# Supplementary material for: Transcriptomic Analysis of Myocardial Ischemia Using the Blood of Rat
Source: PLoS One. 2015 Nov 5;10(11):e0141915. doi: 10.1371/journal.pone.0141915 (PMC4634849; doi:10.1371/journal.pone.0141915)
Supplement: S2 Table — (XLS) [file pone.0141915.s005.xls]

## Sheet: Sheet1
GO:0002376	immune system process	123 of 601 in the list	1371 of 17683 in the genome	6.59e-21	ENSRNOG00000007178,ENSRNOG00000003138,ENSRNOG00000001224,ENSRNOG00000023881,ENSRNOG00000030888,ENSRNOG00000000167,ENSRNOG00000013922,ENSRNOG00000013090,ENSRNOG00000014288,ENSRNOG00000016112,ENSRNOG00000020165,ENSRNOG00000000777,ENSRNOG00000015903,ENSRNOG00000029980,ENSRNOG00000017469,ENSRNOG00000004575,ENSRNOG00000013554,ENSRNOG00000027096,ENSRNOG00000026293,ENSRNOG00000032708,ENSRNOG00000002045,…
GO:0044421	extracellular region part	111 of 627 in the list	1203 of 17918 in the genome	2.52e-19	ENSRNOG00000011360,ENSRNOG00000013102,ENSRNOG00000009007,ENSRNOG00000019573,ENSRNOG00000010335,ENSRNOG00000002188,ENSRNOG00000014288,ENSRNOG00000003572,ENSRNOG00000012881,ENSRNOG00000001750,ENSRNOG00000015410,ENSRNOG00000017469,ENSRNOG00000018991,ENSRNOG00000004575,ENSRNOG00000003357,ENSRNOG00000012036,ENSRNOG00000027742,ENSRNOG00000001469,ENSRNOG00000014320,ENSRNOG00000002746,ENSRNOG00000002792,…
GO:0005576	extracellular region	111 of 627 in the list	1235 of 17918 in the genome	1.98e-18	ENSRNOG00000011360,ENSRNOG00000013102,ENSRNOG00000009007,ENSRNOG00000019573,ENSRNOG00000010335,ENSRNOG00000002188,ENSRNOG00000014288,ENSRNOG00000003572,ENSRNOG00000012881,ENSRNOG00000001750,ENSRNOG00000015410,ENSRNOG00000017469,ENSRNOG00000018991,ENSRNOG00000004575,ENSRNOG00000003357,ENSRNOG00000012036,ENSRNOG00000027742,ENSRNOG00000001469,ENSRNOG00000014320,ENSRNOG00000002746,ENSRNOG00000002792,…
GO:0065007	biological regulation	349 of 601 in the list	7146 of 17683 in the genome	7.72e-16	ENSRNOG00000011360,ENSRNOG00000014833,ENSRNOG00000007744,ENSRNOG00000017212,ENSRNOG00000006570,ENSRNOG00000009303,ENSRNOG00000031686,ENSRNOG00000020833,ENSRNOG00000000777,ENSRNOG00000017469,ENSRNOG00000004192,ENSRNOG00000003357,ENSRNOG00000018414,ENSRNOG00000014241,ENSRNOG00000001469,ENSRNOG00000032708,ENSRNOG00000014320,ENSRNOG00000013938,ENSRNOG00000011101,ENSRNOG00000003517,ENSRNOG00000016575,…
GO:0050789	regulation of biological process	313 of 601 in the list	6274 of 17683 in the genome	2.83e-14	ENSRNOG00000011360,ENSRNOG00000014833,ENSRNOG00000017212,ENSRNOG00000006570,ENSRNOG00000009303,ENSRNOG00000031686,ENSRNOG00000020833,ENSRNOG00000000777,ENSRNOG00000017469,ENSRNOG00000004192,ENSRNOG00000003357,ENSRNOG00000018414,ENSRNOG00000014241,ENSRNOG00000001469,ENSRNOG00000032708,ENSRNOG00000014320,ENSRNOG00000013938,ENSRNOG00000011101,ENSRNOG00000003517,ENSRNOG00000016575,ENSRNOG00000012516,…
GO:0031012	extracellular matrix	46 of 627 in the list	327 of 17918 in the genome	1.13e-13	ENSRNOG00000003553,ENSRNOG00000020197,ENSRNOG00000018338,ENSRNOG00000013102,ENSRNOG00000020871,ENSRNOG00000008749,ENSRNOG00000010335,ENSRNOG00000007955,ENSRNOG00000002188,ENSRNOG00000014288,ENSRNOG00000003572,ENSRNOG00000015410,ENSRNOG00000001607,ENSRNOG00000003357,ENSRNOG00000027742,ENSRNOG00000001469,ENSRNOG00000005574,ENSRNOG00000039501,ENSRNOG00000003736,ENSRNOG00000026415,ENSRNOG00000039197,…
GO:0023033	signaling pathway	194 of 601 in the list	3261 of 17683 in the genome	1.22e-13	ENSRNOG00000011763,ENSRNOG00000009805,ENSRNOG00000013102,ENSRNOG00000023881,ENSRNOG00000012557,ENSRNOG00000006570,ENSRNOG00000023509,ENSRNOG00000018915,ENSRNOG00000037221,ENSRNOG00000015410,ENSRNOG00000004192,ENSRNOG00000018991,ENSRNOG00000022839,ENSRNOG00000018714,ENSRNOG00000007047,ENSRNOG00000003357,ENSRNOG00000018414,ENSRNOG00000026293,ENSRNOG00000018690,ENSRNOG00000014320,ENSRNOG00000012502,…
GO:0050794	regulation of cellular process	268 of 601 in the list	5183 of 17683 in the genome	7.13e-13	ENSRNOG00000011360,ENSRNOG00000014833,ENSRNOG00000017212,ENSRNOG00000006570,ENSRNOG00000009303,ENSRNOG00000020833,ENSRNOG00000017469,ENSRNOG00000004192,ENSRNOG00000018414,ENSRNOG00000001469,ENSRNOG00000032708,ENSRNOG00000014320,ENSRNOG00000013938,ENSRNOG00000011101,ENSRNOG00000003517,ENSRNOG00000016575,ENSRNOG00000018275,ENSRNOG00000005809,ENSRNOG00000008826,ENSRNOG00000023428,ENSRNOG00000010208,…
GO:0051239	regulation of multicellular organismal process	99 of 601 in the list	1241 of 17683 in the genome	1.17e-12	ENSRNOG00000003138,ENSRNOG00000001224,ENSRNOG00000030888,ENSRNOG00000031686,ENSRNOG00000020833,ENSRNOG00000011153,ENSRNOG00000001750,ENSRNOG00000015410,ENSRNOG00000004575,ENSRNOG00000018414,ENSRNOG00000023109,ENSRNOG00000026293,ENSRNOG00000014320,ENSRNOG00000020355,ENSRNOG00000011101,ENSRNOG00000002045,ENSRNOG00000007159,ENSRNOG00000000460,ENSRNOG00000013042,ENSRNOG00000019465,ENSRNOG00000019018,…
GO:0050896	response to stimulus	235 of 601 in the list	4354 of 17683 in the genome	1.47e-12	ENSRNOG00000003138,ENSRNOG00000019573,ENSRNOG00000031686,ENSRNOG00000023509,ENSRNOG00000037221,ENSRNOG00000017469,ENSRNOG00000018991,ENSRNOG00000007047,ENSRNOG00000003357,ENSRNOG00000014241,ENSRNOG00000026293,ENSRNOG00000024525,ENSRNOG00000014320,ENSRNOG00000019195,ENSRNOG00000007159,ENSRNOG00000006278,ENSRNOG00000003778,ENSRNOG00000000460,ENSRNOG00000012516,ENSRNOG00000038999,ENSRNOG00000021403,…
GO:0002682	regulation of immune system process	68 of 601 in the list	716 of 17683 in the genome	1.96e-11	ENSRNOG00000003138,ENSRNOG00000001224,ENSRNOG00000023881,ENSRNOG00000030888,ENSRNOG00000016112,ENSRNOG00000000777,ENSRNOG00000023509,ENSRNOG00000003357,ENSRNOG00000018414,ENSRNOG00000023109,ENSRNOG00000026293,ENSRNOG00000032708,ENSRNOG00000014320,ENSRNOG00000019142,ENSRNOG00000007159,ENSRNOG00000000460,ENSRNOG00000012516,ENSRNOG00000038999,ENSRNOG00000033189,ENSRNOG00000030715,ENSRNOG00000023030,…
GO:0006950	response to stress	135 of 601 in the list	2079 of 17683 in the genome	5.27e-11	ENSRNOG00000003138,ENSRNOG00000031686,ENSRNOG00000037221,ENSRNOG00000017469,ENSRNOG00000018991,ENSRNOG00000003357,ENSRNOG00000014241,ENSRNOG00000026293,ENSRNOG00000024525,ENSRNOG00000014320,ENSRNOG00000019195,ENSRNOG00000007159,ENSRNOG00000012516,ENSRNOG00000005227,ENSRNOG00000030715,ENSRNOG00000040109,ENSRNOG00000010208,ENSRNOG00000018003,ENSRNOG00000015957,ENSRNOG00000007989,ENSRNOG00000033564,…
GO:0010033	response to organic substance	111 of 601 in the list	1571 of 17683 in the genome	7.46e-11	ENSRNOG00000011815,ENSRNOG00000003138,ENSRNOG00000019573,ENSRNOG00000030888,ENSRNOG00000028016,ENSRNOG00000023509,ENSRNOG00000017469,ENSRNOG00000028768,ENSRNOG00000018991,ENSRNOG00000004575,ENSRNOG00000003357,ENSRNOG00000026293,ENSRNOG00000014320,ENSRNOG00000002045,ENSRNOG00000019142,ENSRNOG00000016811,ENSRNOG00000007159,ENSRNOG00000013042,ENSRNOG00000019018,ENSRNOG00000008826,ENSRNOG00000005227,…
GO:0042221	response to chemical stimulus	154 of 601 in the list	2563 of 17683 in the genome	3.33e-10	ENSRNOG00000003138,ENSRNOG00000019573,ENSRNOG00000031686,ENSRNOG00000023509,ENSRNOG00000017469,ENSRNOG00000018991,ENSRNOG00000003357,ENSRNOG00000026293,ENSRNOG00000014320,ENSRNOG00000007159,ENSRNOG00000021403,ENSRNOG00000008826,ENSRNOG00000005227,ENSRNOG00000030715,ENSRNOG00000033189,ENSRNOG00000010208,ENSRNOG00000032396,ENSRNOG00000006620,ENSRNOG00000010278,ENSRNOG00000011483,ENSRNOG00000028891,…
GO:0008283	cell proliferation	77 of 601 in the list	993 of 17683 in the genome	1.2e-08	ENSRNOG00000001224,ENSRNOG00000030888,ENSRNOG00000016112,ENSRNOG00000011305,ENSRNOG00000029980,ENSRNOG00000037221,ENSRNOG00000017469,ENSRNOG00000004575,ENSRNOG00000026293,ENSRNOG00000014320,ENSRNOG00000019142,ENSRNOG00000015357,ENSRNOG00000007159,ENSRNOG00000003517,ENSRNOG00000006278,ENSRNOG00000020867,ENSRNOG00000019183,ENSRNOG00000005227,ENSRNOG00000010208,ENSRNOG00000004454,ENSRNOG00000033526,…
GO:0048519	negative regulation of biological process	114 of 601 in the list	1772 of 17683 in the genome	1.59e-08	ENSRNOG00000011815,ENSRNOG00000011360,ENSRNOG00000007387,ENSRNOG00000003138,ENSRNOG00000027672,ENSRNOG00000030888,ENSRNOG00000014288,ENSRNOG00000001750,ENSRNOG00000015903,ENSRNOG00000029980,ENSRNOG00000015410,ENSRNOG00000017469,ENSRNOG00000018991,ENSRNOG00000004575,ENSRNOG00000000827,ENSRNOG00000003357,ENSRNOG00000026293,ENSRNOG00000018198,ENSRNOG00000014320,ENSRNOG00000020355,ENSRNOG00000011101,…
GO:0005515	protein binding	247 of 607 in the list	5117 of 17834 in the genome	2.17e-08	ENSRNOG00000009805,ENSRNOG00000018797,ENSRNOG00000003138,ENSRNOG00000019573,ENSRNOG00000016541,ENSRNOG00000023881,ENSRNOG00000031686,ENSRNOG00000020833,ENSRNOG00000000108,ENSRNOG00000023509,ENSRNOG00000017469,ENSRNOG00000018991,ENSRNOG00000007047,ENSRNOG00000003357,ENSRNOG00000018414,ENSRNOG00000014241,ENSRNOG00000026293,ENSRNOG00000032708,ENSRNOG00000014320,ENSRNOG00000011101,ENSRNOG00000007159,…
GO:0048518	positive regulation of biological process	122 of 601 in the list	1986 of 17683 in the genome	5.41e-08	ENSRNOG00000011815,ENSRNOG00000011763,ENSRNOG00000016225,ENSRNOG00000007178,ENSRNOG00000014833,ENSRNOG00000003138,ENSRNOG00000001224,ENSRNOG00000028426,ENSRNOG00000023881,ENSRNOG00000030888,ENSRNOG00000028016,ENSRNOG00000016112,ENSRNOG00000000777,ENSRNOG00000023509,ENSRNOG00000011153,ENSRNOG00000004575,ENSRNOG00000018414,ENSRNOG00000023109,ENSRNOG00000026293,ENSRNOG00000018198,ENSRNOG00000014297,…
GO:0050793	regulation of developmental process	71 of 601 in the list	909 of 17683 in the genome	6.21e-08	ENSRNOG00000001224,ENSRNOG00000001750,ENSRNOG00000029980,ENSRNOG00000015410,ENSRNOG00000004575,ENSRNOG00000018414,ENSRNOG00000026293,ENSRNOG00000042374,ENSRNOG00000014320,ENSRNOG00000020355,ENSRNOG00000013938,ENSRNOG00000011101,ENSRNOG00000002045,ENSRNOG00000019142,ENSRNOG00000020867,ENSRNOG00000000460,ENSRNOG00000008645,ENSRNOG00000018275,ENSRNOG00000021403,ENSRNOG00000042965,ENSRNOG00000010278,…
GO:0009617	response to bacterium	40 of 601 in the list	360 of 17683 in the genome	6.58e-08	ENSRNOG00000016571,ENSRNOG00000003138,ENSRNOG00000025114,ENSRNOG00000030888,ENSRNOG00000028016,ENSRNOG00000007955,ENSRNOG00000019500,ENSRNOG00000011039,ENSRNOG00000004687,ENSRNOG00000005825,ENSRNOG00000028768,ENSRNOG00000007390,ENSRNOG00000015615,ENSRNOG00000004575,ENSRNOG00000014956,ENSRNOG00000002978,ENSRNOG00000026293,ENSRNOG00000019142,ENSRNOG00000002946,ENSRNOG00000007159,ENSRNOG00000002723,…
GO:0048869	cellular developmental process	122 of 601 in the list	2032 of 17683 in the genome	2.37e-07	ENSRNOG00000011815,ENSRNOG00000010133,ENSRNOG00000007178,ENSRNOG00000012701,ENSRNOG00000030888,ENSRNOG00000000167,ENSRNOG00000031686,ENSRNOG00000020833,ENSRNOG00000013090,ENSRNOG00000014288,ENSRNOG00000020165,ENSRNOG00000011305,ENSRNOG00000029980,ENSRNOG00000012428,ENSRNOG00000017469,ENSRNOG00000010311,ENSRNOG00000018991,ENSRNOG00000004575,ENSRNOG00000007804,ENSRNOG00000026293,ENSRNOG00000013938,…
GO:0002237	response to molecule of bacterial origin	36 of 601 in the list	316 of 17683 in the genome	3.13e-07	ENSRNOG00000016571,ENSRNOG00000003138,ENSRNOG00000025114,ENSRNOG00000030888,ENSRNOG00000028016,ENSRNOG00000007955,ENSRNOG00000019500,ENSRNOG00000011039,ENSRNOG00000004687,ENSRNOG00000007390,ENSRNOG00000015615,ENSRNOG00000004575,ENSRNOG00000014956,ENSRNOG00000002978,ENSRNOG00000026293,ENSRNOG00000019142,ENSRNOG00000002946,ENSRNOG00000007159,ENSRNOG00000002723,ENSRNOG00000016308,ENSRNOG00000020679,…
GO:0001775	cell activation	56 of 601 in the list	656 of 17683 in the genome	3.2e-07	ENSRNOG00000019430,ENSRNOG00000007178,ENSRNOG00000013102,ENSRNOG00000000768,ENSRNOG00000003138,ENSRNOG00000001224,ENSRNOG00000004249,ENSRNOG00000013090,ENSRNOG00000014288,ENSRNOG00000016112,ENSRNOG00000011153,ENSRNOG00000022071,ENSRNOG00000019422,ENSRNOG00000016885,ENSRNOG00000017469,ENSRNOG00000004860,ENSRNOG00000014956,ENSRNOG00000013554,ENSRNOG00000007393,ENSRNOG00000026293,ENSRNOG00000002045,…
GO:0006952	defense response	58 of 601 in the list	699 of 17683 in the genome	4.48e-07	ENSRNOG00000003622,ENSRNOG00000019430,ENSRNOG00000010266,ENSRNOG00000007178,ENSRNOG00000016571,ENSRNOG00000003138,ENSRNOG00000036603,ENSRNOG00000001224,ENSRNOG00000031163,ENSRNOG00000012807,ENSRNOG00000028016,ENSRNOG00000012749,ENSRNOG00000014288,ENSRNOG00000005810,ENSRNOG00000011895,ENSRNOG00000005825,ENSRNOG00000017469,ENSRNOG00000028768,ENSRNOG00000004575,ENSRNOG00000010253,ENSRNOG00000014956,…
GO:0030154	cell differentiation	103 of 601 in the list	1626 of 17683 in the genome	4.76e-07	ENSRNOG00000010133,ENSRNOG00000007178,ENSRNOG00000030888,ENSRNOG00000000167,ENSRNOG00000031686,ENSRNOG00000020833,ENSRNOG00000013090,ENSRNOG00000014288,ENSRNOG00000020165,ENSRNOG00000011305,ENSRNOG00000029980,ENSRNOG00000012428,ENSRNOG00000017469,ENSRNOG00000018991,ENSRNOG00000004575,ENSRNOG00000026293,ENSRNOG00000013938,ENSRNOG00000019142,ENSRNOG00000007159,ENSRNOG00000003517,ENSRNOG00000020867,…
GO:0002684	positive regulation of immune system process	43 of 601 in the list	435 of 17683 in the genome	5.26e-07	ENSRNOG00000023881,ENSRNOG00000030888,ENSRNOG00000003298,ENSRNOG00000017414,ENSRNOG00000004249,ENSRNOG00000016112,ENSRNOG00000033879,ENSRNOG00000000777,ENSRNOG00000043314,ENSRNOG00000014171,ENSRNOG00000007390,ENSRNOG00000014956,ENSRNOG00000023109,ENSRNOG00000026293,ENSRNOG00000005965,ENSRNOG00000007159,ENSRNOG00000002723,ENSRNOG00000000455,ENSRNOG00000016069,ENSRNOG00000000460,ENSRNOG00000012516,…
GO:0035556	intracellular signal transduction	90 of 601 in the list	1349 of 17683 in the genome	5.78e-07	ENSRNOG00000009805,ENSRNOG00000028426,ENSRNOG00000012557,ENSRNOG00000030888,ENSRNOG00000006570,ENSRNOG00000013922,ENSRNOG00000013090,ENSRNOG00000023509,ENSRNOG00000018915,ENSRNOG00000037221,ENSRNOG00000004192,ENSRNOG00000018991,ENSRNOG00000004575,ENSRNOG00000018714,ENSRNOG00000026293,ENSRNOG00000018198,ENSRNOG00000012502,ENSRNOG00000019465,ENSRNOG00000018275,ENSRNOG00000005809,ENSRNOG00000021403,…
GO:0040011	locomotion	71 of 601 in the list	964 of 17683 in the genome	8.43e-07	ENSRNOG00000009805,ENSRNOG00000003138,ENSRNOG00000001224,ENSRNOG00000014288,ENSRNOG00000023509,ENSRNOG00000001750,ENSRNOG00000011101,ENSRNOG00000002792,ENSRNOG00000007159,ENSRNOG00000019018,ENSRNOG00000008645,ENSRNOG00000021403,ENSRNOG00000030021,ENSRNOG00000013683,ENSRNOG00000011483,ENSRNOG00000008759,ENSRNOG00000009625,ENSRNOG00000015036,ENSRNOG00000009867,ENSRNOG00000029212,ENSRNOG00000025411,…
GO:0009653	anatomical structure morphogenesis	97 of 601 in the list	1513 of 17683 in the genome	9.18e-07	ENSRNOG00000011815,ENSRNOG00000011763,ENSRNOG00000009805,ENSRNOG00000012701,ENSRNOG00000021536,ENSRNOG00000030888,ENSRNOG00000020833,ENSRNOG00000014288,ENSRNOG00000001750,ENSRNOG00000011305,ENSRNOG00000029980,ENSRNOG00000018991,ENSRNOG00000012036,ENSRNOG00000007804,ENSRNOG00000014241,ENSRNOG00000026293,ENSRNOG00000014320,ENSRNOG00000020355,ENSRNOG00000013938,ENSRNOG00000011101,ENSRNOG00000002045,…
GO:0048583	regulation of response to stimulus	55 of 601 in the list	665 of 17683 in the genome	1.49e-06	ENSRNOG00000003138,ENSRNOG00000036603,ENSRNOG00000023881,ENSRNOG00000027672,ENSRNOG00000030888,ENSRNOG00000003298,ENSRNOG00000003172,ENSRNOG00000017414,ENSRNOG00000004249,ENSRNOG00000033879,ENSRNOG00000043314,ENSRNOG00000004687,ENSRNOG00000014171,ENSRNOG00000007390,ENSRNOG00000015615,ENSRNOG00000004575,ENSRNOG00000014956,ENSRNOG00000005214,ENSRNOG00000001843,ENSRNOG00000026293,ENSRNOG00000005965,…
GO:0048870	cell motility	54 of 601 in the list	648 of 17683 in the genome	1.63e-06	ENSRNOG00000019430,ENSRNOG00000004052,ENSRNOG00000009805,ENSRNOG00000040287,ENSRNOG00000003138,ENSRNOG00000001224,ENSRNOG00000003232,ENSRNOG00000021750,ENSRNOG00000008749,ENSRNOG00000005600,ENSRNOG00000014288,ENSRNOG00000010947,ENSRNOG00000023509,ENSRNOG00000001750,ENSRNOG00000012624,ENSRNOG00000009354,ENSRNOG00000004860,ENSRNOG00000043044,ENSRNOG00000024322,ENSRNOG00000017209,ENSRNOG00000011101,…
GO:0051674	localization of cell	54 of 601 in the list	648 of 17683 in the genome	1.63e-06	ENSRNOG00000019430,ENSRNOG00000004052,ENSRNOG00000009805,ENSRNOG00000040287,ENSRNOG00000003138,ENSRNOG00000001224,ENSRNOG00000003232,ENSRNOG00000021750,ENSRNOG00000008749,ENSRNOG00000005600,ENSRNOG00000014288,ENSRNOG00000010947,ENSRNOG00000023509,ENSRNOG00000001750,ENSRNOG00000012624,ENSRNOG00000009354,ENSRNOG00000004860,ENSRNOG00000043044,ENSRNOG00000024322,ENSRNOG00000017209,ENSRNOG00000011101,…
GO:0023034	intracellular signaling pathway	95 of 601 in the list	1486 of 17683 in the genome	1.65e-06	ENSRNOG00000011763,ENSRNOG00000009805,ENSRNOG00000028426,ENSRNOG00000012557,ENSRNOG00000030888,ENSRNOG00000006570,ENSRNOG00000013922,ENSRNOG00000013090,ENSRNOG00000020938,ENSRNOG00000023509,ENSRNOG00000018915,ENSRNOG00000037221,ENSRNOG00000004192,ENSRNOG00000018991,ENSRNOG00000004575,ENSRNOG00000018714,ENSRNOG00000026293,ENSRNOG00000018198,ENSRNOG00000012502,ENSRNOG00000019465,ENSRNOG00000018275,…
GO:0006928	cellular component movement	54 of 601 in the list	651 of 17683 in the genome	1.93e-06	ENSRNOG00000019430,ENSRNOG00000004052,ENSRNOG00000009805,ENSRNOG00000040287,ENSRNOG00000003138,ENSRNOG00000001224,ENSRNOG00000003232,ENSRNOG00000021750,ENSRNOG00000008749,ENSRNOG00000005600,ENSRNOG00000014288,ENSRNOG00000010947,ENSRNOG00000023509,ENSRNOG00000001750,ENSRNOG00000012624,ENSRNOG00000009354,ENSRNOG00000004860,ENSRNOG00000043044,ENSRNOG00000024322,ENSRNOG00000017209,ENSRNOG00000011101,…
GO:0009986	cell surface	28 of 627 in the list	235 of 17918 in the genome	2.62e-06	ENSRNOG00000039048,ENSRNOG00000007178,ENSRNOG00000038999,ENSRNOG00000003138,ENSRNOG00000020679,ENSRNOG00000019728,ENSRNOG00000019689,ENSRNOG00000016112,ENSRNOG00000033879,ENSRNOG00000013683,ENSRNOG00000001989,ENSRNOG00000022071,ENSRNOG00000010278,ENSRNOG00000014171,ENSRNOG00000015615,ENSRNOG00000021334,ENSRNOG00000002978,ENSRNOG00000014241,ENSRNOG00000023109,ENSRNOG00000002776,ENSRNOG00000042254,…
GO:0016477	cell migration	47 of 601 in the list	530 of 17683 in the genome	2.88e-06	ENSRNOG00000019430,ENSRNOG00000009805,ENSRNOG00000040287,ENSRNOG00000003138,ENSRNOG00000001224,ENSRNOG00000003232,ENSRNOG00000021750,ENSRNOG00000008749,ENSRNOG00000005600,ENSRNOG00000010947,ENSRNOG00000023509,ENSRNOG00000001750,ENSRNOG00000009354,ENSRNOG00000004860,ENSRNOG00000043044,ENSRNOG00000017209,ENSRNOG00000011101,ENSRNOG00000002792,ENSRNOG00000007159,ENSRNOG00000012475,ENSRNOG00000014751,…
GO:0009607	response to biotic stimulus	51 of 601 in the list	607 of 17683 in the genome	3.69e-06	ENSRNOG00000016571,ENSRNOG00000003138,ENSRNOG00000025114,ENSRNOG00000036604,ENSRNOG00000030888,ENSRNOG00000028016,ENSRNOG00000007955,ENSRNOG00000019500,ENSRNOG00000017414,ENSRNOG00000004249,ENSRNOG00000033879,ENSRNOG00000011039,ENSRNOG00000004687,ENSRNOG00000005825,ENSRNOG00000028768,ENSRNOG00000007390,ENSRNOG00000015615,ENSRNOG00000004575,ENSRNOG00000014956,ENSRNOG00000002978,ENSRNOG00000026293,…
GO:0051707	response to other organism	49 of 601 in the list	571 of 17683 in the genome	3.84e-06	ENSRNOG00000016571,ENSRNOG00000003138,ENSRNOG00000025114,ENSRNOG00000036604,ENSRNOG00000030888,ENSRNOG00000028016,ENSRNOG00000007955,ENSRNOG00000019500,ENSRNOG00000017414,ENSRNOG00000004249,ENSRNOG00000033879,ENSRNOG00000011039,ENSRNOG00000004687,ENSRNOG00000005825,ENSRNOG00000028768,ENSRNOG00000007390,ENSRNOG00000015615,ENSRNOG00000004575,ENSRNOG00000014956,ENSRNOG00000002978,ENSRNOG00000026293,…
GO:0005886	plasma membrane	91 of 627 in the list	1444 of 17918 in the genome	3.94e-06	ENSRNOG00000018797,ENSRNOG00000012701,ENSRNOG00000001224,ENSRNOG00000021536,ENSRNOG00000004928,ENSRNOG00000021137,ENSRNOG00000028016,ENSRNOG00000014288,ENSRNOG00000000777,ENSRNOG00000020882,ENSRNOG00000017469,ENSRNOG00000007047,ENSRNOG00000014297,ENSRNOG00000016408,ENSRNOG00000032708,ENSRNOG00000019142,ENSRNOG00000032417,ENSRNOG00000000460,ENSRNOG00000012516,ENSRNOG00000033217,ENSRNOG00000019465,…
GO:0007165	signal transduction	102 of 601 in the list	1677 of 17683 in the genome	5.39e-06	ENSRNOG00000009805,ENSRNOG00000003138,ENSRNOG00000028426,ENSRNOG00000017212,ENSRNOG00000012557,ENSRNOG00000030888,ENSRNOG00000006570,ENSRNOG00000013922,ENSRNOG00000013090,ENSRNOG00000016112,ENSRNOG00000023509,ENSRNOG00000018915,ENSRNOG00000011153,ENSRNOG00000037221,ENSRNOG00000017469,ENSRNOG00000004192,ENSRNOG00000018991,ENSRNOG00000004575,ENSRNOG00000018714,ENSRNOG00000003705,ENSRNOG00000026293,…
GO:0071944	cell periphery	91 of 627 in the list	1458 of 17918 in the genome	6.21e-06	ENSRNOG00000018797,ENSRNOG00000012701,ENSRNOG00000001224,ENSRNOG00000021536,ENSRNOG00000004928,ENSRNOG00000021137,ENSRNOG00000028016,ENSRNOG00000014288,ENSRNOG00000000777,ENSRNOG00000020882,ENSRNOG00000017469,ENSRNOG00000007047,ENSRNOG00000014297,ENSRNOG00000016408,ENSRNOG00000032708,ENSRNOG00000019142,ENSRNOG00000032417,ENSRNOG00000000460,ENSRNOG00000012516,ENSRNOG00000033217,ENSRNOG00000019465,…
GO:0023046	signaling process	116 of 601 in the list	2007 of 17683 in the genome	7.14e-06	ENSRNOG00000009805,ENSRNOG00000003138,ENSRNOG00000028426,ENSRNOG00000017212,ENSRNOG00000012557,ENSRNOG00000030888,ENSRNOG00000006570,ENSRNOG00000013922,ENSRNOG00000013090,ENSRNOG00000016112,ENSRNOG00000023509,ENSRNOG00000018915,ENSRNOG00000011153,ENSRNOG00000037221,ENSRNOG00000017469,ENSRNOG00000004192,ENSRNOG00000018991,ENSRNOG00000004575,ENSRNOG00000018714,ENSRNOG00000003705,ENSRNOG00000014241,…
GO:0023052	signaling	255 of 601 in the list	5557 of 17683 in the genome	7.33e-06	ENSRNOG00000011763,ENSRNOG00000009805,ENSRNOG00000013102,ENSRNOG00000003138,ENSRNOG00000023881,ENSRNOG00000017212,ENSRNOG00000012557,ENSRNOG00000006570,ENSRNOG00000023509,ENSRNOG00000018915,ENSRNOG00000037221,ENSRNOG00000015410,ENSRNOG00000017469,ENSRNOG00000004192,ENSRNOG00000018991,ENSRNOG00000022839,ENSRNOG00000018714,ENSRNOG00000007047,ENSRNOG00000003357,ENSRNOG00000018414,ENSRNOG00000014241,…
GO:0023060	signal transmission	115 of 601 in the list	1994 of 17683 in the genome	9.59e-06	ENSRNOG00000009805,ENSRNOG00000003138,ENSRNOG00000028426,ENSRNOG00000017212,ENSRNOG00000012557,ENSRNOG00000030888,ENSRNOG00000006570,ENSRNOG00000013922,ENSRNOG00000013090,ENSRNOG00000016112,ENSRNOG00000023509,ENSRNOG00000018915,ENSRNOG00000011153,ENSRNOG00000037221,ENSRNOG00000017469,ENSRNOG00000004192,ENSRNOG00000018991,ENSRNOG00000004575,ENSRNOG00000018714,ENSRNOG00000003705,ENSRNOG00000026293,…
GO:0007166	cell surface receptor linked signaling pathway	127 of 601 in the list	2279 of 17683 in the genome	1.03e-05	ENSRNOG00000009805,ENSRNOG00000016225,ENSRNOG00000013102,ENSRNOG00000001224,ENSRNOG00000039759,ENSRNOG00000023881,ENSRNOG00000012424,ENSRNOG00000030888,ENSRNOG00000013922,ENSRNOG00000023509,ENSRNOG00000001750,ENSRNOG00000015410,ENSRNOG00000004575,ENSRNOG00000022839,ENSRNOG00000007047,ENSRNOG00000003357,ENSRNOG00000012036,ENSRNOG00000018414,ENSRNOG00000026293,ENSRNOG00000018690,ENSRNOG00000027742,…
GO:0009725	response to hormone stimulus	62 of 601 in the list	846 of 17683 in the genome	1.38e-05	ENSRNOG00000011815,ENSRNOG00000030183,ENSRNOG00000002331,ENSRNOG00000016571,ENSRNOG00000000521,ENSRNOG00000005639,ENSRNOG00000019573,ENSRNOG00000030888,ENSRNOG00000028016,ENSRNOG00000003172,ENSRNOG00000005600,ENSRNOG00000007955,ENSRNOG00000012749,ENSRNOG00000010947,ENSRNOG00000025534,ENSRNOG00000023509,ENSRNOG00000019422,ENSRNOG00000009629,ENSRNOG00000017469,ENSRNOG00000042838,ENSRNOG00000014320,…
GO:0008015	blood circulation	24 of 601 in the list	179 of 17683 in the genome	1.4e-05	ENSRNOG00000003232,ENSRNOG00000028016,ENSRNOG00000004454,ENSRNOG00000031686,ENSRNOG00000011039,ENSRNOG00000019057,ENSRNOG00000014361,ENSRNOG00000019342,ENSRNOG00000001300,ENSRNOG00000029401,ENSRNOG00000012036,ENSRNOG00000011648,ENSRNOG00000014241,ENSRNOG00000029886,ENSRNOG00000001302,ENSRNOG00000031154,ENSRNOG00000009768,ENSRNOG00000015682,ENSRNOG00000008839,ENSRNOG00000012302,ENSRNOG00000031665,…
GO:0044459	plasma membrane part	86 of 627 in the list	1376 of 17918 in the genome	1.46e-05	ENSRNOG00000018797,ENSRNOG00000001224,ENSRNOG00000021536,ENSRNOG00000004928,ENSRNOG00000021137,ENSRNOG00000028016,ENSRNOG00000014288,ENSRNOG00000000777,ENSRNOG00000020882,ENSRNOG00000017469,ENSRNOG00000007047,ENSRNOG00000014297,ENSRNOG00000016408,ENSRNOG00000032708,ENSRNOG00000019142,ENSRNOG00000032417,ENSRNOG00000000460,ENSRNOG00000012516,ENSRNOG00000033217,ENSRNOG00000019465,ENSRNOG00000018275,…
GO:0006955	immune response	31 of 601 in the list	287 of 17683 in the genome	2.04e-05	ENSRNOG00000024115,ENSRNOG00000012516,ENSRNOG00000038999,ENSRNOG00000003138,ENSRNOG00000020679,ENSRNOG00000036603,ENSRNOG00000030715,ENSRNOG00000012807,ENSRNOG00000004454,ENSRNOG00000017414,ENSRNOG00000012749,ENSRNOG00000020560,ENSRNOG00000013090,ENSRNOG00000033564,ENSRNOG00000005871,ENSRNOG00000010278,ENSRNOG00000014171,ENSRNOG00000015615,ENSRNOG00000014532,ENSRNOG00000014956,ENSRNOG00000001843,…
GO:0048523	negative regulation of cellular process	92 of 601 in the list	1505 of 17683 in the genome	2.86e-05	ENSRNOG00000011815,ENSRNOG00000011360,ENSRNOG00000007387,ENSRNOG00000003138,ENSRNOG00000030888,ENSRNOG00000014288,ENSRNOG00000001750,ENSRNOG00000015903,ENSRNOG00000029980,ENSRNOG00000017469,ENSRNOG00000018991,ENSRNOG00000004575,ENSRNOG00000000827,ENSRNOG00000026293,ENSRNOG00000018198,ENSRNOG00000014320,ENSRNOG00000020355,ENSRNOG00000011101,ENSRNOG00000018413,ENSRNOG00000019142,ENSRNOG00000007159,…
GO:2000026	regulation of multicellular organismal development	47 of 601 in the list	573 of 17683 in the genome	3.37e-05	ENSRNOG00000016571,ENSRNOG00000005639,ENSRNOG00000001224,ENSRNOG00000013786,ENSRNOG00000005480,ENSRNOG00000012347,ENSRNOG00000016099,ENSRNOG00000001750,ENSRNOG00000019422,ENSRNOG00000009354,ENSRNOG00000015410,ENSRNOG00000014171,ENSRNOG00000009629,ENSRNOG00000004575,ENSRNOG00000018414,ENSRNOG00000001843,ENSRNOG00000026293,ENSRNOG00000014320,ENSRNOG00000011101,ENSRNOG00000002045,ENSRNOG00000016069,…
GO:0009719	response to endogenous stimulus	68 of 601 in the list	992 of 17683 in the genome	3.65e-05	ENSRNOG00000011815,ENSRNOG00000019573,ENSRNOG00000030888,ENSRNOG00000028016,ENSRNOG00000023509,ENSRNOG00000017469,ENSRNOG00000004575,ENSRNOG00000014320,ENSRNOG00000002045,ENSRNOG00000019142,ENSRNOG00000016811,ENSRNOG00000007159,ENSRNOG00000013042,ENSRNOG00000019018,ENSRNOG00000005227,ENSRNOG00000010208,ENSRNOG00000003977,ENSRNOG00000005871,ENSRNOG00000010278,ENSRNOG00000009625,ENSRNOG00000015036,…
GO:0031960	response to corticosteroid stimulus	29 of 601 in the list	266 of 17683 in the genome	4.89e-05	ENSRNOG00000013042,ENSRNOG00000019018,ENSRNOG00000002331,ENSRNOG00000016571,ENSRNOG00000000521,ENSRNOG00000005227,ENSRNOG00000019573,ENSRNOG00000003172,ENSRNOG00000002525,ENSRNOG00000003977,ENSRNOG00000009338,ENSRNOG00000012749,ENSRNOG00000006396,ENSRNOG00000005871,ENSRNOG00000010278,ENSRNOG00000010918,ENSRNOG00000019342,ENSRNOG00000017469,ENSRNOG00000015036,ENSRNOG00000042838,ENSRNOG00000001414,…
GO:0048545	response to steroid hormone stimulus	44 of 601 in the list	525 of 17683 in the genome	5.16e-05	ENSRNOG00000011815,ENSRNOG00000002331,ENSRNOG00000016571,ENSRNOG00000000521,ENSRNOG00000019573,ENSRNOG00000030888,ENSRNOG00000028016,ENSRNOG00000003172,ENSRNOG00000012749,ENSRNOG00000010947,ENSRNOG00000009629,ENSRNOG00000017469,ENSRNOG00000042838,ENSRNOG00000002045,ENSRNOG00000019142,ENSRNOG00000016811,ENSRNOG00000002946,ENSRNOG00000007159,ENSRNOG00000001130,ENSRNOG00000013042,ENSRNOG00000019018,…
GO:0050865	regulation of cell activation	30 of 601 in the list	283 of 17683 in the genome	5.37e-05	ENSRNOG00000019430,ENSRNOG00000004444,ENSRNOG00000000521,ENSRNOG00000003138,ENSRNOG00000003298,ENSRNOG00000018316,ENSRNOG00000016112,ENSRNOG00000019057,ENSRNOG00000023509,ENSRNOG00000010278,ENSRNOG00000009354,ENSRNOG00000009427,ENSRNOG00000004687,ENSRNOG00000013294,ENSRNOG00000014171,ENSRNOG00000014532,ENSRNOG00000005214,ENSRNOG00000021334,ENSRNOG00000002309,ENSRNOG00000001843,ENSRNOG00000023109,…
GO:0009611	response to wounding	36 of 601 in the list	384 of 17683 in the genome	5.83e-05	ENSRNOG00000003138,ENSRNOG00000001224,ENSRNOG00000008749,ENSRNOG00000014288,ENSRNOG00000011895,ENSRNOG00000016885,ENSRNOG00000017469,ENSRNOG00000018991,ENSRNOG00000004575,ENSRNOG00000043044,ENSRNOG00000010253,ENSRNOG00000014956,ENSRNOG00000003357,ENSRNOG00000000907,ENSRNOG00000002723,ENSRNOG00000010208,ENSRNOG00000040109,ENSRNOG00000004454,ENSRNOG00000011800,ENSRNOG00000006715,ENSRNOG00000002525,…
GO:0005578	proteinaceous extracellular matrix	19 of 627 in the list	139 of 17918 in the genome	6.45e-05	ENSRNOG00000003736,ENSRNOG00000026415,ENSRNOG00000018338,ENSRNOG00000013102,ENSRNOG00000039197,ENSRNOG00000014137,ENSRNOG00000008749,ENSRNOG00000014166,ENSRNOG00000010208,ENSRNOG00000033581,ENSRNOG00000024620,ENSRNOG00000014288,ENSRNOG00000014851,ENSRNOG00000001607,ENSRNOG00000007302,ENSRNOG00000003357,ENSRNOG00000020525,ENSRNOG00000039501,ENSRNOG00000011292
GO:0050776	regulation of immune response	32 of 601 in the list	318 of 17683 in the genome	6.5e-05	ENSRNOG00000003138,ENSRNOG00000023881,ENSRNOG00000030888,ENSRNOG00000003298,ENSRNOG00000017414,ENSRNOG00000004249,ENSRNOG00000033879,ENSRNOG00000043314,ENSRNOG00000014171,ENSRNOG00000007390,ENSRNOG00000014956,ENSRNOG00000001843,ENSRNOG00000026293,ENSRNOG00000005965,ENSRNOG00000000455,ENSRNOG00000016069,ENSRNOG00000000460,ENSRNOG00000012516,ENSRNOG00000024115,ENSRNOG00000033189,ENSRNOG00000030715,…
GO:0015669	gas transport	9 of 601 in the list	24 of 17683 in the genome	6.86e-05	ENSRNOG00000031230,ENSRNOG00000009629,ENSRNOG00000011648,ENSRNOG00000029886,ENSRNOG00000031154,ENSRNOG00000031686,ENSRNOG00000025510,ENSRNOG00000033465,ENSRNOG00000018163
GO:0046983	protein dimerization activity	35 of 607 in the list	398 of 17834 in the genome	8.57e-05	ENSRNOG00000003622,ENSRNOG00000001224,ENSRNOG00000007027,ENSRNOG00000025114,ENSRNOG00000005600,ENSRNOG00000001470,ENSRNOG00000015903,ENSRNOG00000012428,ENSRNOG00000042838,ENSRNOG00000026293,ENSRNOG00000014320,ENSRNOG00000011101,ENSRNOG00000000907,ENSRNOG00000012302,ENSRNOG00000016811,ENSRNOG00000022635,ENSRNOG00000000455,ENSRNOG00000016069,ENSRNOG00000004444,ENSRNOG00000007079,ENSRNOG00000038999,…
GO:0048534	hemopoietic or lymphoid organ development	36 of 601 in the list	391 of 17683 in the genome	9.23e-05	ENSRNOG00000019430,ENSRNOG00000031230,ENSRNOG00000007178,ENSRNOG00000038881,ENSRNOG00000000167,ENSRNOG00000013090,ENSRNOG00000020165,ENSRNOG00000033465,ENSRNOG00000015903,ENSRNOG00000019422,ENSRNOG00000029980,ENSRNOG00000016885,ENSRNOG00000017469,ENSRNOG00000004860,ENSRNOG00000015615,ENSRNOG00000043044,ENSRNOG00000005214,ENSRNOG00000000782,ENSRNOG00000042838,ENSRNOG00000019142,ENSRNOG00000003443,…
GO:0010035	response to inorganic substance	39 of 601 in the list	445 of 17683 in the genome	9.76e-05	ENSRNOG00000031230,ENSRNOG00000000521,ENSRNOG00000019573,ENSRNOG00000030888,ENSRNOG00000019719,ENSRNOG00000019500,ENSRNOG00000000167,ENSRNOG00000031686,ENSRNOG00000033465,ENSRNOG00000009629,ENSRNOG00000017469,ENSRNOG00000018991,ENSRNOG00000004575,ENSRNOG00000042838,ENSRNOG00000007393,ENSRNOG00000026293,ENSRNOG00000000907,ENSRNOG00000019142,ENSRNOG00000016811,ENSRNOG00000025510,ENSRNOG00000007079,…
GO:0051249	regulation of lymphocyte activation	26 of 601 in the list	229 of 17683 in the genome	0.00011	ENSRNOG00000019430,ENSRNOG00000004444,ENSRNOG00000000521,ENSRNOG00000003138,ENSRNOG00000003298,ENSRNOG00000018316,ENSRNOG00000016112,ENSRNOG00000019057,ENSRNOG00000023509,ENSRNOG00000010278,ENSRNOG00000009354,ENSRNOG00000009427,ENSRNOG00000013294,ENSRNOG00000014171,ENSRNOG00000021334,ENSRNOG00000002309,ENSRNOG00000001843,ENSRNOG00000023109,ENSRNOG00000001302,ENSRNOG00000032708,ENSRNOG00000014320,…
GO:0032502	developmental process	225 of 601 in the list	4895 of 17683 in the genome	0.00011	ENSRNOG00000011763,ENSRNOG00000009805,ENSRNOG00000003138,ENSRNOG00000021536,ENSRNOG00000016541,ENSRNOG00000031686,ENSRNOG00000020833,ENSRNOG00000003572,ENSRNOG00000023509,ENSRNOG00000017469,ENSRNOG00000018991,ENSRNOG00000003357,ENSRNOG00000018414,ENSRNOG00000007804,ENSRNOG00000014241,ENSRNOG00000026293,ENSRNOG00000018282,ENSRNOG00000042374,ENSRNOG00000001469,ENSRNOG00000014320,ENSRNOG00000013938,…
GO:0065008	regulation of biological quality	133 of 601 in the list	2543 of 17683 in the genome	0.00019	ENSRNOG00000019573,ENSRNOG00000007744,ENSRNOG00000031686,ENSRNOG00000023509,ENSRNOG00000017469,ENSRNOG00000018991,ENSRNOG00000014241,ENSRNOG00000026293,ENSRNOG00000001469,ENSRNOG00000014320,ENSRNOG00000007159,ENSRNOG00000021403,ENSRNOG00000005227,ENSRNOG00000011310,ENSRNOG00000023428,ENSRNOG00000010208,ENSRNOG00000008182,ENSRNOG00000018003,ENSRNOG00000015957,ENSRNOG00000013683,ENSRNOG00000033564,…
GO:0003013	circulatory system process	25 of 601 in the list	222 of 17683 in the genome	0.00023	ENSRNOG00000003232,ENSRNOG00000028016,ENSRNOG00000004454,ENSRNOG00000031686,ENSRNOG00000011039,ENSRNOG00000019057,ENSRNOG00000014361,ENSRNOG00000019342,ENSRNOG00000001300,ENSRNOG00000029401,ENSRNOG00000012036,ENSRNOG00000011648,ENSRNOG00000014241,ENSRNOG00000029886,ENSRNOG00000001302,ENSRNOG00000031154,ENSRNOG00000036837,ENSRNOG00000009768,ENSRNOG00000015682,ENSRNOG00000008839,ENSRNOG00000012302,…
GO:0009605	response to external stimulus	69 of 601 in the list	1067 of 17683 in the genome	0.00027	ENSRNOG00000007387,ENSRNOG00000003138,ENSRNOG00000012701,ENSRNOG00000001224,ENSRNOG00000030888,ENSRNOG00000004575,ENSRNOG00000026293,ENSRNOG00000019142,ENSRNOG00000016811,ENSRNOG00000002792,ENSRNOG00000007159,ENSRNOG00000003778,ENSRNOG00000021403,ENSRNOG00000033189,ENSRNOG00000030021,ENSRNOG00000003977,ENSRNOG00000010278,ENSRNOG00000008759,ENSRNOG00000009625,ENSRNOG00000003300,ENSRNOG00000001254,…
GO:0009628	response to abiotic stimulus	41 of 601 in the list	501 of 17683 in the genome	0.00029	ENSRNOG00000011815,ENSRNOG00000016571,ENSRNOG00000000521,ENSRNOG00000030888,ENSRNOG00000004249,ENSRNOG00000019422,ENSRNOG00000004687,ENSRNOG00000037221,ENSRNOG00000009629,ENSRNOG00000017469,ENSRNOG00000007390,ENSRNOG00000015615,ENSRNOG00000004575,ENSRNOG00000043044,ENSRNOG00000042838,ENSRNOG00000003357,ENSRNOG00000026293,ENSRNOG00000019142,ENSRNOG00000002946,ENSRNOG00000019195,ENSRNOG00000007159,…
GO:0002694	regulation of leukocyte activation	28 of 601 in the list	273 of 17683 in the genome	0.0003	ENSRNOG00000019430,ENSRNOG00000004444,ENSRNOG00000000521,ENSRNOG00000003138,ENSRNOG00000003298,ENSRNOG00000018316,ENSRNOG00000016112,ENSRNOG00000019057,ENSRNOG00000023509,ENSRNOG00000010278,ENSRNOG00000009354,ENSRNOG00000009427,ENSRNOG00000013294,ENSRNOG00000014171,ENSRNOG00000014532,ENSRNOG00000021334,ENSRNOG00000002309,ENSRNOG00000001843,ENSRNOG00000023109,ENSRNOG00000001302,ENSRNOG00000020716,…
GO:0001944	vasculature development	22 of 601 in the list	181 of 17683 in the genome	0.00034	ENSRNOG00000040287,ENSRNOG00000018275,ENSRNOG00000021750,ENSRNOG00000024536,ENSRNOG00000008749,ENSRNOG00000003172,ENSRNOG00000002525,ENSRNOG00000009354,ENSRNOG00000014361,ENSRNOG00000014316,ENSRNOG00000001607,ENSRNOG00000009222,ENSRNOG00000002978,ENSRNOG00000003357,ENSRNOG00000011648,ENSRNOG00000017484,ENSRNOG00000008706,ENSRNOG00000002946,ENSRNOG00000007159,ENSRNOG00000016042,ENSRNOG00000007345,…
GO:0001817	regulation of cytokine production	31 of 601 in the list	328 of 17683 in the genome	0.00043	ENSRNOG00000020707,ENSRNOG00000003138,ENSRNOG00000025114,ENSRNOG00000030888,ENSRNOG00000014205,ENSRNOG00000002525,ENSRNOG00000002439,ENSRNOG00000017414,ENSRNOG00000004249,ENSRNOG00000033879,ENSRNOG00000019057,ENSRNOG00000043314,ENSRNOG00000011153,ENSRNOG00000010278,ENSRNOG00000017897,ENSRNOG00000004575,ENSRNOG00000009867,ENSRNOG00000014532,ENSRNOG00000014956,ENSRNOG00000001414,ENSRNOG00000021334,…
GO:0048856	anatomical structure development	195 of 601 in the list	4183 of 17683 in the genome	0.00056	ENSRNOG00000011763,ENSRNOG00000009805,ENSRNOG00000003138,ENSRNOG00000021536,ENSRNOG00000016541,ENSRNOG00000031686,ENSRNOG00000020833,ENSRNOG00000003572,ENSRNOG00000023509,ENSRNOG00000017469,ENSRNOG00000018991,ENSRNOG00000003357,ENSRNOG00000018414,ENSRNOG00000007804,ENSRNOG00000014241,ENSRNOG00000026293,ENSRNOG00000018282,ENSRNOG00000042374,ENSRNOG00000001469,ENSRNOG00000014320,ENSRNOG00000013938,…
GO:0048522	positive regulation of cellular process	94 of 601 in the list	1653 of 17683 in the genome	0.00058	ENSRNOG00000011815,ENSRNOG00000016225,ENSRNOG00000007178,ENSRNOG00000014833,ENSRNOG00000003138,ENSRNOG00000001224,ENSRNOG00000028426,ENSRNOG00000030888,ENSRNOG00000028016,ENSRNOG00000016112,ENSRNOG00000023509,ENSRNOG00000004575,ENSRNOG00000018414,ENSRNOG00000023109,ENSRNOG00000026293,ENSRNOG00000018198,ENSRNOG00000014297,ENSRNOG00000042374,ENSRNOG00000014320,ENSRNOG00000013938,ENSRNOG00000019142,…
GO:0016020	membrane	319 of 627 in the list	7533 of 17918 in the genome	0.00058	ENSRNOG00000010994,ENSRNOG00000018797,ENSRNOG00000013102,ENSRNOG00000021536,ENSRNOG00000005772,ENSRNOG00000010753,ENSRNOG00000007744,ENSRNOG00000020833,ENSRNOG00000000777,ENSRNOG00000011365,ENSRNOG00000020882,ENSRNOG00000017469,ENSRNOG00000018414,ENSRNOG00000014241,ENSRNOG00000032708,ENSRNOG00000036762,ENSRNOG00000032417,ENSRNOG00000031598,ENSRNOG00000003778,ENSRNOG00000016575,ENSRNOG00000012516,…
GO:0042035	regulation of cytokine biosynthetic process	13 of 601 in the list	69 of 17683 in the genome	0.00069	ENSRNOG00000004575,ENSRNOG00000014532,ENSRNOG00000003138,ENSRNOG00000021334,ENSRNOG00000023109,ENSRNOG00000030888,ENSRNOG00000002439,ENSRNOG00000014320,ENSRNOG00000004249,ENSRNOG00000004649,ENSRNOG00000019057,ENSRNOG00000016069,ENSRNOG00000010278
GO:0016021	integral to membrane	79 of 627 in the list	1358 of 17918 in the genome	0.00084	ENSRNOG00000010994,ENSRNOG00000003138,ENSRNOG00000001224,ENSRNOG00000039759,ENSRNOG00000012424,ENSRNOG00000021137,ENSRNOG00000028016,ENSRNOG00000020833,ENSRNOG00000011153,ENSRNOG00000020882,ENSRNOG00000015410,ENSRNOG00000007047,ENSRNOG00000018414,ENSRNOG00000023109,ENSRNOG00000014297,ENSRNOG00000002480,ENSRNOG00000032417,ENSRNOG00000003778,ENSRNOG00000012516,ENSRNOG00000004854,ENSRNOG00000013042,…
GO:0050878	regulation of body fluid levels	43 of 601 in the list	563 of 17683 in the genome	0.00096	ENSRNOG00000001224,ENSRNOG00000003232,ENSRNOG00000007744,ENSRNOG00000012347,ENSRNOG00000000167,ENSRNOG00000013922,ENSRNOG00000014288,ENSRNOG00000025534,ENSRNOG00000022071,ENSRNOG00000036837,ENSRNOG00000002776,ENSRNOG00000012302,ENSRNOG00000006661,ENSRNOG00000018824,ENSRNOG00000001130,ENSRNOG00000007079,ENSRNOG00000019465,ENSRNOG00000033217,ENSRNOG00000021403,ENSRNOG00000011310,ENSRNOG00000019728,…
GO:0007243	intracellular protein kinase cascade	40 of 601 in the list	507 of 17683 in the genome	0.00105	ENSRNOG00000000768,ENSRNOG00000007027,ENSRNOG00000038881,ENSRNOG00000012557,ENSRNOG00000030888,ENSRNOG00000013922,ENSRNOG00000013090,ENSRNOG00000010941,ENSRNOG00000043314,ENSRNOG00000015615,ENSRNOG00000004575,ENSRNOG00000014956,ENSRNOG00000005214,ENSRNOG00000002978,ENSRNOG00000026293,ENSRNOG00000005965,ENSRNOG00000019822,ENSRNOG00000002946,ENSRNOG00000014751,ENSRNOG00000007079,ENSRNOG00000029394,…
GO:0023014	signal transmission via phosphorylation event	40 of 601 in the list	507 of 17683 in the genome	0.00105	ENSRNOG00000000768,ENSRNOG00000007027,ENSRNOG00000038881,ENSRNOG00000012557,ENSRNOG00000030888,ENSRNOG00000013922,ENSRNOG00000013090,ENSRNOG00000010941,ENSRNOG00000043314,ENSRNOG00000015615,ENSRNOG00000004575,ENSRNOG00000014956,ENSRNOG00000005214,ENSRNOG00000002978,ENSRNOG00000026293,ENSRNOG00000005965,ENSRNOG00000019822,ENSRNOG00000002946,ENSRNOG00000014751,ENSRNOG00000007079,ENSRNOG00000029394,…
GO:0010646	regulation of cell communication	53 of 601 in the list	766 of 17683 in the genome	0.00106	ENSRNOG00000003730,ENSRNOG00000011763,ENSRNOG00000011360,ENSRNOG00000007178,ENSRNOG00000016571,ENSRNOG00000005639,ENSRNOG00000003232,ENSRNOG00000002997,ENSRNOG00000030888,ENSRNOG00000020833,ENSRNOG00000023509,ENSRNOG00000016299,ENSRNOG00000001750,ENSRNOG00000019422,ENSRNOG00000009354,ENSRNOG00000015615,ENSRNOG00000004575,ENSRNOG00000005214,ENSRNOG00000002978,ENSRNOG00000043465,ENSRNOG00000014320,…
GO:0034097	response to cytokine stimulus	21 of 601 in the list	181 of 17683 in the genome	0.00138	ENSRNOG00000007079,ENSRNOG00000000768,ENSRNOG00000020679,ENSRNOG00000036603,ENSRNOG00000003312,ENSRNOG00000030715,ENSRNOG00000036604,ENSRNOG00000030888,ENSRNOG00000014205,ENSRNOG00000032396,ENSRNOG00000012331,ENSRNOG00000011039,ENSRNOG00000014361,ENSRNOG00000028768,ENSRNOG00000017469,ENSRNOG00000014956,ENSRNOG00000003486,ENSRNOG00000038146,ENSRNOG00000007159,ENSRNOG00000002723,ENSRNOG00000018459
GO:0032501	multicellular organismal process	272 of 601 in the list	6347 of 17683 in the genome	0.00142	ENSRNOG00000011360,ENSRNOG00000016541,ENSRNOG00000007744,ENSRNOG00000031686,ENSRNOG00000020833,ENSRNOG00000017469,ENSRNOG00000003357,ENSRNOG00000014241,ENSRNOG00000018282,ENSRNOG00000001469,ENSRNOG00000014320,ENSRNOG00000013938,ENSRNOG00000011101,ENSRNOG00000003517,ENSRNOG00000003778,ENSRNOG00000017828,ENSRNOG00000018275,ENSRNOG00000005809,ENSRNOG00000008826,ENSRNOG00000011310,ENSRNOG00000023428,…
GO:0002526	acute inflammatory response	15 of 601 in the list	98 of 17683 in the genome	0.00153	ENSRNOG00000017469,ENSRNOG00000017897,ENSRNOG00000004575,ENSRNOG00000014532,ENSRNOG00000010253,ENSRNOG00000003138,ENSRNOG00000002525,ENSRNOG00000011800,ENSRNOG00000006715,ENSRNOG00000008839,ENSRNOG00000004649,ENSRNOG00000014288,ENSRNOG00000011895,ENSRNOG00000010278,ENSRNOG00000010918
GO:0009888	tissue development	57 of 601 in the list	863 of 17683 in the genome	0.00177	ENSRNOG00000003553,ENSRNOG00000020431,ENSRNOG00000005639,ENSRNOG00000021750,ENSRNOG00000008749,ENSRNOG00000025114,ENSRNOG00000030888,ENSRNOG00000003572,ENSRNOG00000016299,ENSRNOG00000012428,ENSRNOG00000009629,ENSRNOG00000017469,ENSRNOG00000018991,ENSRNOG00000004575,ENSRNOG00000004063,ENSRNOG00000009222,ENSRNOG00000003357,ENSRNOG00000043465,ENSRNOG00000018414,ENSRNOG00000003705,ENSRNOG00000026293,…
GO:0031323	regulation of cellular metabolic process	140 of 601 in the list	2821 of 17683 in the genome	0.00179	ENSRNOG00000003138,ENSRNOG00000023881,ENSRNOG00000023509,ENSRNOG00000026293,ENSRNOG00000018690,ENSRNOG00000014320,ENSRNOG00000011101,ENSRNOG00000003517,ENSRNOG00000016575,ENSRNOG00000018275,ENSRNOG00000005809,ENSRNOG00000008826,ENSRNOG00000005227,ENSRNOG00000023428,ENSRNOG00000010208,ENSRNOG00000013683,ENSRNOG00000010278,ENSRNOG00000009427,ENSRNOG00000015036,ENSRNOG00000004500,ENSRNOG00000017065,…
GO:0043066	negative regulation of apoptosis	31 of 601 in the list	357 of 17683 in the genome	0.00267	ENSRNOG00000016571,ENSRNOG00000019183,ENSRNOG00000013786,ENSRNOG00000007027,ENSRNOG00000025114,ENSRNOG00000030888,ENSRNOG00000005600,ENSRNOG00000009338,ENSRNOG00000014288,ENSRNOG00000043314,ENSRNOG00000033526,ENSRNOG00000014361,ENSRNOG00000017469,ENSRNOG00000007390,ENSRNOG00000017897,ENSRNOG00000004575,ENSRNOG00000009867,ENSRNOG00000000827,ENSRNOG00000026293,ENSRNOG00000025411,ENSRNOG00000001302,…
GO:0043069	negative regulation of programmed cell death	31 of 601 in the list	358 of 17683 in the genome	0.00283	ENSRNOG00000016571,ENSRNOG00000019183,ENSRNOG00000013786,ENSRNOG00000007027,ENSRNOG00000025114,ENSRNOG00000030888,ENSRNOG00000005600,ENSRNOG00000009338,ENSRNOG00000014288,ENSRNOG00000043314,ENSRNOG00000033526,ENSRNOG00000014361,ENSRNOG00000017469,ENSRNOG00000007390,ENSRNOG00000017897,ENSRNOG00000004575,ENSRNOG00000009867,ENSRNOG00000000827,ENSRNOG00000026293,ENSRNOG00000025411,ENSRNOG00000001302,…
GO:0060548	negative regulation of cell death	31 of 601 in the list	358 of 17683 in the genome	0.00283	ENSRNOG00000016571,ENSRNOG00000019183,ENSRNOG00000013786,ENSRNOG00000007027,ENSRNOG00000025114,ENSRNOG00000030888,ENSRNOG00000005600,ENSRNOG00000009338,ENSRNOG00000014288,ENSRNOG00000043314,ENSRNOG00000033526,ENSRNOG00000014361,ENSRNOG00000017469,ENSRNOG00000007390,ENSRNOG00000017897,ENSRNOG00000004575,ENSRNOG00000009867,ENSRNOG00000000827,ENSRNOG00000026293,ENSRNOG00000025411,ENSRNOG00000001302,…
GO:0090066	regulation of anatomical structure size	36 of 601 in the list	451 of 17683 in the genome	0.00291	ENSRNOG00000011815,ENSRNOG00000020871,ENSRNOG00000016571,ENSRNOG00000000521,ENSRNOG00000010977,ENSRNOG00000011039,ENSRNOG00000001470,ENSRNOG00000015903,ENSRNOG00000018991,ENSRNOG00000005214,ENSRNOG00000001843,ENSRNOG00000014241,ENSRNOG00000015682,ENSRNOG00000001469,ENSRNOG00000014320,ENSRNOG00000007345,ENSRNOG00000008697,ENSRNOG00000001130,ENSRNOG00000008645,ENSRNOG00000019183,ENSRNOG00000033261,…
GO:0019222	regulation of metabolic process	174 of 601 in the list	3733 of 17683 in the genome	0.00345	ENSRNOG00000003138,ENSRNOG00000023881,ENSRNOG00000006570,ENSRNOG00000023509,ENSRNOG00000018915,ENSRNOG00000017469,ENSRNOG00000014241,ENSRNOG00000026293,ENSRNOG00000018690,ENSRNOG00000014320,ENSRNOG00000011101,ENSRNOG00000003517,ENSRNOG00000016575,ENSRNOG00000018275,ENSRNOG00000005809,ENSRNOG00000008826,ENSRNOG00000005227,ENSRNOG00000023428,ENSRNOG00000010208,ENSRNOG00000013683,ENSRNOG00000033526,…
GO:0005583	fibrillar collagen	4 of 627 in the list	6 of 17918 in the genome	0.00351	ENSRNOG00000003736,ENSRNOG00000003357,ENSRNOG00000008749,ENSRNOG00000011292
GO:0065009	regulation of molecular function	88 of 601 in the list	1583 of 17683 in the genome	0.0037	ENSRNOG00000000525,ENSRNOG00000016225,ENSRNOG00000001224,ENSRNOG00000030888,ENSRNOG00000013090,ENSRNOG00000014288,ENSRNOG00000012881,ENSRNOG00000023509,ENSRNOG00000015903,ENSRNOG00000026293,ENSRNOG00000018690,ENSRNOG00000014297,ENSRNOG00000020355,ENSRNOG00000011101,ENSRNOG00000002045,ENSRNOG00000019465,ENSRNOG00000018275,ENSRNOG00000005809,ENSRNOG00000005227,ENSRNOG00000023428,ENSRNOG00000010208,…
GO:0030246	carbohydrate binding	38 of 607 in the list	530 of 17834 in the genome	0.00373	ENSRNOG00000020197,ENSRNOG00000008373,ENSRNOG00000008749,ENSRNOG00000030149,ENSRNOG00000014288,ENSRNOG00000006359,ENSRNOG00000033879,ENSRNOG00000025998,ENSRNOG00000001750,ENSRNOG00000004540,ENSRNOG00000001607,ENSRNOG00000002810,ENSRNOG00000008816,ENSRNOG00000002776,ENSRNOG00000002746,ENSRNOG00000007159,ENSRNOG00000002723,ENSRNOG00000005574,ENSRNOG00000007909,ENSRNOG00000019728,ENSRNOG00000003312,…
GO:0048646	anatomical structure formation involved in morphogenesis	39 of 601 in the list	514 of 17683 in the genome	0.00378	ENSRNOG00000009805,ENSRNOG00000040287,ENSRNOG00000021536,ENSRNOG00000021750,ENSRNOG00000024536,ENSRNOG00000003172,ENSRNOG00000014288,ENSRNOG00000010947,ENSRNOG00000001750,ENSRNOG00000009354,ENSRNOG00000014171,ENSRNOG00000004860,ENSRNOG00000001607,ENSRNOG00000009222,ENSRNOG00000042838,ENSRNOG00000002978,ENSRNOG00000007804,ENSRNOG00000026293,ENSRNOG00000014320,ENSRNOG00000011101,ENSRNOG00000003517,…
GO:0005488	binding	517 of 607 in the list	14003 of 17834 in the genome	0.00424	ENSRNOG00000018797,ENSRNOG00000016541,ENSRNOG00000007744,ENSRNOG00000020942,ENSRNOG00000003924,ENSRNOG00000009303,ENSRNOG00000018414,ENSRNOG00000018282,ENSRNOG00000014320,ENSRNOG00000031598,ENSRNOG00000003517,ENSRNOG00000012962,ENSRNOG00000018275,ENSRNOG00000008826,ENSRNOG00000011310,ENSRNOG00000014137,ENSRNOG00000033189,ENSRNOG00000010208,ENSRNOG00000013683,ENSRNOG00000008154,ENSRNOG00000010278,…
GO:0051704	multi-organism process	59 of 601 in the list	933 of 17683 in the genome	0.00456	ENSRNOG00000020707,ENSRNOG00000016571,ENSRNOG00000003138,ENSRNOG00000025114,ENSRNOG00000036604,ENSRNOG00000030888,ENSRNOG00000028016,ENSRNOG00000007955,ENSRNOG00000019500,ENSRNOG00000017414,ENSRNOG00000004249,ENSRNOG00000033879,ENSRNOG00000011039,ENSRNOG00000004687,ENSRNOG00000005825,ENSRNOG00000028768,ENSRNOG00000007390,ENSRNOG00000015615,ENSRNOG00000004575,ENSRNOG00000014956,ENSRNOG00000002978,…
GO:0002252	immune effector process	24 of 601 in the list	244 of 17683 in the genome	0.00471	ENSRNOG00000024115,ENSRNOG00000012516,ENSRNOG00000007178,ENSRNOG00000003138,ENSRNOG00000020679,ENSRNOG00000030715,ENSRNOG00000030888,ENSRNOG00000012807,ENSRNOG00000017414,ENSRNOG00000004249,ENSRNOG00000012749,ENSRNOG00000013090,ENSRNOG00000033564,ENSRNOG00000014532,ENSRNOG00000014956,ENSRNOG00000007539,ENSRNOG00000004649,ENSRNOG00000011796,ENSRNOG00000019142,ENSRNOG00000002045,ENSRNOG00000007159,…
GO:0007599	hemostasis	37 of 601 in the list	481 of 17683 in the genome	0.00499	ENSRNOG00000001224,ENSRNOG00000007744,ENSRNOG00000012347,ENSRNOG00000013922,ENSRNOG00000014288,ENSRNOG00000025534,ENSRNOG00000022071,ENSRNOG00000036837,ENSRNOG00000002776,ENSRNOG00000012302,ENSRNOG00000006661,ENSRNOG00000018824,ENSRNOG00000001130,ENSRNOG00000019465,ENSRNOG00000033217,ENSRNOG00000021403,ENSRNOG00000011310,ENSRNOG00000019728,ENSRNOG00000019689,ENSRNOG00000023428,ENSRNOG00000010208,…
GO:0004713	protein tyrosine kinase activity	14 of 607 in the list	109 of 17834 in the genome	0.0055	ENSRNOG00000007079,ENSRNOG00000003553,ENSRNOG00000010974,ENSRNOG00000009222,ENSRNOG00000020431,ENSRNOG00000018414,ENSRNOG00000003705,ENSRNOG00000010832,ENSRNOG00000020716,ENSRNOG00000016818,ENSRNOG00000015578,ENSRNOG00000002881,ENSRNOG00000009912,ENSRNOG00000014751
GO:0005581	collagen	6 of 627 in the list	20 of 17918 in the genome	0.00762	ENSRNOG00000003736,ENSRNOG00000026415,ENSRNOG00000003357,ENSRNOG00000008749,ENSRNOG00000020525,ENSRNOG00000011292
GO:0002520	immune system development	37 of 601 in the list	491 of 17683 in the genome	0.00801	ENSRNOG00000019430,ENSRNOG00000031230,ENSRNOG00000007178,ENSRNOG00000038881,ENSRNOG00000000167,ENSRNOG00000013090,ENSRNOG00000020165,ENSRNOG00000033465,ENSRNOG00000015903,ENSRNOG00000019422,ENSRNOG00000029980,ENSRNOG00000016885,ENSRNOG00000017469,ENSRNOG00000004860,ENSRNOG00000015615,ENSRNOG00000043044,ENSRNOG00000005214,ENSRNOG00000000782,ENSRNOG00000042838,ENSRNOG00000019142,ENSRNOG00000003443,…
GO:0002253	activation of immune response	23 of 601 in the list	235 of 17683 in the genome	0.00818	ENSRNOG00000024115,ENSRNOG00000012516,ENSRNOG00000030715,ENSRNOG00000033189,ENSRNOG00000023881,ENSRNOG00000030888,ENSRNOG00000003298,ENSRNOG00000018316,ENSRNOG00000017414,ENSRNOG00000004249,ENSRNOG00000020560,ENSRNOG00000023896,ENSRNOG00000033879,ENSRNOG00000019057,ENSRNOG00000033564,ENSRNOG00000043314,ENSRNOG00000007390,ENSRNOG00000026293,ENSRNOG00000042411,ENSRNOG00000005965,ENSRNOG00000008015,…
GO:0045765	regulation of angiogenesis	11 of 601 in the list	61 of 17683 in the genome	0.00827	ENSRNOG00000024115,ENSRNOG00000004575,ENSRNOG00000021403,ENSRNOG00000001224,ENSRNOG00000001414,ENSRNOG00000011648,ENSRNOG00000011800,ENSRNOG00000012347,ENSRNOG00000004649,ENSRNOG00000002045,ENSRNOG00000014350
GO:0000302	response to reactive oxygen species	17 of 601 in the list	141 of 17683 in the genome	0.00884	ENSRNOG00000031230,ENSRNOG00000030888,ENSRNOG00000019719,ENSRNOG00000014205,ENSRNOG00000011800,ENSRNOG00000003977,ENSRNOG00000031686,ENSRNOG00000006396,ENSRNOG00000033465,ENSRNOG00000017469,ENSRNOG00000011648,ENSRNOG00000029886,ENSRNOG00000026293,ENSRNOG00000031154,ENSRNOG00000020716,ENSRNOG00000008015,ENSRNOG00000025510
GO:0030097	hemopoiesis	27 of 601 in the list	307 of 17683 in the genome	0.00975	ENSRNOG00000019430,ENSRNOG00000007178,ENSRNOG00000038881,ENSRNOG00000006715,ENSRNOG00000000167,ENSRNOG00000013090,ENSRNOG00000012331,ENSRNOG00000020165,ENSRNOG00000019422,ENSRNOG00000010918,ENSRNOG00000016885,ENSRNOG00000029980,ENSRNOG00000004860,ENSRNOG00000017897,ENSRNOG00000017469,ENSRNOG00000015615,ENSRNOG00000005214,ENSRNOG00000000782,ENSRNOG00000042838,ENSRNOG00000020716,ENSRNOG00000042254,…
GO:0009887	organ morphogenesis	42 of 601 in the list	598 of 17683 in the genome	0.01088	ENSRNOG00000011763,ENSRNOG00000000521,ENSRNOG00000005639,ENSRNOG00000005480,ENSRNOG00000021750,ENSRNOG00000007027,ENSRNOG00000008749,ENSRNOG00000009629,ENSRNOG00000001607,ENSRNOG00000009222,ENSRNOG00000024322,ENSRNOG00000026293,ENSRNOG00000014320,ENSRNOG00000020355,ENSRNOG00000013938,ENSRNOG00000011101,ENSRNOG00000002045,ENSRNOG00000002946,ENSRNOG00000003517,ENSRNOG00000007159,ENSRNOG00000013641,…
GO:0008217	regulation of blood pressure	14 of 601 in the list	101 of 17683 in the genome	0.01154	ENSRNOG00000003232,ENSRNOG00000012036,ENSRNOG00000011648,ENSRNOG00000014241,ENSRNOG00000029886,ENSRNOG00000009768,ENSRNOG00000028016,ENSRNOG00000031154,ENSRNOG00000004454,ENSRNOG00000031686,ENSRNOG00000011039,ENSRNOG00000031665,ENSRNOG00000014361,ENSRNOG00000001130
GO:0042325	regulation of phosphorylation	42 of 601 in the list	603 of 17683 in the genome	0.01332	ENSRNOG00000031230,ENSRNOG00000003730,ENSRNOG00000016571,ENSRNOG00000000521,ENSRNOG00000001224,ENSRNOG00000003232,ENSRNOG00000013090,ENSRNOG00000023509,ENSRNOG00000033465,ENSRNOG00000015615,ENSRNOG00000014956,ENSRNOG00000026293,ENSRNOG00000014297,ENSRNOG00000019822,ENSRNOG00000015357,ENSRNOG00000025510,ENSRNOG00000016069,ENSRNOG00000007079,ENSRNOG00000018275,ENSRNOG00000008645,ENSRNOG00000005227,…
GO:0044420	extracellular matrix part	10 of 627 in the list	65 of 17918 in the genome	0.01349	ENSRNOG00000003736,ENSRNOG00000014851,ENSRNOG00000026415,ENSRNOG00000013102,ENSRNOG00000039197,ENSRNOG00000007302,ENSRNOG00000003357,ENSRNOG00000008749,ENSRNOG00000020525,ENSRNOG00000011292
GO:0019220	regulation of phosphate metabolic process	43 of 601 in the list	624 of 17683 in the genome	0.01356	ENSRNOG00000031230,ENSRNOG00000003730,ENSRNOG00000016571,ENSRNOG00000000521,ENSRNOG00000001224,ENSRNOG00000003232,ENSRNOG00000013090,ENSRNOG00000023509,ENSRNOG00000033465,ENSRNOG00000015615,ENSRNOG00000014956,ENSRNOG00000005214,ENSRNOG00000026293,ENSRNOG00000014297,ENSRNOG00000019822,ENSRNOG00000015357,ENSRNOG00000025510,ENSRNOG00000016069,ENSRNOG00000007079,ENSRNOG00000018275,ENSRNOG00000008645,…
GO:0051174	regulation of phosphorus metabolic process	43 of 601 in the list	624 of 17683 in the genome	0.01356	ENSRNOG00000031230,ENSRNOG00000003730,ENSRNOG00000016571,ENSRNOG00000000521,ENSRNOG00000001224,ENSRNOG00000003232,ENSRNOG00000013090,ENSRNOG00000023509,ENSRNOG00000033465,ENSRNOG00000015615,ENSRNOG00000014956,ENSRNOG00000005214,ENSRNOG00000026293,ENSRNOG00000014297,ENSRNOG00000019822,ENSRNOG00000015357,ENSRNOG00000025510,ENSRNOG00000016069,ENSRNOG00000007079,ENSRNOG00000018275,ENSRNOG00000008645,…
GO:0001071	nucleic acid binding transcription factor activity	56 of 607 in the list	954 of 17834 in the genome	0.01377	ENSRNOG00000013720,ENSRNOG00000010799,ENSRNOG00000005639,ENSRNOG00000013786,ENSRNOG00000005480,ENSRNOG00000021750,ENSRNOG00000019416,ENSRNOG00000025114,ENSRNOG00000030888,ENSRNOG00000005600,ENSRNOG00000012347,ENSRNOG00000017414,ENSRNOG00000010947,ENSRNOG00000018027,ENSRNOG00000016299,ENSRNOG00000019422,ENSRNOG00000011305,ENSRNOG00000029980,ENSRNOG00000016885,ENSRNOG00000012428,ENSRNOG00000042838,…
GO:0006954	inflammatory response	22 of 601 in the list	226 of 17683 in the genome	0.0142	ENSRNOG00000003138,ENSRNOG00000001224,ENSRNOG00000002525,ENSRNOG00000006715,ENSRNOG00000011800,ENSRNOG00000004454,ENSRNOG00000014288,ENSRNOG00000005871,ENSRNOG00000011895,ENSRNOG00000010278,ENSRNOG00000010918,ENSRNOG00000017897,ENSRNOG00000017469,ENSRNOG00000004575,ENSRNOG00000014532,ENSRNOG00000010253,ENSRNOG00000001414,ENSRNOG00000025411,ENSRNOG00000008839,ENSRNOG00000004649,ENSRNOG00000000907,…
GO:0048584	positive regulation of response to stimulus	32 of 601 in the list	408 of 17683 in the genome	0.01547	ENSRNOG00000023881,ENSRNOG00000030888,ENSRNOG00000003298,ENSRNOG00000017414,ENSRNOG00000004249,ENSRNOG00000033879,ENSRNOG00000043314,ENSRNOG00000007390,ENSRNOG00000015615,ENSRNOG00000014956,ENSRNOG00000026293,ENSRNOG00000005965,ENSRNOG00000007159,ENSRNOG00000016069,ENSRNOG00000000460,ENSRNOG00000012516,ENSRNOG00000024115,ENSRNOG00000033189,ENSRNOG00000030715,ENSRNOG00000018316,ENSRNOG00000018003,…
GO:0007167	enzyme linked receptor protein signaling pathway	50 of 601 in the list	775 of 17683 in the genome	0.01562	ENSRNOG00000003553,ENSRNOG00000016225,ENSRNOG00000020871,ENSRNOG00000016571,ENSRNOG00000021750,ENSRNOG00000007027,ENSRNOG00000030888,ENSRNOG00000013922,ENSRNOG00000023509,ENSRNOG00000043314,ENSRNOG00000021569,ENSRNOG00000001750,ENSRNOG00000019422,ENSRNOG00000015410,ENSRNOG00000007390,ENSRNOG00000014316,ENSRNOG00000007047,ENSRNOG00000009222,ENSRNOG00000003357,ENSRNOG00000018414,ENSRNOG00000012036,…
GO:0050863	regulation of T cell activation	15 of 601 in the list	118 of 17683 in the genome	0.01623	ENSRNOG00000019430,ENSRNOG00000004444,ENSRNOG00000021334,ENSRNOG00000002309,ENSRNOG00000001843,ENSRNOG00000023109,ENSRNOG00000001302,ENSRNOG00000032708,ENSRNOG00000019057,ENSRNOG00000007159,ENSRNOG00000016069,ENSRNOG00000010278,ENSRNOG00000009354,ENSRNOG00000000460,ENSRNOG00000015310
GO:0050778	positive regulation of immune response	24 of 601 in the list	263 of 17683 in the genome	0.01703	ENSRNOG00000024115,ENSRNOG00000012516,ENSRNOG00000030715,ENSRNOG00000033189,ENSRNOG00000023881,ENSRNOG00000030888,ENSRNOG00000003298,ENSRNOG00000018316,ENSRNOG00000017414,ENSRNOG00000004249,ENSRNOG00000020560,ENSRNOG00000023896,ENSRNOG00000033879,ENSRNOG00000019057,ENSRNOG00000033564,ENSRNOG00000043314,ENSRNOG00000007390,ENSRNOG00000014956,ENSRNOG00000026293,ENSRNOG00000042411,ENSRNOG00000005965,…
GO:0080134	regulation of response to stress	34 of 601 in the list	450 of 17683 in the genome	0.01819	ENSRNOG00000003138,ENSRNOG00000036603,ENSRNOG00000027672,ENSRNOG00000030888,ENSRNOG00000003298,ENSRNOG00000003172,ENSRNOG00000017414,ENSRNOG00000004249,ENSRNOG00000033879,ENSRNOG00000043314,ENSRNOG00000004687,ENSRNOG00000007390,ENSRNOG00000015615,ENSRNOG00000004575,ENSRNOG00000005214,ENSRNOG00000001843,ENSRNOG00000026293,ENSRNOG00000005965,ENSRNOG00000002723,ENSRNOG00000000455,ENSRNOG00000016575,…
GO:0045321	leukocyte activation	33 of 601 in the list	432 of 17683 in the genome	0.01948	ENSRNOG00000019430,ENSRNOG00000007178,ENSRNOG00000000768,ENSRNOG00000003138,ENSRNOG00000001224,ENSRNOG00000004249,ENSRNOG00000013090,ENSRNOG00000016112,ENSRNOG00000019422,ENSRNOG00000016885,ENSRNOG00000017469,ENSRNOG00000004860,ENSRNOG00000014956,ENSRNOG00000013554,ENSRNOG00000007393,ENSRNOG00000026293,ENSRNOG00000002045,ENSRNOG00000019142,ENSRNOG00000025094,ENSRNOG00000016069,ENSRNOG00000000460,…
GO:0044057	regulation of system process	31 of 601 in the list	395 of 17683 in the genome	0.02095	ENSRNOG00000013042,ENSRNOG00000019465,ENSRNOG00000019018,ENSRNOG00000016571,ENSRNOG00000020679,ENSRNOG00000003232,ENSRNOG00000002525,ENSRNOG00000002439,ENSRNOG00000031686,ENSRNOG00000020833,ENSRNOG00000009338,ENSRNOG00000016299,ENSRNOG00000033526,ENSRNOG00000019422,ENSRNOG00000014361,ENSRNOG00000015036,ENSRNOG00000001300,ENSRNOG00000006104,ENSRNOG00000004575,ENSRNOG00000010233,ENSRNOG00000043465,…
GO:0080090	regulation of primary metabolic process	125 of 601 in the list	2570 of 17683 in the genome	0.02145	ENSRNOG00000016225,ENSRNOG00000007387,ENSRNOG00000001224,ENSRNOG00000023881,ENSRNOG00000030888,ENSRNOG00000023509,ENSRNOG00000011305,ENSRNOG00000029980,ENSRNOG00000012428,ENSRNOG00000014241,ENSRNOG00000026293,ENSRNOG00000018690,ENSRNOG00000014320,ENSRNOG00000020355,ENSRNOG00000011101,ENSRNOG00000018413,ENSRNOG00000016811,ENSRNOG00000015357,ENSRNOG00000025510,ENSRNOG00000003517,ENSRNOG00000016575,…
GO:0006800	oxygen and reactive oxygen species metabolic process	10 of 601 in the list	56 of 17683 in the genome	0.0241	ENSRNOG00000003622,ENSRNOG00000031230,ENSRNOG00000029886,ENSRNOG00000028016,ENSRNOG00000031154,ENSRNOG00000019500,ENSRNOG00000031686,ENSRNOG00000025510,ENSRNOG00000033465,ENSRNOG00000014361
GO:0050790	regulation of catalytic activity	69 of 601 in the list	1218 of 17683 in the genome	0.02772	ENSRNOG00000000525,ENSRNOG00000016225,ENSRNOG00000013090,ENSRNOG00000014288,ENSRNOG00000012881,ENSRNOG00000023509,ENSRNOG00000026293,ENSRNOG00000018690,ENSRNOG00000014297,ENSRNOG00000019465,ENSRNOG00000018275,ENSRNOG00000005809,ENSRNOG00000005227,ENSRNOG00000023428,ENSRNOG00000010208,ENSRNOG00000013683,ENSRNOG00000005871,ENSRNOG00000033526,ENSRNOG00000010278,ENSRNOG00000015036,ENSRNOG00000013851,…
GO:0051240	positive regulation of multicellular organismal process	20 of 601 in the list	203 of 17683 in the genome	0.02999	ENSRNOG00000002525,ENSRNOG00000002439,ENSRNOG00000017414,ENSRNOG00000004249,ENSRNOG00000033879,ENSRNOG00000011153,ENSRNOG00000010278,ENSRNOG00000004687,ENSRNOG00000015036,ENSRNOG00000017897,ENSRNOG00000004575,ENSRNOG00000015615,ENSRNOG00000014532,ENSRNOG00000014956,ENSRNOG00000001414,ENSRNOG00000001302,ENSRNOG00000014320,ENSRNOG00000004649,ENSRNOG00000010060,ENSRNOG00000016069
GO:0030141	stored secretory granule	19 of 627 in the list	214 of 17918 in the genome	0.03267	ENSRNOG00000019465,ENSRNOG00000018797,ENSRNOG00000019689,ENSRNOG00000040109,ENSRNOG00000010208,ENSRNOG00000028016,ENSRNOG00000020560,ENSRNOG00000015957,ENSRNOG00000014288,ENSRNOG00000033564,ENSRNOG00000022071,ENSRNOG00000017897,ENSRNOG00000009867,ENSRNOG00000014956,ENSRNOG00000001414,ENSRNOG00000043465,ENSRNOG00000014241,ENSRNOG00000011648,ENSRNOG00000002045
GO:0072358	cardiovascular system development	26 of 601 in the list	310 of 17683 in the genome	0.03309	ENSRNOG00000040287,ENSRNOG00000018275,ENSRNOG00000021750,ENSRNOG00000024536,ENSRNOG00000008749,ENSRNOG00000003172,ENSRNOG00000002525,ENSRNOG00000009354,ENSRNOG00000014361,ENSRNOG00000014316,ENSRNOG00000009867,ENSRNOG00000001607,ENSRNOG00000009222,ENSRNOG00000002978,ENSRNOG00000003357,ENSRNOG00000011648,ENSRNOG00000017484,ENSRNOG00000027357,ENSRNOG00000026293,ENSRNOG00000008706,ENSRNOG00000002946,…
GO:0072359	circulatory system development	26 of 601 in the list	310 of 17683 in the genome	0.03309	ENSRNOG00000040287,ENSRNOG00000018275,ENSRNOG00000021750,ENSRNOG00000024536,ENSRNOG00000008749,ENSRNOG00000003172,ENSRNOG00000002525,ENSRNOG00000009354,ENSRNOG00000014361,ENSRNOG00000014316,ENSRNOG00000009867,ENSRNOG00000001607,ENSRNOG00000009222,ENSRNOG00000002978,ENSRNOG00000003357,ENSRNOG00000011648,ENSRNOG00000017484,ENSRNOG00000027357,ENSRNOG00000026293,ENSRNOG00000008706,ENSRNOG00000002946,…
GO:0042981	regulation of apoptosis	42 of 601 in the list	628 of 17683 in the genome	0.03508	ENSRNOG00000016225,ENSRNOG00000016571,ENSRNOG00000000521,ENSRNOG00000013786,ENSRNOG00000028426,ENSRNOG00000007027,ENSRNOG00000025114,ENSRNOG00000030888,ENSRNOG00000028016,ENSRNOG00000005600,ENSRNOG00000014288,ENSRNOG00000005810,ENSRNOG00000043314,ENSRNOG00000021569,ENSRNOG00000017469,ENSRNOG00000007390,ENSRNOG00000004575,ENSRNOG00000000827,ENSRNOG00000002978,ENSRNOG00000026293,ENSRNOG00000018198,…
GO:0043062	extracellular structure organization	16 of 601 in the list	141 of 17683 in the genome	0.03561	ENSRNOG00000003736,ENSRNOG00000026415,ENSRNOG00000018338,ENSRNOG00000014137,ENSRNOG00000008749,ENSRNOG00000014166,ENSRNOG00000014288,ENSRNOG00000003572,ENSRNOG00000003357,ENSRNOG00000025411,ENSRNOG00000010645,ENSRNOG00000001469,ENSRNOG00000016752,ENSRNOG00000014350,ENSRNOG00000001254,ENSRNOG00000011292
GO:0042802	identical protein binding	40 of 607 in the list	635 of 17834 in the genome	0.03989	ENSRNOG00000019430,ENSRNOG00000007178,ENSRNOG00000025114,ENSRNOG00000003298,ENSRNOG00000012749,ENSRNOG00000011039,ENSRNOG00000005810,ENSRNOG00000015903,ENSRNOG00000029980,ENSRNOG00000012428,ENSRNOG00000017469,ENSRNOG00000004860,ENSRNOG00000014956,ENSRNOG00000005214,ENSRNOG00000011861,ENSRNOG00000018414,ENSRNOG00000014241,ENSRNOG00000006813,ENSRNOG00000026293,ENSRNOG00000011101,ENSRNOG00000000907,…
GO:0009966	regulation of signal transduction	55 of 601 in the list	918 of 17683 in the genome	0.04607	ENSRNOG00000003730,ENSRNOG00000016225,ENSRNOG00000007178,ENSRNOG00000016571,ENSRNOG00000005639,ENSRNOG00000003232,ENSRNOG00000002997,ENSRNOG00000021750,ENSRNOG00000030888,ENSRNOG00000016299,ENSRNOG00000018915,ENSRNOG00000021569,ENSRNOG00000004192,ENSRNOG00000015615,ENSRNOG00000004575,ENSRNOG00000009222,ENSRNOG00000005214,ENSRNOG00000002978,ENSRNOG00000006394,ENSRNOG00000001843,ENSRNOG00000026293,…
