# Supplementary material for: Transcriptomic Analysis of Myocardial Ischemia Using the Blood of Rat
Source: PLoS One. 2015 Nov 5;10(11):e0141915. doi: 10.1371/journal.pone.0141915 (PMC4634849; doi:10.1371/journal.pone.0141915)
Supplement: S3 Table — (XLS) [file pone.0141915.s006.xls]

Novel_TU_ID	Chromosome	+/-	Blocks	Sizes	Starts
747	1	+	3	366, 200, 181	15200873, 15202270, 15203532
4786	1	+	20	1420, 140, 24, 194, 169, 107, 171, 113, 160, 154, 108, 50, 198, 186, 106, 244, 113, 113, 77, 939	15204409, 15267625, 15276681, 15280828, 15282607, 15284241, 15287037, 15306739, 15316306, 15320194, 15333975, 15343781, 15346322, 15396957, 15399731, 15403843, 15408331, 15409441, 15411584, 15412555
2483	1	+	6	674, 234, 165, 205, 72, 1133	26630680, 26694449, 26707988, 26719070, 26721889, 26723039
5974	1	+	17	226, 62, 509, 101, 70, 47, 151, 132, 183, 96, 87, 34, 84, 39, 23, 1636, 2494	34449516, 34516776, 34591753, 34616936, 34630870, 34643276, 34647493, 34651205, 34653288, 34653561, 34653761, 34659232, 34659755, 34661649, 34663903, 34668261, 34676513
494	1	+	2	38, 456	40884935, 40910514
836	1	+	2	531, 305	44761438, 44836108
5958	1	+	20	303, 207, 99, 118, 188, 108, 189, 2412, 101, 112, 447, 69, 144, 231, 109, 80, 30, 162, 123, 726	41501131, 41535255, 41538756, 41540712, 41543508, 41544539, 41547493, 41549379, 41553313, 41557073, 41558096, 41564760, 41566789, 41569825, 41572270, 41576355, 41579550, 41580693, 41581789, 41583241
6114	1	+	22	303, 87, 69, 207, 99, 118, 188, 108, 189, 2412, 101, 112, 447, 69, 144, 231, 109, 80, 30, 162, 123, 726	41501131, 41525231, 41525950, 41535255, 41538756, 41540712, 41543508, 41544539, 41547493, 41549379, 41553313, 41557073, 41558096, 41564760, 41566789, 41569825, 41572270, 41576355, 41579550, 41580693, 41581789, 41583241
4039	1	+	21	333, 117, 82, 81, 80, 107, 38, 143, 71, 89, 65, 103, 131, 126, 90, 159, 162, 77, 118, 138, 1729	47424098, 47479550, 47487966, 47498395, 47500612, 47502800, 47505607, 47507392, 47513082, 47514350, 47525671, 47532350, 47538768, 47539708, 47546425, 47548349, 47550750, 47553247, 47554057, 47556353, 47557280
2768	1	+	5	40, 1468, 110, 157, 993	56481623, 56495586, 56497128, 56497547, 56497776
384	1	+	2	206, 178	59311635, 59320998
2391	1	+	4	90, 127, 129, 2045	58596427, 58607107, 58607775, 58613146
1940	1	+	2	1319, 621	59032316, 59287226
1498	1	+	2	66, 1432	59298276, 59299238
1472	1	+	2	40, 1432	59298298, 59299238
845	1	+	2	98, 747	59598425, 59599488
791	1	+	3	165, 82, 544	59668353, 59671548, 59676104
2613	1	+	2	105, 2508	59677985, 59680217
428	1	-	2	219, 209	62323606, 62323942
796	1	+	4	161, 39, 127, 469	65035858, 65036579, 65038930, 65044446
1243	1	+	2	209, 1034	69447843, 69449411
1170	1	+	3	29, 107, 1034	69448023, 69448328, 69449411
2573	1	+	6	28, 39, 92, 127, 93, 2194	72565096, 72567511, 72568016, 72584182, 72584569, 72587927
2869	1	+	6	324, 39, 92, 127, 93, 2194	72565153, 72567511, 72568016, 72584182, 72584569, 72587927
2953	1	+	8	158, 80, 127, 96, 480, 89, 127, 1796	72735168, 72735604, 72736438, 72737332, 72744795, 72746957, 72748122, 72748582
1128	1	+	5	37, 125, 130, 71, 765	82278785, 82279122, 82280351, 82280575, 82281569
3134	1	+	14	199, 131, 129, 112, 154, 132, 66, 69, 123, 129, 215, 88, 103, 1484	82675639, 82692850, 82703188, 82705766, 82717433, 82717947, 82720826, 82721633, 82722694, 82724158, 82724394, 82725039, 82725213, 82726207
6034	1	+	5	70, 53, 127, 99, 5685	82810103, 82811662, 82863427, 82866134, 82874644
424	1	+	2	36, 388	82815043, 82823409
10059	1	+	41	787, 164, 207, 181, 89, 416, 146, 123, 155, 120, 145, 164, 201, 201, 237, 119, 132, 114, 249, 200, 211, 250, 133, 248, 111, 119, 208, 182, 164, 145, 232, 124, 214, 215, 208, 160, 193, 171, 131, 133, 2357	80591204, 80600542, 80601518, 80602548, 80602815, 80603907, 80604744, 80605072, 80607667, 80608061, 80608511, 80608729, 80611580, 80612146, 80613153, 80614209, 80614407, 80614625, 80614963, 80615687, 80616189, 80616484, 80617455, 80619927, 80620254, 80620494, 80621179, 80622582, 80623287, 80624033, 80626030, 80627151, 80627429, 80627849, 80631627, 80631998, 80632501, 80633197, 80633822, 80634364,…
2302	1	+	2	47, 2255	84887173, 84896078
3253	1	+	8	430, 59, 127, 96, 50, 124, 96, 2271	85006514, 85007719, 85016949, 85017296, 85040517, 85041538, 85043319, 85047216
1287	1	+	3	73, 73, 1141	88189327, 88189592, 88190852
1795	1	+	2	404, 1391	90984629, 90985141
4042	1	+	4	86, 127, 61, 3768	90939347, 90953357, 90953672, 90954301
861	1	+	2	670, 191	94716044, 94717198
3021	1	+	4	45, 229, 127, 2620	93983591, 93985919, 93988177, 93990910
2782	1	+	3	107, 338, 2337	94920823, 94923145, 94938275
3201	1	+	15	451, 169, 193, 163, 94, 150, 80, 128, 88, 89, 118, 91, 116, 94, 1177	97351987, 97359611, 97361238, 97362488, 97364830, 97366281, 97366555, 97369647, 97369880, 97371397, 97372819, 97373877, 97374409, 97377141, 97379333
3448	1	+	22	266, 44, 54, 42, 114, 69, 285, 114, 113, 135, 106, 61, 152, 75, 223, 62, 98, 131, 206, 179, 106, 813	101299090, 101305988, 101320712, 101324750, 101326856, 101343762, 101344059, 101350362, 101353276, 101362976, 101363783, 101364039, 101372883, 101375138, 101377105, 101379017, 101381806, 101385549, 101387121, 101389377, 101391379, 101394199
439	1	+	1	439	119541306
417	1	+	3	125, 177, 115	125315192, 125315600, 125317110
6310	1	+	21	1071, 546, 313, 152, 145, 215, 127, 239, 168, 205, 284, 137, 160, 103, 71, 230, 111, 163, 130, 135, 1605	122704041, 122757799, 122924068, 122928607, 122931240, 122940649, 122942705, 122944264, 122948794, 122949158, 122954179, 122956011, 122956613, 122962598, 122963253, 122968859, 122969371, 122974940, 122978233, 122981720, 122989084
434	1	+	3	59, 154, 221	137737958, 137742857, 137745474
3417	1	+	23	793, 57, 191, 57, 55, 89, 79, 138, 89, 52, 43, 78, 71, 162, 49, 136, 199, 218, 130, 174, 130, 113, 314	137415288, 137486386, 137488105, 137496536, 137497412, 137500052, 137505847, 137507343, 137511912, 137513821, 137513957, 137519518, 137521884, 137522192, 137523729, 137523966, 137525295, 137534831, 137537050, 137538759, 137543686, 137544204, 137544907
2749	1	+	8	587, 146, 167, 153, 116, 84, 47, 1449	144629435, 144632373, 144646910, 144649795, 144652594, 144658917, 144659006, 144660275
3204	1	+	13	70, 198, 134, 150, 76, 162, 104, 110, 98, 114, 72, 174, 1742	146220492, 146220879, 146313734, 146317552, 146354409, 146364491, 146373599, 146397541, 146416333, 146416721, 146418016, 146419173, 146422424
523	1	-	2	493, 30	147130853, 147131894
1320	1	+	2	32, 1288	154573161, 154587656
1973	1	+	6	322, 183, 236, 278, 293, 661	156123951, 156126122, 156133477, 156135203, 156137994, 156140627
645	1	+	5	241, 89, 178, 101, 36	159930968, 159932102, 159934972, 159936031, 159937791
2298	1	+	8	58, 620, 105, 225, 23, 101, 27, 1139	162083266, 162086570, 162087710, 162088508, 162090446, 162092588, 162092947, 162093358
1319	1	+	3	220, 133, 966	168925929, 168927298, 168929631
1381	1	+	4	220, 62, 133, 966	168925929, 168926976, 168927298, 168929631
2812	1	+	12	157, 256, 65, 63, 135, 47, 62, 125, 174, 141, 153, 1434	170481943, 170557338, 170639985, 170642594, 170656419, 170657425, 170658303, 170660096, 170673587, 170687706, 170690541, 170695704
2875	1	+	13	157, 256, 65, 63, 63, 135, 47, 62, 125, 174, 141, 153, 1434	170481943, 170557338, 170639985, 170642442, 170642594, 170656419, 170657425, 170658303, 170660096, 170673587, 170687706, 170690541, 170695704
3900	1	+	13	64, 46, 194, 176, 180, 178, 45, 119, 68, 172, 130, 128, 2400	171379848, 171392302, 171406936, 171409383, 171416917, 171418250, 171419333, 171419494, 171420170, 171421943, 171429899, 171435321, 171437539
1871	1	+	2	1651, 220	174643939, 174649541
2993	1	+	11	33, 514, 173, 203, 81, 217, 177, 263, 196, 334, 802	175612922, 175687359, 175731474, 175733133, 175762336, 175773489, 175776385, 175782254, 175790985, 175796002, 175801685
310	1	+	2	241, 69	184504744, 184505945
848	1	+	3	639, 180, 29	186764831, 186765760, 186766693
575	1	+	3	51, 301, 223	186768773, 186768913, 186770524
10380	1	+	40	217, 76, 263, 252, 186, 141, 223, 275, 94, 90, 183, 341, 178, 137, 170, 193, 137, 187, 170, 266, 288, 165, 62, 79, 51, 287, 20, 100, 1284, 266, 203, 173, 197, 115, 120, 201, 84, 316, 108, 2482	186796920, 186798890, 186800612, 186803897, 186805992, 186806630, 186810082, 186810420, 186813169, 186813682, 186814632, 186814897, 186815339, 186815780, 186816158, 186816472, 186818377, 186818603, 186821854, 186822369, 186822815, 186823646, 186824098, 186824310, 186824432, 186824500, 186824926, 186824969, 186825123, 186833390, 186833783, 186836307, 186836630, 186836921, 186837437, 186842340, 186…
3405	1	+	10	280, 851, 188, 154, 72, 199, 121, 130, 230, 1180	192420204, 192421987, 192442007, 192446643, 192448763, 192450305, 192457454, 192458506, 192458809, 192459863
902	1	+	3	485, 99, 318	198706887, 198707700, 198715103
2624	1	+	4	485, 99, 283, 1757	198706887, 198707700, 198715103, 198718278
1878	1	+	8	456, 80, 192, 75, 102, 132, 84, 757	201661183, 201670415, 201677479, 201678682, 201679491, 201679693, 201679898, 201680541
1806	1	+	4	93, 47, 62, 1604	203736860, 203737537, 203738460, 203802533
1704	1	+	6	629, 44, 72, 186, 311, 462	208513060, 208514959, 208515192, 208515548, 208519196, 208519589
3807	1	+	11	1632, 181, 149, 176, 244, 114, 136, 92, 381, 87, 615	208312499, 208318436, 208318774, 208319001, 208319276, 208319935, 208320656, 208320869, 208324053, 208325396, 208325672
2004	1	+	7	531, 81, 55, 27, 43, 276, 991	211390633, 211391380, 211391653, 211391990, 211392330, 211392548, 211393066
4588	1	+	10	106, 256, 96, 78, 216, 129, 98, 100, 67, 3442	212466320, 212474635, 212475283, 212475459, 212476301, 212477944, 212478161, 212480164, 212481491, 212482197
1351	1	+	7	240, 159, 129, 57, 159, 102, 505	213937875, 213945611, 213948174, 213953475, 213955307, 213957194, 213959574
1353	1	+	7	240, 159, 129, 59, 159, 102, 505	213937875, 213945611, 213948174, 213953475, 213955307, 213957194, 213959574
4113	1	+	2	105, 4008	215387609, 215387996
2626	1	+	4	391, 470, 180, 1585	224887725, 224914440, 224919098, 224920864
6826	1	+	7	480, 185, 155, 129, 130, 154, 5593	219520653, 219608574, 219701796, 219720041, 219722865, 219758605, 219764210
8130	1	+	18	647, 120, 123, 123, 372, 123, 123, 120, 126, 172, 219, 119, 140, 142, 147, 81, 170, 5063	230666353, 230679432, 230683746, 230685188, 230686922, 230687379, 230687595, 230688294, 230688517, 230689127, 230689872, 230691537, 230692214, 230692658, 230694005, 230695454, 230696303, 230697568
3554	1	+	7	28, 66, 342, 291, 111, 60, 2656	233048405, 233053592, 233054695, 233061423, 233062646, 233064201, 233065361
2653	1	+	8	31, 108, 126, 111, 123, 48, 98, 2008	233650894, 233674599, 233677265, 233678017, 233679819, 233680458, 233681968, 233684017
2743	1	+	9	31, 108, 126, 111, 90, 123, 48, 98, 2008	233650894, 233674599, 233677265, 233678017, 233679588, 233679819, 233680458, 233681968, 233684017
5004	1	+	24	462, 83, 124, 118, 146, 322, 120, 158, 112, 187, 128, 135, 88, 128, 139, 152, 151, 137, 190, 125, 173, 118, 114, 1394	232915580, 232916354, 232941315, 232944032, 232945683, 232950645, 232951611, 232952935, 232954287, 232955571, 232956192, 232958559, 232961885, 232962638, 232963411, 232965168, 232965458, 232966334, 232967699, 232968572, 232968858, 232972333, 232973632, 232974479
5172	1	+	24	462, 251, 124, 118, 146, 322, 120, 158, 112, 187, 128, 135, 88, 128, 139, 152, 151, 137, 190, 125, 173, 118, 114, 1394	232915580, 232928489, 232941315, 232944032, 232945683, 232950645, 232951611, 232952935, 232954287, 232955571, 232956192, 232958559, 232961885, 232962638, 232963411, 232965168, 232965458, 232966334, 232967699, 232968572, 232968858, 232972333, 232973632, 232974479
5255	1	+	25	462, 83, 251, 124, 118, 146, 322, 120, 158, 112, 187, 128, 135, 88, 128, 139, 152, 151, 137, 190, 125, 173, 118, 114, 1394	232915580, 232916354, 232928489, 232941315, 232944032, 232945683, 232950645, 232951611, 232952935, 232954287, 232955571, 232956192, 232958559, 232961885, 232962638, 232963411, 232965168, 232965458, 232966334, 232967699, 232968572, 232968858, 232972333, 232973632, 232974479
7082	1	+	9	394, 85, 45, 44, 239, 142, 167, 225, 5741	236770711, 236789431, 236804758, 236811246, 236813136, 236826733, 236832282, 236834882, 236837075
6247	1	+	38	261, 124, 115, 144, 164, 137, 130, 69, 90, 96, 177, 141, 125, 121, 105, 150, 143, 175, 204, 427, 191, 154, 110, 202, 149, 153, 122, 168, 78, 130, 142, 131, 126, 153, 212, 160, 171, 597	241197215, 241215088, 241219128, 241221331, 241227021, 241228778, 241232139, 241232746, 241236175, 241237096, 241237280, 241241001, 241241842, 241245026, 241251530, 241253239, 241253779, 241254409, 241256187, 241258792, 241260581, 241262240, 241262777, 241263865, 241265800, 241267769, 241268097, 241268304, 241269847, 241270360, 241272957, 241273187, 241274699, 241275530, 241276468, 241282855, 241…
720	1	+	2	99, 621	245524023, 245533402
451	1	+	2	95, 356	246702985, 246703834
1092	1	+	6	325, 80, 133, 288, 94, 172	246744795, 246745559, 246762250, 246768613, 246771502, 246795402
5015	1	+	6	359, 283, 131, 206, 233, 3803	249358113, 249358968, 249362038, 249363851, 249365487, 249367339
2439	1	+	15	69, 108, 78, 90, 232, 187, 97, 138, 119, 250, 119, 111, 79, 193, 569	250528801, 250585395, 250616852, 250630881, 250665554, 250669921, 250675205, 250675916, 250676489, 250678263, 250679775, 250681325, 250681957, 250691778, 250693623
6412	1	+	40	249, 106, 67, 132, 119, 109, 61, 55, 148, 224, 166, 212, 99, 195, 190, 141, 89, 203, 124, 126, 83, 237, 94, 177, 65, 124, 72, 95, 154, 226, 161, 247, 206, 151, 131, 102, 114, 181, 129, 848	251373188, 251384241, 251391866, 251461244, 251466863, 251468753, 251469333, 251470441, 251473849, 251474281, 251475391, 251476404, 251477170, 251482319, 251482724, 251483137, 251483573, 251484647, 251485376, 251485772, 251486164, 251487118, 251487631, 251487980, 251488905, 251489056, 251489332, 251489514, 251489984, 251494644, 251495433, 251495696, 251496057, 251498390, 251498646, 251498941, 251…
4855	1	-	2	4006, 849	251953854, 251957988
202	10	+	2	47, 155	275591, 277436
5955	10	+	14	700, 207, 190, 213, 209, 317, 214, 86, 147, 167, 2192, 103, 414, 796	11794275, 11796678, 11799112, 11800070, 11802474, 11802810, 11803737, 11804332, 11805140, 11807952, 11808815, 11814387, 11815039, 11815845
430	10	-	3	177, 205, 48	15584405, 15584767, 15585087
5061	10	+	33	34, 72, 72, 72, 164, 142, 72, 72, 72, 144, 164, 151, 75, 144, 144, 164, 133, 69, 72, 72, 72, 164, 125, 98, 140, 94, 138, 241, 131, 155, 286, 209, 1104	20097209, 20380253, 20416498, 20436310, 20442012, 20450749, 20460288, 20466104, 20470118, 20481234, 20482741, 20492626, 20494060, 20499572, 20500697, 20502664, 20503852, 20519359, 20520562, 20521220, 20531095, 20532825, 20535887, 20541874, 20547887, 20550888, 20555326, 20557179, 20559326, 20568201, 20570221, 20572990, 20576106
292	10	+	2	76, 216	34705235, 34706208
4369	10	+	7	833, 96, 231, 23, 116, 36, 3034	34104206, 34105831, 34110903, 34113185, 34113688, 34114244, 34117390
3049	10	+	19	208, 108, 99, 126, 59, 137, 62, 80, 118, 164, 96, 98, 121, 159, 115, 128, 168, 162, 841	35290037, 35301985, 35304178, 35305277, 35307080, 35307787, 35311627, 35314719, 35315270, 35320171, 35320688, 35320889, 35321262, 35324054, 35324381, 35327185, 35330292, 35332738, 35335398
4198	10	+	19	176, 127, 135, 101, 75, 92, 72, 136, 202, 86, 147, 28, 127, 13, 1417, 169, 198, 116, 781	39848001, 39874590, 39883756, 39892817, 39893177, 39894850, 39901282, 39903476, 39905882, 39908160, 39912068, 39913155, 39913188, 39913320, 39914695, 39917064, 39922640, 39925809, 39927955
4282	10	+	20	176, 127, 135, 101, 75, 92, 84, 72, 136, 202, 86, 147, 28, 127, 13, 1417, 169, 198, 116, 781	39848001, 39874590, 39883756, 39892817, 39893177, 39894850, 39899727, 39901282, 39903476, 39905882, 39908160, 39912068, 39913155, 39913188, 39913320, 39914695, 39917064, 39922640, 39925809, 39927955
4285	10	+	20	176, 127, 135, 101, 75, 92, 84, 74, 136, 202, 86, 148, 28, 127, 13, 1417, 169, 198, 116, 781	39848001, 39874590, 39883756, 39892817, 39893177, 39894850, 39899727, 39901282, 39903476, 39905882, 39908160, 39912067, 39913155, 39913188, 39913320, 39914695, 39917064, 39922640, 39925809, 39927955
2317	10	+	3	28, 101, 2188	45292734, 45302311, 45302705
2083	10	+	2	709, 1374	45295352, 45298315
3238	10	+	4	709, 240, 101, 2188	45295352, 45298315, 45302311, 45302705
3004	10	-	2	2357, 647	46091098, 46093571
5286	10	+	4	1521, 81, 156, 3528	46810456, 46820825, 46831387, 46831904
3982	10	+	2	2817, 1165	46923882, 46930565
657	10	+	2	225, 432	54655026, 54655918
2760	10	+	14	79, 121, 81, 86, 54, 90, 116, 75, 79, 129, 124, 80, 99, 1547	54289236, 54319305, 54347827, 54361600, 54370346, 54376631, 54378687, 54382362, 54387263, 54390676, 54392083, 54396132, 54397516, 54398224
2946	10	+	14	265, 121, 81, 86, 54, 90, 116, 75, 79, 129, 124, 80, 99, 1547	54304120, 54319305, 54347827, 54361600, 54370346, 54376631, 54378687, 54382362, 54387263, 54390676, 54392083, 54396132, 54397516, 54398224
4836	10	+	24	74, 407, 99, 155, 122, 202, 52, 143, 79, 107, 154, 109, 132, 106, 172, 128, 180, 234, 611, 187, 190, 151, 112, 930	55858208, 55859775, 55860303, 55860495, 55860748, 55860955, 55861270, 55861427, 55861924, 55862075, 55862353, 55862598, 55862789, 55863087, 55863295, 55863553, 55863902, 55864681, 55865742, 55866850, 55867215, 55867715, 55868391, 55868518
6139	10	+	4	260, 67, 1028, 4784	56581453, 56596047, 56596481, 56598062
3098	10	+	9	197, 684, 115, 185, 122, 160, 165, 201, 1269	58607818, 58616648, 58622707, 58624578, 58627720, 58639118, 58640079, 58642914, 58644324
2894	10	+	3	99, 162, 2633	57921611, 57927378, 57927940
2895	10	+	3	100, 162, 2633	57921864, 57927378, 57927940
2832	10	+	3	32, 167, 2633	57921932, 57927376, 57927940
2838	10	+	2	205, 2633	57927335, 57927940
1288	10	+	2	702, 586	62782162, 62784458
466	10	+	2	312, 154	63535729, 63537423
611	10	+	2	56, 555	71307897, 71308052
1199	10	+	2	148, 1051	71375988, 71376231
5144	10	+	7	70, 331, 81, 70, 2325, 111, 2156	71278349, 71282876, 71283708, 71286449, 71294383, 71298036, 71298986
3382	10	+	5	978, 64, 202, 159, 1979	76365532, 76367391, 76369055, 76371174, 76374354
3364	10	+	5	978, 64, 184, 159, 1979	76365532, 76367391, 76369073, 76371174, 76374354
1925	10	+	3	85, 143, 1697	78448623, 78449119, 78450833
608	10	+	2	212, 396	82774822, 82778013
5451	10	+	30	576, 402, 174, 165, 114, 144, 189, 155, 108, 116, 151, 218, 143, 103, 139, 36, 161, 68, 101, 143, 115, 164, 109, 239, 169, 147, 120, 180, 27, 775	94688740, 94724615, 94727998, 94728339, 94729526, 94730116, 94732709, 94733001, 94734394, 94736553, 94737038, 94738168, 94739414, 94740715, 94741040, 94741300, 94741539, 94741787, 94743816, 94744188, 94748209, 94748429, 94748725, 94749216, 94749579, 94749841, 94750273, 94750540, 94751715, 94751846
2262	10	+	2	172, 2090	100569552, 100574760
2261	10	+	2	172, 2089	100569552, 100574761
904	10	+	3	227, 148, 529	106007614, 106012344, 106012874
1074	10	+	3	397, 148, 529	106009930, 106012344, 106012874
3775	10	+	5	477, 113, 149, 165, 2871	105460083, 105467998, 105468371, 105470202, 105471272
3772	10	+	5	477, 113, 149, 165, 2868	105460083, 105467998, 105468371, 105470202, 105471275
394	10	+	2	98, 296	106775075, 106783747
407	10	+	2	356, 51	107175789, 107177745
3872	10	+	5	94, 100, 22, 327, 3329	107788393, 107831476, 107832584, 107845328, 107852264
273	10	+	3	82, 99, 92	109861285, 109861448, 109861669
1665	11	+	4	466, 286, 528, 385	3348422, 3359751, 3371114, 3393319
3267	11	+	6	434, 57, 48, 105, 46, 2577	16108579, 16135412, 16220921, 16295288, 16347166, 16395828
2890	11	+	4	162, 105, 46, 2577	16294239, 16295288, 16347166, 16395828
368	11	+	2	261, 107	30071038, 30123752
3096	11	+	2	349, 2747	31636893, 31637339
662	11	+	2	274, 388	35017148, 35017835
4016	11	+	10	479, 72, 113, 120, 201, 84, 225, 264, 119, 2339	36013792, 36017638, 36020416, 36022198, 36022625, 36024114, 36024792, 36025849, 36027603, 36028641
4015	11	+	10	479, 72, 112, 120, 201, 84, 225, 264, 119, 2339	36013792, 36017638, 36020417, 36022198, 36022625, 36024114, 36024792, 36025849, 36027603, 36028641
5273	11	+	13	52, 98, 86, 197, 93, 189, 148, 287, 147, 141, 307, 125, 3403	34875484, 34877713, 34893258, 34936583, 34941448, 34943502, 34946612, 34950902, 34952377, 34955235, 34962764, 34964066, 34969960
5340	11	+	13	52, 138, 86, 197, 120, 189, 148, 287, 147, 141, 307, 125, 3403	34875484, 34879645, 34893258, 34936583, 34941421, 34943502, 34946612, 34950902, 34952377, 34955235, 34962764, 34964066, 34969960
3066	11	+	17	65, 83, 127, 193, 138, 155, 139, 199, 79, 123, 142, 159, 77, 246, 847, 250, 44	37548594, 37548832, 37550675, 37556537, 37557689, 37558387, 37558795, 37559411, 37564300, 37564811, 37565338, 37568315, 37568898, 37570811, 37572021, 37575683, 37578535
611	11	+	2	207, 404	49907838, 49908475
1084	11	+	2	315, 769	51244227, 51248752
10471	11	+	22	181, 67, 431, 6142, 45, 116, 148, 137, 115, 36, 134, 127, 143, 127, 33, 110, 127, 140, 124, 159, 160, 1669	41511125, 41539983, 41554185, 41559272, 41566965, 41567288, 41568910, 41575114, 41576018, 41577168, 41579305, 41582493, 41591462, 41591767, 41592770, 41598243, 41600952, 41615098, 41617594, 41622821, 41624080, 41625139
7415	11	+	18	108, 71, 74, 171, 243, 196, 68, 81, 75, 81, 1006, 136, 149, 90, 60, 198, 184, 4424	51555882, 51559498, 51655365, 51708241, 51712818, 51725373, 51729549, 51739149, 51742370, 51749109, 51768105, 51770011, 51772793, 51785108, 51786508, 51793136, 51795164, 51799005
7318	11	+	19	229, 71, 74, 171, 243, 196, 68, 81, 75, 85, 716, 66, 136, 149, 90, 62, 198, 184, 4424	51555889, 51559498, 51655365, 51708241, 51712818, 51725373, 51729549, 51739149, 51742370, 51749109, 51768105, 51769045, 51770011, 51772793, 51785108, 51786506, 51793136, 51795164, 51799005
5174	11	+	31	52, 1337, 44, 13, 16, 20, 26, 23, 16, 15, 8, 29, 12, 16, 10, 18, 115, 144, 138, 129, 156, 111, 90, 141, 100, 205, 91, 147, 220, 86, 1646	56453662, 56484208, 56488135, 56489165, 56490115, 56491428, 56491540, 56492218, 56492633, 56494238, 56496990, 56497303, 56498757, 56501929, 56502240, 56503158, 56506504, 56512329, 56513453, 56525066, 56532436, 56533546, 56536953, 56543174, 56544642, 56552257, 56557390, 56558391, 56560918, 56563238, 56563818
5303	11	+	32	52, 1337, 44, 13, 16, 20, 26, 23, 16, 15, 8, 29, 12, 16, 10, 18, 115, 144, 138, 156, 111, 90, 75, 183, 141, 100, 205, 91, 147, 220, 86, 1646	56453662, 56484208, 56488135, 56489165, 56490115, 56491428, 56491540, 56492218, 56492633, 56494238, 56496990, 56497303, 56498757, 56501929, 56502240, 56503158, 56506504, 56512329, 56513453, 56532436, 56533546, 56536953, 56540345, 56541025, 56543174, 56544642, 56552257, 56557390, 56558391, 56560918, 56563238, 56563818
16996	10	+	67	29, 113, 239, 435, 114, 161, 156, 212, 284, 260, 198, 220, 56, 154, 165, 90, 123, 181, 178, 146, 590, 166, 218, 141, 168, 1150, 194, 156, 3603, 137, 96, 120, 128, 142, 139, 192, 146, 155, 213, 182, 121, 101, 183, 170, 100, 112, 211, 191, 123, 111, 240, 12, 82, 35, 160, 169, 92, 252, 133, 84, 181, 202, 80, 195, 90, 179, 1837	108765160, 108765473, 108774755, 108781670, 108782320, 108782972, 108783540, 108784251, 108786167, 108786905, 108788155, 108790409, 108791653, 108792934, 108793959, 108796030, 108796958, 108798787, 108801072, 108801586, 108803880, 108805903, 108808064, 108809293, 108809542, 108810535, 108812240, 108812596, 108814957, 108820540, 108821032, 108823832, 108824337, 108824797, 108825190, 108829014, 108…
17196	10	+	70	29, 113, 108, 65, 457, 137, 161, 156, 212, 284, 260, 198, 220, 56, 154, 165, 90, 123, 181, 174, 150, 590, 166, 218, 141, 168, 1150, 194, 156, 3603, 137, 96, 119, 120, 128, 142, 139, 192, 146, 155, 213, 182, 121, 101, 183, 170, 100, 112, 211, 191, 132, 111, 240, 12, 82, 35, 95, 160, 169, 92, 252, 133, 84, 181, 202, 78, 195, 90, 179, 1837	108765160, 108765473, 108774755, 108774929, 108781670, 108782297, 108782972, 108783540, 108784251, 108786167, 108786905, 108788155, 108790409, 108791653, 108792934, 108793959, 108796030, 108796958, 108798787, 108801072, 108801582, 108803880, 108805903, 108808064, 108809293, 108809542, 108810535, 108812240, 108812596, 108814957, 108820540, 108821032, 108822253, 108823832, 108824337, 108824797, 108…
3507	11	+	4	163, 30, 1917, 1397	65596198, 65607987, 65608430, 65612666
3516	11	+	5	73, 99, 30, 1917, 1397	65596288, 65604186, 65607987, 65608430, 65612666
370	11	+	3	77, 95, 198	69800928, 69801348, 69802565
1037	11	+	2	79, 958	71107175, 71108369
3418	11	+	21	63, 154, 84, 160, 107, 160, 355, 179, 45, 116, 211, 102, 58, 133, 146, 65, 239, 62, 154, 94, 731	69728042, 69746616, 69751434, 69753305, 69754484, 69756899, 69758150, 69758526, 69760074, 69762909, 69764698, 69765362, 69777174, 69777678, 69778408, 69779153, 69779593, 69780378, 69780838, 69782043, 69782327
550	11	+	2	66, 484	73904512, 73904753
1813	11	+	2	411, 1402	81578517, 81624628
1377	12	-	2	1321, 56	3506803, 3508209
2218	12	+	6	328, 72, 118, 63, 160, 1477	11380020, 11390000, 11391870, 11399011, 11399780, 11400187
414	12	+	3	169, 124, 121	15359281, 15359555, 15360158
656	12	+	3	111, 387, 158	19995110, 19995518, 20000743
1094	12	+	4	27, 47, 32, 988	20002975, 20005674, 20006041, 20006238
1082	12	+	4	13, 47, 32, 990	20002989, 20005674, 20006041, 20006236
1404	12	-	2	535, 869	21605475, 21606237
6137	12	+	26	100, 246, 127, 109, 130, 96, 112, 109, 41, 165, 254, 109, 132, 104, 172, 167, 101, 117, 101, 83, 144, 652, 161, 197, 130, 2278	19579800, 19586311, 19587456, 19587790, 19587996, 19588224, 19588418, 19588650, 19589166, 19589345, 19589698, 19590036, 19591045, 19591319, 19591578, 19591860, 19592162, 19592341, 19592586, 19592974, 19593138, 19593360, 19594106, 19594348, 19594613, 19594831
2744	12	+	22	112, 48, 79, 138, 124, 77, 67, 49, 105, 183, 59, 49, 97, 128, 67, 113, 117, 84, 57, 81, 65, 845	21304249, 21381311, 21398763, 21418329, 21421458, 21428835, 21431510, 21449410, 21456501, 21461787, 21468683, 21472364, 21474210, 21532484, 21533598, 21534312, 21535311, 21537374, 21538130, 21538990, 21540171, 21540413
3919	12	+	39	332, 75, 33, 33, 30, 36, 90, 135, 63, 48, 72, 33, 72, 42, 45, 48, 90, 60, 69, 12, 66, 54, 90, 51, 150, 69, 132, 60, 126, 39, 114, 57, 138, 39, 51, 45, 30, 51, 1139	23033414, 23041708, 23043514, 23044480, 23047967, 23049345, 23050770, 23051077, 23051292, 23052013, 23054264, 23055028, 23055742, 23056793, 23057215, 23057530, 23060470, 23060644, 23061682, 23061766, 23061796, 23062234, 23062805, 23063574, 23064011, 23065651, 23067198, 23067412, 23068652, 23069394, 23071484, 23071687, 23071898, 23073121, 23073314, 23073947, 23074341, 23075341, 23076042
326	12	-	2	21, 305	23041330, 23070635
615	12	+	4	125, 88, 125, 277	24424819, 24428622, 24443107, 24510103
3961	12	+	22	144, 264, 154, 521, 133, 94, 104, 455, 156, 88, 216, 48, 65, 102, 135, 179, 147, 121, 98, 233, 69, 435	33391590, 33394001, 33397495, 33403275, 33406484, 33412968, 33415436, 33419864, 33421245, 33425417, 33426686, 33430463, 33431480, 33433248, 33445198, 33446796, 33448932, 33450353, 33451412, 33452312, 33453602, 33457728
3976	12	+	23	144, 264, 154, 521, 130, 94, 104, 455, 156, 88, 216, 48, 65, 102, 135, 179, 147, 121, 93, 17, 239, 69, 435	33391590, 33394001, 33397495, 33403275, 33406487, 33412968, 33415436, 33419864, 33421245, 33425417, 33426686, 33430463, 33431480, 33433248, 33445198, 33446796, 33448932, 33450353, 33451412, 33452211, 33452306, 33453602, 33457728
3846	12	+	3	389, 88, 3369	44021116, 44056526, 44058600
3847	12	+	3	389, 90, 3368	44021116, 44056526, 44058601
3849	12	+	3	393, 88, 3368	44021116, 44056526, 44058601
5435	12	+	9	2632, 135, 119, 244, 175, 119, 143, 83, 1785	44458591, 44467960, 44548302, 44552501, 44554536, 44556276, 44556935, 44557787, 44559462
2834	12	+	9	30, 136, 119, 244, 175, 119, 143, 83, 1785	44461193, 44467959, 44548302, 44552501, 44554536, 44556276, 44556935, 44557787, 44559462
326	12	+	2	208, 118	46391281, 46406760
3105	13	+	12	118, 387, 295, 120, 168, 188, 254, 137, 122, 118, 252, 946	10689360, 10970045, 10984884, 10985869, 10994377, 10998892, 11004087, 11014029, 11017887, 11022442, 11028285, 11038397
845	13	+	2	466, 379	19392600, 19393817
464	13	+	2	190, 274	19400270, 19404963
2532	13	+	1	2532	32276956
231	13	+	2	113, 118	34675077, 34676140
812	13	+	2	67, 745	34678253, 34681986
861	13	+	3	55, 61, 745	34678265, 34678400, 34681986
845	13	+	2	100, 745	34681581, 34681986
7001	13	+	41	85, 479, 79, 104, 92, 76, 98, 68, 153, 74, 93, 39, 38, 37, 125, 109, 60, 78, 169, 50, 171, 108, 168, 104, 245, 64, 3, 164, 79, 144, 144, 107, 118, 29, 4, 244, 191, 129, 207, 117, 2355	31046083, 31082133, 31121048, 31122517, 31123729, 31126141, 31130270, 31135915, 31160925, 31163347, 31165137, 31166673, 31167541, 31167611, 31167686, 31167857, 31168437, 31169743, 31171638, 31172365, 31173007, 31183150, 31186330, 31199736, 31203421, 31205722, 31208216, 31208426, 31212383, 31213219, 31226233, 31227187, 31238387, 31243767, 31244217, 31244725, 31247274, 31249271, 31261183, 31263244,…
3215	13	+	12	161, 201, 154, 218, 150, 115, 107, 196, 159, 99, 187, 1468	47400235, 47403579, 47407973, 47410847, 47415482, 47419078, 47428116, 47429644, 47430649, 47431095, 47432672, 47433064
311	13	+	2	43, 268	57923984, 57954193
6351	13	+	28	97, 65, 44, 50, 120, 70, 81, 54, 111, 101, 28, 20, 29, 25, 126, 102, 91, 41, 69, 57, 108, 77, 217, 43, 30, 55, 36, 4404	52298539, 52300831, 52360390, 52380250, 52382158, 52399693, 52400516, 52406840, 52413448, 52437311, 52449543, 52453307, 52454833, 52459973, 52460060, 52470034, 52492810, 52495449, 52496510, 52502102, 52502980, 52521976, 52523066, 52523305, 52523390, 52523447, 52523608, 52524743
3387	13	+	15	237, 205, 129, 170, 76, 174, 126, 108, 130, 225, 122, 127, 132, 174, 1252	66216902, 66221676, 66223304, 66223852, 66224140, 66226103, 66226810, 66228303, 66231724, 66232059, 66232810, 66233022, 66233229, 66233553, 66235249
2874	13	+	12	144, 139, 257, 109, 97, 59, 66, 110, 82, 182, 229, 1400	72719923, 72721625, 72724313, 72724654, 72727849, 72730144, 72730704, 72731457, 72733066, 72736874, 72739185, 72755717
1527	13	+	9	656, 60, 98, 65, 120, 69, 60, 77, 322	74552889, 74561798, 74566796, 74572222, 74573010, 74575338, 74589145, 74590509, 74590654
3658	13	+	2	284, 3374	75458330, 75492331
2585	13	+	3	614, 1559, 412	76594830, 76595617, 76597583
2089	13	+	5	32, 389, 108, 147, 1413	87231437, 87238300, 87238871, 87240574, 87241204
4000	13	+	12	514, 656, 141, 95, 111, 73, 58, 108, 131, 120, 117, 1876	88028846, 88035521, 88037127, 88038738, 88042491, 88177745, 88178274, 88178793, 88180414, 88184019, 88184725, 88185478
8099	13	+	36	952, 92, 84, 96, 149, 94, 201, 249, 80, 167, 123, 134, 243, 111, 248, 106, 125, 106, 149, 92, 77, 84, 106, 137, 140, 82, 217, 63, 594, 98, 85, 124, 118, 118, 158, 2297	95640095, 95687696, 95724672, 95728680, 95736130, 95753741, 95757182, 95759312, 95761682, 95764351, 95766625, 95777886, 95787582, 95788036, 95800316, 95805770, 95808685, 95811080, 95811541, 95814743, 95818038, 95835761, 95837760, 95839002, 95839696, 95840760, 95842553, 95843323, 95846193, 95848775, 95852972, 95853967, 95854989, 95862496, 95864282, 95864786
3681	13	+	8	195, 91, 416, 117, 111, 162, 270, 2319	103738700, 103929114, 104181920, 104206067, 104300413, 104304285, 104390237, 104403530
1955	13	+	3	54, 214, 1687	110909175, 110915322, 110920723
1178	13	+	2	521, 657	110951746, 110954612
1177	13	+	2	521, 656	110951746, 110954613
1790	13	+	8	347, 171, 269, 81, 157, 53, 161, 551	110877325, 110885733, 110886531, 110888180, 110895043, 110895434, 110895692, 110896536
2365	14	+	8	852, 169, 162, 132, 115, 168, 92, 675	10860522, 10861944, 10862201, 10862711, 10862948, 10863294, 10863706, 10864915
4358	14	+	12	213, 119, 82, 174, 91, 103, 181, 99, 103, 129, 119, 2945	17480465, 17567720, 17573022, 17574551, 17576432, 17577151, 17578207, 17579913, 17584919, 17586512, 17587418, 17587847
549	14	+	2	471, 78	34179936, 34181921
11842	14	+	66	92, 211, 124, 110, 162, 193, 187, 167, 468, 102, 194, 458, 178, 215, 113, 232, 101, 219, 182, 232, 161, 112, 191, 153, 74, 162, 95, 121, 218, 236, 135, 180, 234, 100, 161, 230, 110, 183, 158, 78, 228, 54, 169, 164, 149, 121, 86, 81, 55, 120, 118, 107, 154, 92, 213, 75, 70, 155, 159, 180, 183, 97, 318, 112, 198, 1352	8859861, 8916380, 8925805, 8933268, 8936992, 8943257, 8944735, 8947912, 8951668, 8952929, 8955729, 8961120, 8967922, 8968833, 8972276, 8974639, 8975865, 8976088, 8977223, 8979336, 8980836, 8982926, 8986328, 8987495, 8990765, 8990922, 8992018, 8996667, 8997121, 8998945, 9000632, 9002153, 9003371, 9009049, 9010547, 9012058, 9013527, 9015261, 9016433, 9017561, 9017900, 9022515, 9024602, 9026460, 903…
11899	14	+	67	92, 99, 211, 124, 110, 162, 193, 187, 167, 468, 102, 194, 458, 178, 215, 113, 232, 101, 219, 182, 232, 161, 112, 191, 153, 74, 162, 95, 121, 218, 191, 135, 180, 234, 100, 161, 230, 110, 183, 158, 78, 228, 56, 169, 164, 149, 121, 86, 81, 56, 120, 118, 107, 154, 92, 213, 75, 70, 155, 159, 180, 183, 97, 318, 112, 198, 1352	8859861, 8892002, 8916380, 8925805, 8933268, 8936992, 8943257, 8944735, 8947912, 8951668, 8952929, 8955729, 8961120, 8967922, 8968833, 8972276, 8974639, 8975865, 8976088, 8977223, 8979336, 8980836, 8982926, 8986328, 8987495, 8990765, 8990922, 8992018, 8996667, 8997121, 8998945, 9000632, 9002153, 9003371, 9009049, 9010547, 9012058, 9013527, 9015261, 9016433, 9017561, 9017900, 9022513, 9024602, 902…
3798	14	+	9	163, 81, 214, 230, 77, 84, 198, 79, 2672	36537899, 36571095, 36575262, 36578178, 36591463, 36602264, 36604726, 36605306, 36605878
452	14	-	2	392, 60	37576976, 37577600
324	14	+	2	53, 271	77356065, 77358005
3174	14	+	8	94, 240, 83, 145, 171, 81, 152, 2208	79379597, 79387247, 79393765, 79395257, 79396985, 79397639, 79399206, 79402143
2312	14	+	8	78, 80, 176, 190, 139, 147, 161, 1341	83694014, 83707458, 83716518, 83740052, 83740496, 83740806, 83741201, 83741870
2359	14	+	8	78, 80, 176, 237, 139, 147, 161, 1341	83694014, 83707458, 83716518, 83740052, 83740496, 83740806, 83741201, 83741870
2528	14	+	8	102, 235, 166, 237, 139, 147, 161, 1341	83733300, 83737022, 83738631, 83740052, 83740496, 83740806, 83741201, 83741870
6151	14	+	9	121, 73, 54, 4627, 72, 172, 107, 72, 853	83621966, 83640633, 83644187, 83644491, 83655499, 83656857, 83657659, 83683463, 83684593
879	14	-	2	70, 809	86467571, 86467736
1259	14	+	3	515, 715, 29	102900454, 102916907, 102930684
581	14	+	2	165, 416	103040149, 103041123
609	14	+	5	35, 88, 421, 51, 14	103990678, 104008743, 104025134, 104036073, 104036266
4281	14	+	24	466, 132, 102, 73, 62, 45, 182, 49, 120, 129, 159, 198, 139, 339, 164, 135, 184, 107, 195, 169, 135, 160, 97, 740	103937674, 103943242, 103947112, 103950522, 103957726, 103958402, 103959762, 103960162, 103960291, 103963258, 103963839, 103966075, 103966949, 103967273, 103967707, 103968456, 103969462, 103970111, 103972304, 103973423, 103976300, 103976518, 103977082, 103978570
2026	14	+	11	152, 209, 159, 113, 136, 178, 198, 262, 51, 83, 485	112086437, 112127234, 112146161, 112154743, 112155393, 112158026, 112160953, 112171929, 112173596, 112174101, 112174790
2023	14	+	13	152, 209, 159, 113, 136, 178, 198, 262, 9, 43, 27, 27, 510	112086437, 112127234, 112146161, 112154743, 112155393, 112158026, 112160953, 112171929, 112172360, 112172487, 112174427, 112174681, 112174765
2032	14	+	13	152, 209, 159, 113, 136, 178, 198, 262, 34, 41, 12, 29, 509	112086437, 112127234, 112146161, 112154743, 112155393, 112158026, 112160953, 112171929, 112173596, 112174018, 112174149, 112174364, 112174766
1660	15	+	2	479, 1181	11446943, 11523898
787	15	+	7	62, 112, 146, 30, 69, 99, 269	16231179, 16518678, 17009517, 17012453, 17100596, 17299262, 17329157
2989	15	+	7	183, 70, 139, 81, 534, 85, 1897	21758192, 21783017, 21809247, 21834892, 21846908, 21848038, 21849105
3833	15	+	5	21, 71, 139, 81, 3521	21758354, 21783016, 21809247, 21834892, 21838752
2951	15	+	4	119, 70, 81, 2681	21764519, 21783017, 21834892, 21835186
4476	15	+	42	130, 554, 138, 177, 131, 117, 141, 107, 133, 88, 167, 69, 38, 91, 69, 38, 82, 69, 35, 91, 69, 38, 91, 69, 38, 79, 38, 91, 69, 35, 91, 87, 90, 81, 90, 93, 72, 85, 84, 96, 116, 409	23633404, 23646651, 23651153, 23653510, 23657108, 23660878, 23662748, 23663861, 23665123, 23666446, 23669787, 23670628, 23672062, 23673069, 23673536, 23674155, 23674328, 23675069, 23681107, 23681543, 23682166, 23683512, 23684384, 23684618, 23685868, 23686595, 23687337, 23689046, 23690825, 23692678, 23694849, 23697002, 23700228, 23710762, 23711444, 23711672, 23712930, 23713215, 23717352, 23718903,…
1103	15	+	2	48, 1055	32521254, 32521776
1836	15	+	2	576, 1260	32764194, 32768231
393	15	-	2	264, 129	33056775, 33059746
482	15	-	2	42, 440	33045489, 33046635
431	15	-	2	396, 35	33062381, 33063212
4190	15	-	2	4169, 21	33086374, 33090723
3112	15	+	11	42, 148, 70, 142, 165, 119, 169, 60, 66, 144, 1987	38538153, 38552224, 38553575, 38587769, 38590158, 38602466, 38612980, 38620610, 38622680, 38631986, 38640264
5139	15	+	28	38, 63, 857, 283, 166, 213, 72, 151, 116, 117, 157, 188, 72, 43, 17, 13, 35, 130, 116, 172, 126, 95, 169, 152, 115, 254, 121, 1088	35906841, 35907970, 35921564, 35929055, 35931172, 35932125, 35941456, 35942510, 35943324, 35946568, 35948689, 35952664, 35952887, 35953511, 35954465, 35954947, 35955959, 35959357, 35960671, 35961502, 35963880, 35965466, 35967644, 35968326, 35973857, 35974517, 35975945, 35977393
5245	15	+	28	146, 63, 857, 283, 166, 213, 72, 151, 116, 117, 157, 188, 72, 43, 17, 13, 35, 130, 116, 172, 126, 95, 169, 152, 115, 252, 121, 1088	35906991, 35907970, 35921564, 35929055, 35931172, 35932125, 35941456, 35942510, 35943324, 35946568, 35948689, 35952664, 35952887, 35953511, 35954465, 35954947, 35955959, 35959357, 35960671, 35961502, 35963880, 35965466, 35967644, 35968326, 35973857, 35974519, 35975945, 35977393
1373	15	+	2	126, 1247	42522358, 42522578
6943	15	+	13	185, 1701, 363, 145, 137, 180, 186, 180, 233, 130, 373, 75, 3055	39722384, 39778058, 39794286, 39796957, 39834145, 39836133, 39836645, 39839261, 39841046, 39842754, 39844918, 39847975, 39849038
339	15	+	2	170, 169	49982042, 50008305
3668	15	+	16	80, 83, 94, 67, 58, 156, 151, 167, 159, 108, 143, 191, 127, 140, 131, 1813	53776986, 53789995, 53793019, 53793515, 53797141, 53800513, 53800880, 53803200, 53804857, 53805124, 53806525, 53811021, 53811673, 53814045, 53815536, 53819621
3574	15	+	15	46, 83, 94, 65, 156, 151, 167, 159, 108, 143, 191, 127, 140, 131, 1813	53780961, 53789995, 53793019, 53793517, 53800513, 53800880, 53803200, 53804857, 53805124, 53806525, 53811021, 53811673, 53814045, 53815536, 53819621
3405	15	+	10	842, 159, 392, 166, 177, 9, 84, 151, 176, 1249	101762540, 102003613, 102234288, 102411863, 102655996, 102656194, 102656235, 102737001, 102737199, 102746885
15695	15	+	11	270, 460, 151, 85, 86, 112, 147, 1495, 92, 27, 12770	40259299, 40270071, 40299564, 40307681, 40309335, 40312302, 40317907, 40319390, 40321753, 40327676, 40331808
3714	15	+	10	399, 218, 147, 123, 141, 147, 117, 147, 114, 2161	108785299, 108786544, 108905107, 108912067, 108918558, 108935981, 109031256, 109043846, 109049010, 109050224
3855	15	+	11	399, 218, 147, 123, 141, 141, 147, 117, 147, 114, 2161	108785299, 108786544, 108905107, 108912067, 108915926, 108918558, 108935981, 109031256, 109043846, 109049010, 109050224
2372	16	+	6	422, 521, 1050, 101, 96, 182	10337080, 10340279, 10354412, 10359329, 10378664, 10382127
2497	16	+	7	422, 521, 1050, 119, 96, 153, 136	10337080, 10340279, 10354412, 10359311, 10378664, 10382127, 10382517
7607	16	+	34	535, 140, 115, 150, 98, 148, 144, 117, 69, 99, 86, 96, 92, 214, 142, 98, 45, 277, 106, 643, 212, 186, 158, 264, 146, 158, 184, 211, 202, 165, 156, 71, 217, 1863	6451144, 6454224, 6454572, 6456189, 6457997, 6460956, 6464759, 6467738, 6471938, 6473722, 6477733, 6478443, 6479456, 6483079, 6485296, 6486692, 6488837, 6493406, 6496775, 6499101, 6505813, 6516552, 6518014, 6518725, 6521667, 6524021, 6533732, 6534446, 6535631, 6538944, 6542346, 6545417, 6545605, 6547122
6447	16	+	29	44, 153, 98, 148, 144, 117, 69, 99, 86, 92, 214, 142, 98, 45, 277, 106, 643, 212, 186, 158, 264, 146, 158, 184, 211, 202, 71, 217, 1863	6454652, 6456186, 6457997, 6460956, 6464759, 6467738, 6471938, 6473722, 6477733, 6479456, 6483079, 6485296, 6486692, 6488837, 6493406, 6496775, 6499101, 6505813, 6516552, 6518014, 6518725, 6521667, 6524021, 6533732, 6534446, 6535631, 6545417, 6545605, 6547122
6723	16	+	30	44, 150, 98, 148, 144, 117, 69, 99, 86, 92, 214, 142, 98, 280, 106, 643, 212, 186, 158, 264, 146, 158, 184, 211, 202, 165, 156, 71, 217, 1863	6454652, 6456189, 6457997, 6460956, 6464759, 6467738, 6471938, 6473722, 6477733, 6479456, 6483079, 6485296, 6486692, 6493403, 6496775, 6499101, 6505813, 6516552, 6518014, 6518725, 6521667, 6524021, 6533732, 6534446, 6535631, 6538944, 6542346, 6545417, 6545605, 6547122
2458	16	+	4	90, 127, 61, 2180	20129086, 20135941, 20137163, 20137870
654	16	+	3	273, 135, 246	22648170, 22714773, 22785815
5096	16	+	11	304, 258, 133, 132, 90, 141, 165, 280, 302, 193, 3098	19913690, 19974631, 19994004, 19994240, 19994557, 19995789, 19996027, 19997588, 19999435, 20000765, 20002171
5264	16	+	13	304, 102, 258, 133, 132, 90, 132, 165, 280, 302, 75, 193, 3098	19913690, 19959649, 19974631, 19994004, 19994240, 19994557, 19995789, 19996027, 19997588, 19999435, 20000393, 20000765, 20002171
353	16	+	2	273, 80	31455109, 31456279
5797	16	+	19	43, 55, 51, 880, 109, 1084, 396, 207, 81, 113, 59, 90, 44, 194, 71, 158, 145, 144, 1873	23091223, 23091681, 23129968, 23194036, 23327940, 23367068, 23371377, 23439422, 23439728, 23442096, 23444869, 23473725, 23566007, 23589327, 23608004, 23632270, 23633260, 23639476, 23661794
655	16	+	4	155, 105, 123, 272	36327278, 36327882, 36341198, 36341447
579	16	+	4	155, 105, 90, 229	36327278, 36327882, 36341447, 36344761
702	16	+	5	155, 105, 123, 90, 229	36327278, 36327882, 36341198, 36341447, 36344761
5370	16	+	13	481, 176, 158, 100, 188, 123, 207, 81, 546, 187, 399, 217, 2507	32446966, 32456212, 32488784, 32492526, 32493767, 32495782, 32497345, 32499743, 32500895, 32503182, 32505319, 32510888, 32517294
1914	16	+	13	31, 235, 98, 130, 148, 234, 163, 89, 90, 109, 83, 47, 457	48966773, 48968542, 48971291, 48974553, 48979694, 48986248, 48987139, 48989528, 48991625, 48991861, 48994382, 48994548, 48996798
4392	16	+	29	144, 226, 170, 71, 120, 100, 74, 97, 134, 148, 94, 80, 209, 146, 62, 133, 131, 156, 188, 149, 122, 120, 66, 157, 112, 92, 134, 168, 789	47946762, 47949327, 47950529, 47952197, 47953179, 47955311, 47955731, 47956928, 47959905, 47962984, 47964836, 47965563, 47965734, 47966264, 47967039, 47967193, 47968548, 47969940, 47971845, 47972137, 47974462, 47975048, 47976744, 47976911, 47979831, 47982486, 47984264, 47986648, 47991949
4399	16	+	29	144, 226, 170, 71, 120, 100, 74, 97, 134, 148, 94, 80, 209, 146, 63, 133, 131, 156, 188, 149, 122, 120, 66, 157, 112, 92, 134, 168, 795	47946762, 47949327, 47950529, 47952197, 47953179, 47955311, 47955731, 47956928, 47959905, 47962984, 47964836, 47965563, 47965734, 47966264, 47967039, 47967193, 47968548, 47969940, 47971845, 47972137, 47974462, 47975048, 47976744, 47976911, 47979831, 47982486, 47984264, 47986648, 47991943
4393	16	+	29	144, 226, 170, 71, 115, 100, 74, 97, 134, 148, 94, 80, 209, 146, 62, 133, 131, 156, 188, 149, 122, 120, 66, 157, 112, 92, 134, 168, 795	47946762, 47949327, 47950529, 47952197, 47953184, 47955311, 47955731, 47956928, 47959905, 47962984, 47964836, 47965563, 47965734, 47966264, 47967039, 47967193, 47968548, 47969940, 47971845, 47972137, 47974462, 47975048, 47976744, 47976911, 47979831, 47982486, 47984264, 47986648, 47991943
2933	16	+	18	66, 217, 173, 187, 71, 182, 132, 276, 162, 132, 141, 114, 165, 118, 67, 182, 101, 447	49437534, 49444110, 49454070, 49455764, 49470251, 49481931, 49493018, 49495436, 49497142, 49502300, 49504382, 49506629, 49507795, 49510344, 49513313, 49516422, 49517366, 49518087
2053	16	+	5	430, 1198, 150, 132, 143	58969023, 58983439, 59071707, 59077135, 59163026
1886	16	+	5	263, 1198, 150, 132, 143	58970011, 58983439, 59071707, 59077135, 59163026
2389	16	+	8	319, 78, 39, 63, 151, 134, 69, 1536	62009643, 62078326, 62079970, 62081366, 62111214, 62141266, 62152652, 62163073
2493	16	+	9	319, 78, 39, 63, 151, 134, 69, 104, 1536	62009643, 62078326, 62079970, 62081366, 62111214, 62141266, 62152652, 62158128, 62163073
2046	16	+	9	55, 340, 172, 138, 86, 134, 208, 145, 768	73686887, 73688345, 73692862, 73697089, 73700731, 73701030, 73702477, 73702897, 73704089
2597	16	+	4	475, 139, 125, 1858	74174220, 74177502, 74179380, 74186517
2781	16	+	7	117, 115, 259, 138, 170, 159, 1823	74279856, 74283044, 74288109, 74295413, 74297545, 74299564, 74300979
3136	16	+	8	361, 115, 259, 138, 170, 159, 111, 1823	74280531, 74283044, 74288109, 74295413, 74297545, 74299564, 74300192, 74300979
2721	16	+	7	76, 217, 169, 131, 83, 97, 1948	81111078, 81117402, 81119335, 81124385, 81132487, 81134772, 81135848
2230	16	+	7	76, 217, 169, 131, 83, 376, 1178	81111078, 81117402, 81119335, 81124385, 81132487, 81135848, 81136618
5069	16	+	2	4483, 586	83379482, 83401898
872	17	+	2	516, 356	751772, 753032
3735	17	+	12	432, 96, 63, 128, 115, 219, 114, 72, 113, 98, 143, 2142	5549495, 5561501, 5577187, 5581500, 5585306, 5588264, 5589777, 5591351, 5592975, 5597687, 5599393, 5600545
3736	17	+	12	432, 96, 63, 128, 116, 219, 114, 72, 113, 98, 143, 2142	5549495, 5561501, 5577187, 5581500, 5585306, 5588264, 5589777, 5591351, 5592975, 5597687, 5599393, 5600545
3616	17	+	2	3296, 320	7874968, 7911965
804	17	+	2	123, 681	8430962, 8453514
339	17	+	3	22, 45, 272	10497134, 10499092, 10500421
451	17	+	2	33, 418	10501506, 10504991
5869	17	+	30	473, 551, 184, 117, 178, 89, 53, 70, 127, 120, 153, 181, 590, 492, 151, 87, 101, 58, 104, 90, 114, 78, 178, 48, 83, 116, 326, 65, 64, 828	10752942, 10753951, 10759516, 10759990, 10760675, 10761417, 10765036, 10765940, 10766815, 10768020, 10773991, 10777136, 10778628, 10779236, 10780251, 10781642, 10782501, 10784903, 10787528, 10789378, 10789807, 10790450, 10791077, 10792016, 10792145, 10793027, 10795562, 10798424, 10798818, 10805922
5851	17	+	31	473, 551, 182, 117, 178, 89, 52, 70, 127, 120, 153, 181, 590, 162, 315, 151, 87, 101, 58, 104, 90, 114, 78, 178, 48, 83, 116, 326, 65, 64, 828	10752942, 10753951, 10759516, 10759990, 10760675, 10761417, 10765036, 10765940, 10766815, 10768020, 10773991, 10777136, 10778628, 10779236, 10779413, 10780251, 10781642, 10782501, 10784903, 10787528, 10789378, 10789807, 10790450, 10791077, 10792016, 10792145, 10793027, 10795562, 10798424, 10798818, 10805922
3146	17	+	2	943, 2203	18095100, 18105878
3202	17	+	19	42, 69, 68, 316, 60, 37, 49, 63, 99, 94, 114, 152, 176, 157, 223, 116, 173, 44, 1150	19287771, 19314371, 19344023, 19352421, 19354180, 19354787, 19354907, 19355191, 19356891, 19360699, 19362395, 19363368, 19364692, 19364953, 19366132, 19367581, 19370704, 19370949, 19372253
6546	17	+	2	1024, 5522	27225854, 27328466
1020	17	+	2	198, 822	41734799, 41767898
6781	17	+	30	258, 683, 173, 221, 158, 89, 220, 292, 200, 156, 192, 330, 198, 294, 50, 169, 117, 171, 46, 120, 821, 76, 89, 680, 215, 171, 45, 239, 112, 196	21461271, 21462057, 21504165, 21505347, 21511164, 21515172, 21516436, 21524015, 21527376, 21530571, 21531111, 21532448, 21532790, 21536328, 21537082, 21537923, 21538160, 21540914, 21541198, 21541797, 21547842, 21548919, 21550965, 21551151, 21554163, 21555377, 21562668, 21564178, 21597447, 21600157
6880	17	+	31	258, 683, 173, 221, 158, 89, 220, 292, 200, 156, 192, 330, 198, 294, 50, 169, 117, 171, 46, 120, 821, 76, 89, 680, 215, 171, 99, 45, 239, 112, 196	21461271, 21462057, 21504165, 21505347, 21511164, 21515172, 21516436, 21524015, 21527376, 21530571, 21531111, 21532448, 21532790, 21536328, 21537082, 21537923, 21538160, 21540914, 21541198, 21541797, 21547842, 21548919, 21550965, 21551151, 21554163, 21555377, 21556359, 21562668, 21564178, 21597447, 21600157
747	17	+	2	330, 417	42454214, 42455621
804	17	+	3	330, 389, 85	42454214, 42455621, 42513408
4695	17	+	1	4695	42172893
3109	17	+	3	104, 490, 2515	48449061, 48449560, 48458853
451	17	+	1	451	48500606
2386	17	+	4	140, 500, 169, 1577	50680684, 50686028, 50687751, 50692421
6031	17	+	26	528, 88, 74, 105, 49, 56, 88, 125, 105, 146, 149, 194, 69, 207, 144, 189, 118, 62, 110, 102, 61, 72, 105, 217, 150, 2718	59696679, 59703439, 59707343, 59708090, 59708827, 59709505, 59709644, 59709883, 59711216, 59711603, 59712574, 59713852, 59714568, 59717455, 59718036, 59720676, 59721290, 59722354, 59722508, 59723160, 59724464, 59724621, 59724869, 59726188, 59727183, 59731709
4100	17	+	14	262, 135, 160, 78, 93, 88, 56, 78, 119, 208, 69, 273, 186, 2295	71295840, 71330902, 71349568, 71371318, 71371898, 71373711, 71374307, 71375171, 71375926, 71378373, 71378967, 71379799, 71380276, 71416613
4081	17	+	14	180, 177, 203, 216, 74, 135, 100, 116, 150, 94, 159, 131, 83, 2263	84297955, 84306967, 84308160, 84315197, 84319258, 84321478, 84326082, 84327161, 84328339, 84329503, 84331365, 84341063, 84343519, 84346375
3004	17	+	10	64, 131, 97, 56, 51, 109, 40, 99, 81, 2276	92781093, 92784991, 92785417, 92786145, 92786289, 92786478, 92786743, 92787057, 92787387, 92787547
3014	17	+	10	64, 131, 97, 56, 51, 118, 40, 99, 82, 2276	92781093, 92784991, 92785417, 92786145, 92786289, 92786478, 92786743, 92787057, 92787386, 92787547
4998	17	+	14	174, 93, 120, 123, 137, 77, 134, 81, 59, 109, 153, 96, 189, 3453	88730793, 88740713, 88982661, 89049869, 89051630, 89054747, 89058824, 89062444, 89062962, 89069795, 89072790, 89074162, 89075904, 89076646
3306	18	+	15	226, 1154, 167, 130, 20, 24, 10, 17, 5, 22, 31, 15, 28, 14, 1443	2502384, 2503907, 2508871, 2512459, 2512754, 2513404, 2519056, 2521451, 2523118, 2526604, 2528079, 2529030, 2531845, 2531931, 2534083
2500	18	+	3	16, 1864, 620	12384889, 12385917, 12390603
2596	18	+	3	16, 1960, 620	12384889, 12385917, 12390603
5400	18	+	15	427, 36, 135, 162, 145, 167, 138, 186, 266, 143, 228, 228, 122, 348, 2669	12307662, 12329892, 12331573, 12335692, 12335950, 12337236, 12339790, 12340019, 12342475, 12346083, 12346509, 12348853, 12351405, 12354270, 12363675
8940	18	+	25	409, 113, 124, 219, 33, 123, 222, 253, 94, 215, 151, 210, 2866, 154, 210, 229, 183, 117, 72, 86, 156, 156, 138, 177, 2230	120950, 123897, 124632, 125702, 126401, 126590, 137138, 137506, 138595, 139751, 141987, 143000, 145836, 151647, 152326, 153212, 153766, 155177, 155527, 156034, 156878, 157632, 158073, 158495, 160376
3561	18	+	12	49, 242, 175, 167, 208, 171, 118, 181, 140, 99, 135, 1876	16009189, 16013370, 16020595, 16026827, 16031990, 16034939, 16036797, 16039072, 16040158, 16047584, 16048512, 16051906
381	18	+	3	275, 63, 43	26268124, 26268653, 26268969
5304	18	+	26	450, 107, 65, 68, 106, 95, 112, 95, 144, 242, 357, 105, 135, 51, 212, 279, 878, 159, 183, 120, 162, 191, 193, 175, 162, 458	16486766, 16536929, 16554444, 16701593, 16707550, 16777012, 16793002, 16800050, 16807444, 16813902, 16835436, 16841163, 16873870, 16877961, 16883650, 16903734, 16908432, 16920501, 16928887, 16931776, 16932918, 16936188, 16940743, 16946412, 16949485, 16951823
5399	18	+	27	450, 107, 67, 68, 106, 95, 112, 95, 144, 242, 93, 357, 105, 135, 51, 212, 279, 878, 159, 183, 120, 162, 191, 193, 175, 162, 458	16486766, 16536929, 16554442, 16701593, 16707550, 16777012, 16793002, 16800050, 16807444, 16813902, 16833462, 16835436, 16841163, 16873870, 16877961, 16883650, 16903734, 16908432, 16920501, 16928887, 16931776, 16932918, 16936188, 16940743, 16946412, 16949485, 16951823
400	18	+	2	188, 212	16501301, 16501587
628	18	+	2	280, 348	28179711, 28180705
1766	18	+	2	396, 1370	28916381, 28922183
1504	18	+	2	134, 1370	28921515, 28922183
482	18	+	1	482	30654368
4391	18	+	1	4391	30655404
3995	18	+	1	3995	30664211
5796	18	+	20	198, 119, 125, 92, 194, 261, 294, 135, 150, 145, 156, 297, 147, 120, 75, 165, 105, 189, 111, 2718	35473801, 35485776, 35489774, 35496329, 35497040, 35498081, 35499580, 35503653, 35514990, 35516923, 35517754, 35518919, 35520942, 35522706, 35523971, 35524165, 35527996, 35528208, 35531859, 35533203
2019	18	+	2	90, 1929	45010625, 45125034
2216	18	+	2	287, 1929	45051249, 45125034
193	18	+	2	162, 31	56730343, 56732363
6737	18	+	27	212, 173, 107, 79, 175, 77, 120, 146, 103, 142, 249, 221, 196, 215, 770, 89, 119, 124, 114, 222, 187, 118, 150, 83, 100, 105, 2341	59860222, 59872213, 59872774, 59875965, 59880500, 59881325, 59882459, 59887690, 59888616, 59891499, 59891924, 59892807, 59919740, 59925067, 59942222, 59944518, 59959495, 59961719, 59994521, 60033009, 60070593, 60084347, 60086455, 60087109, 60095000, 60136544, 60142936
1027	18	+	3	83, 169, 775	64382429, 64385636, 64387669
1166	18	+	8	37, 171, 168, 129, 140, 53, 121, 347	64353298, 64353806, 64355575, 64356858, 64358743, 64361706, 64363313, 64366773
480	18	+	2	133, 347	64364584, 64366773
11416	18	+	44	548, 126, 72, 79, 133, 67, 179, 190, 169, 213, 254, 685, 122, 90, 103, 120, 222, 1683, 108, 170, 98, 166, 262, 1082, 192, 77, 128, 249, 158, 92, 51, 86, 202, 118, 87, 122, 142, 61, 128, 93, 92, 53, 218, 2126	44819204, 44828156, 44831849, 44834225, 44837404, 44840670, 44843392, 44854158, 44855995, 44865380, 44866442, 44866805, 44867578, 44869816, 44869984, 44874296, 44875084, 44880708, 44883663, 44903725, 44904441, 44905544, 44906312, 44908236, 44910026, 44914906, 44921388, 44922057, 44932917, 44940411, 44940530, 44942691, 44943816, 44945380, 44957255, 44959667, 44960647, 44968749, 44973958, 44977907,…
2706	18	+	14	245, 475, 85, 51, 91, 135, 106, 74, 161, 134, 172, 57, 38, 882	74052811, 74078683, 74088946, 74097223, 74097378, 74103925, 74106178, 74107041, 74110320, 74110808, 74112735, 74121970, 74126818, 74129334
3126	18	+	15	199, 101, 78, 35, 107, 63, 99, 46, 80, 99, 97, 82, 35, 61, 1944	74753858, 74790574, 74802174, 74804615, 74812148, 74819542, 74828038, 74829515, 74829715, 74831116, 74832024, 74832936, 74833650, 74835280, 74837903
4609	18	+	4	60, 1924, 1452, 1173	79405317, 79445452, 79472784, 79486045
4067	19	+	13	638, 124, 400, 295, 120, 168, 188, 254, 137, 134, 118, 252, 1239	2224750, 2291320, 2333794, 2338044, 2341192, 2343018, 2346489, 2352643, 2362685, 2365383, 2365727, 2377691, 2380002
2007	19	+	2	105, 1902	21717213, 21738839
2047	19	+	2	145, 1902	21736860, 21738839
4613	19	+	6	165, 3215, 85, 132, 116, 900	20578482, 20599334, 20609047, 20713591, 20715094, 20738547
3660	19	+	5	61, 2762, 497, 232, 108	38435031, 38547381, 38555340, 38685435, 38741670
4549	19	+	23	208, 204, 125, 142, 97, 77, 99, 81, 99, 56, 114, 141, 55, 123, 90, 128, 105, 142, 127, 108, 161, 99, 1968	39650108, 39676024, 39693704, 39700854, 39702532, 39703665, 39707358, 39707815, 39708071, 39712107, 39713054, 39717122, 39718182, 39723163, 39724434, 39725107, 39726844, 39728053, 39728377, 39728741, 39728965, 39732356, 39733594
4547	19	+	23	208, 204, 125, 142, 97, 77, 98, 81, 99, 56, 114, 141, 55, 123, 90, 128, 105, 142, 127, 108, 161, 99, 1967	39650108, 39676024, 39693704, 39700854, 39702532, 39703665, 39707359, 39707815, 39708071, 39712107, 39713054, 39717122, 39718182, 39723163, 39724434, 39725107, 39726844, 39728053, 39728377, 39728741, 39728965, 39732356, 39733595
4549	19	+	23	208, 204, 125, 142, 97, 77, 96, 81, 99, 56, 114, 141, 55, 123, 90, 128, 105, 142, 127, 108, 161, 99, 1971	39650108, 39676024, 39693704, 39700854, 39702532, 39703665, 39707361, 39707815, 39708071, 39712107, 39713054, 39717122, 39718182, 39723163, 39724434, 39725107, 39726844, 39728053, 39728377, 39728741, 39728965, 39732356, 39733591
1384	19	+	2	41, 1343	41578194, 41589805
5092	19	+	8	109, 111, 1365, 194, 180, 46, 120, 2967	40839255, 40857122, 40872243, 40877823, 40883312, 40885566, 40886017, 40886798
4954	19	+	7	82, 1365, 194, 180, 46, 120, 2967	40839282, 40872243, 40877823, 40883312, 40885566, 40886017, 40886798
3290	19	+	5	882, 96, 106, 92, 2114	41454927, 41526828, 41535658, 41537847, 41538782
2968	19	+	5	882, 96, 106, 92, 1792	41454927, 41526828, 41535658, 41537847, 41539104
321	19	+	4	120, 94, 48, 59	47680684, 47681706, 47682703, 47692158
3886	19	+	21	317, 126, 51, 162, 42, 63, 81, 104, 105, 354, 66, 27, 49, 108, 117, 141, 48, 147, 106, 71, 1601	47364477, 47492254, 47499270, 47523968, 47529115, 47536223, 47540293, 47543249, 47544814, 47550156, 47557559, 47559308, 47559630, 47561556, 47564816, 47565708, 47566414, 47567563, 47568268, 47569440, 47571866
2752	19	+	9	28, 175, 184, 89, 106, 48, 381, 116, 1625	51096503, 51100086, 51104002, 51105865, 51107448, 51108588, 51113702, 51115923, 51116553
5589	19	+	12	271, 457, 100, 74, 71, 196, 41, 79, 78, 81, 95, 4046	50436369, 50465834, 50468525, 50469252, 50470295, 50471556, 50472586, 50473201, 50474913, 50478582, 50478891, 50479782
3186	19	+	18	509, 165, 75, 119, 66, 83, 131, 100, 94, 93, 106, 160, 88, 159, 91, 80, 73, 994	53700692, 53708530, 53709701, 53710482, 53711552, 53715908, 53716944, 53717989, 53718773, 53720212, 53720423, 53722462, 53723663, 53728320, 53729605, 53730314, 53731639, 53732076
429	19	+	2	244, 185	55596802, 55600171
2902	19	+	16	423, 183, 177, 130, 128, 76, 152, 131, 224, 243, 80, 141, 104, 94, 62, 554	55033428, 55041135, 55043820, 55044669, 55047410, 55047961, 55048802, 55049072, 55050420, 55053411, 55055293, 55056091, 55057063, 55057244, 55058139, 55059451
768	19	+	2	80, 688	56754454, 56754861
288	2	+	2	158, 130	136001, 334463
205	2	+	2	75, 130	507120, 615524
222	2	+	2	185, 37	612138, 771597
715	2	+	3	361, 196, 158	5852528, 5856687, 5857852
2807	2	+	2	852, 1955	9803872, 9845811
5889	19	+	30	522, 102, 181, 179, 132, 92, 84, 126, 383, 140, 129, 39, 189, 17, 32, 53, 32, 6, 22, 9, 160, 190, 152, 228, 232, 111, 237, 121, 128, 1861	57015598, 57126496, 57248704, 57274659, 57291995, 57323541, 57326050, 57336952, 57338260, 57343037, 57345074, 57347420, 57356717, 57358068, 57358327, 57358610, 57366681, 57367231, 57370587, 57373619, 57375673, 57382264, 57389268, 57394612, 57407486, 57441538, 57455444, 57586455, 57596634, 57601562
983	2	+	7	118, 45, 193, 204, 144, 187, 92	12118227, 12119407, 12169960, 12203804, 12238039, 12245596, 12247973
1104	2	+	6	284, 193, 204, 144, 187, 92	12119168, 12169960, 12203804, 12238039, 12245596, 12247973
1030	2	+	2	622, 408	23099706, 23102510
1526	2	+	17	83, 73, 62, 85, 90, 60, 67, 71, 68, 49, 36, 55, 71, 79, 29, 99, 449	21709998, 21728153, 21740544, 21753848, 21850098, 21872626, 21887775, 21888466, 21892710, 21898680, 21903760, 21905823, 21910187, 21911750, 21913820, 21917644, 21926325
4626	2	+	4	85, 59, 611, 3871	24356530, 24407386, 24463839, 24485823
254	2	+	2	70, 184	28334969, 28336185
2662	2	+	5	193, 1337, 192, 175, 765	30176026, 30218975, 30224253, 30234171, 30237064
6259	2	+	27	609, 76, 76, 96, 161, 69, 183, 150, 98, 56, 72, 63, 133, 110, 177, 187, 131, 145, 154, 142, 73, 107, 232, 85, 98, 139, 2637	24669668, 24700762, 24704514, 24713545, 24714156, 24719438, 24729371, 24751351, 24753394, 24755244, 24755392, 24757270, 24759634, 24763376, 24771738, 24781288, 24782425, 24786947, 24789499, 24792817, 24802085, 24809170, 24837287, 24841569, 24853586, 24858461, 24872052
6257	2	+	27	609, 76, 75, 96, 161, 67, 183, 150, 98, 55, 72, 63, 133, 110, 177, 187, 131, 145, 154, 142, 73, 107, 232, 87, 98, 139, 2637	24669668, 24700762, 24704515, 24713545, 24714156, 24719438, 24729371, 24751351, 24753394, 24755244, 24755392, 24757270, 24759634, 24763376, 24771738, 24781288, 24782425, 24786947, 24789499, 24792817, 24802085, 24809170, 24837287, 24841567, 24853586, 24858461, 24872052
3922	2	+	12	274, 134, 125, 165, 179, 131, 115, 120, 309, 96, 145, 2129	34678715, 34685532, 34690942, 34693675, 34694238, 34695558, 34696541, 34701264, 34701709, 34705676, 34708903, 34709979
2870	2	+	3	28, 146, 2696	39261983, 39263866, 39264816
2261	2	+	12	191, 146, 135, 121, 86, 73, 152, 82, 95, 128, 143, 909	43000820, 43003827, 43009002, 43010244, 43011760, 43014100, 43015821, 43018071, 43020375, 43023600, 43023808, 43024029
2804	2	+	6	504, 152, 281, 58, 177, 1632	44182940, 44232992, 44237530, 44240432, 44246607, 44247335
2829	2	+	5	84, 145, 60, 209, 2331	45429382, 45452906, 45465050, 45511368, 45703765
3076	2	+	5	331, 145, 60, 209, 2331	45429474, 45452906, 45465050, 45511368, 45703765
2885	2	+	11	103, 59, 458, 126, 165, 166, 171, 107, 126, 164, 1240	51737008, 51741110, 51745846, 51746690, 51747522, 51748915, 51749938, 51750839, 51751505, 51751796, 51752877
5022	2	+	20	157, 161, 115, 131, 164, 175, 255, 130, 170, 146, 163, 71, 214, 180, 102, 168, 162, 94, 79, 2185	56415761, 56440210, 56442872, 56445171, 56449889, 56452560, 56454721, 56458841, 56459317, 56461282, 56463178, 56463642, 56464237, 56467595, 56470558, 56471214, 56473055, 56474253, 56476105, 56476540
5025	2	+	20	157, 161, 118, 131, 164, 175, 255, 130, 170, 146, 163, 71, 214, 180, 102, 168, 162, 94, 79, 2185	56415761, 56440210, 56442872, 56445171, 56449889, 56452560, 56454721, 56458841, 56459317, 56461282, 56463178, 56463642, 56464237, 56467595, 56470558, 56471214, 56473055, 56474253, 56476105, 56476540
425	2	+	3	137, 177, 111	80141937, 80143127, 80144585
6484	2	+	23	370, 368, 151, 197, 84, 125, 150, 144, 145, 93, 146, 170, 121, 245, 139, 127, 211, 1107, 153, 180, 144, 160, 1754	60421405, 60427825, 60511988, 60573094, 60575396, 60588188, 60591297, 60605950, 60607277, 60608554, 60609423, 60613729, 60635601, 60646295, 60647470, 60653396, 60662276, 60672633, 60681604, 60691008, 60694389, 60699119, 60717438
6618	2	+	24	370, 368, 151, 197, 84, 125, 150, 144, 145, 93, 146, 170, 134, 121, 245, 139, 127, 211, 1107, 153, 180, 144, 160, 1754	60421405, 60427825, 60511988, 60573094, 60575396, 60588188, 60591297, 60605950, 60607277, 60608554, 60609423, 60613729, 60620803, 60635601, 60646295, 60647470, 60653396, 60662276, 60672633, 60681604, 60691008, 60694389, 60699119, 60717438
2504	2	+	4	236, 127, 96, 2045	86071789, 86081744, 86082334, 86087318
435	2	+	3	20, 96, 319	86227484, 86228120, 86238500
470	2	+	2	349, 121	93881544, 93931304
488	2	+	3	349, 59, 80	93881544, 93931304, 93965938
1227	2	+	7	48, 116, 149, 102, 27, 49, 736	94801902, 94862704, 94867621, 94870692, 94871817, 94879078, 94880463
3968	2	+	20	383, 248, 210, 174, 255, 168, 144, 153, 199, 151, 213, 208, 140, 129, 107, 217, 140, 163, 105, 461	105086055, 105093415, 105095382, 105096337, 105098303, 105099425, 105102725, 105103831, 105105044, 105118465, 105120149, 105122057, 105123432, 105124825, 105127642, 105129527, 105130101, 105131251, 105145768, 105148625
3976	2	+	21	383, 248, 210, 174, 255, 168, 144, 153, 200, 151, 213, 208, 140, 133, 107, 217, 140, 157, 9, 105, 461	105086055, 105093415, 105095382, 105096337, 105098303, 105099425, 105102725, 105103831, 105105043, 105118465, 105120149, 105122057, 105123432, 105124821, 105127642, 105129527, 105130101, 105131251, 105141487, 105145768, 105148625
1196	2	+	6	57, 191, 138, 45, 105, 660	113204027, 113204256, 113212097, 113214952, 113219982, 113221116
1195	2	+	6	57, 191, 138, 44, 105, 660	113204027, 113204256, 113212097, 113214953, 113219982, 113221116
1194	2	+	6	57, 191, 138, 43, 105, 660	113204027, 113204256, 113212097, 113214954, 113219982, 113221116
3992	2	+	1	3992	116005497
4205	2	+	3	1018, 1352, 1835	141127043, 141200983, 141202955
1252	2	-	2	501, 751	141156451, 141157023
3967	2	+	3	2846, 52, 1069	147753105, 147796699, 147797380
1158	2	+	4	36, 107, 153, 862	157120680, 157206372, 157212197, 157212961
859	2	+	4	745, 40, 41, 33	177922639, 177995798, 178036596, 178041252
477	2	+	3	105, 40, 332	177994100, 177995798, 178036596
17308	2	+	17	6409, 132, 262, 351, 923, 175, 181, 251, 4350, 105, 308, 86, 180, 125, 218, 262, 2990	125846230, 125902057, 125908403, 125910071, 125915669, 125917384, 125931206, 125938564, 125940589, 125953381, 125959212, 125962291, 125963130, 125964258, 125965981, 125970206, 125972632
5242	2	+	18	194, 139, 154, 990, 108, 113, 62, 265, 69, 141, 73, 131, 59, 203, 53, 187, 98, 2203	178042639, 178043949, 178044221, 178045083, 178055687, 178058010, 178062868, 178063939, 178066249, 178066513, 178069704, 178070690, 178072612, 178074978, 178075573, 178077606, 178078157, 178081387
5573	2	+	39	269, 92, 99, 50, 58, 179, 72, 120, 46, 77, 138, 75, 102, 99, 43, 97, 123, 24, 145, 100, 127, 180, 48, 188, 147, 80, 126, 118, 179, 76, 168, 91, 126, 62, 213, 357, 227, 190, 862	179675998, 179740461, 179741402, 179743205, 179743914, 179744829, 179745810, 179755687, 179757550, 179758131, 179758898, 179764801, 179765093, 179766262, 179768018, 179772336, 179772546, 179775216, 179776255, 179776661, 179781397, 179784864, 179785122, 179785331, 179785743, 179786520, 179786749, 179787346, 179787972, 179788708, 179789034, 179789901, 179790671, 179791260, 179792186, 179792662, 179…
1833	2	+	6	52, 145, 57, 74, 192, 1313	180846451, 180846684, 180846964, 180855603, 180855889, 180858543
5763	2	+	23	179, 94, 145, 68, 64, 130, 110, 147, 251, 126, 118, 249, 77, 170, 68, 201, 114, 68, 36, 51, 444, 184, 2669	180743078, 180743346, 180756945, 180759037, 180759368, 180759967, 180760314, 180760556, 180761513, 180762055, 180762662, 180762925, 180765370, 180766406, 180767790, 180769812, 180770286, 180770500, 180770699, 180770928, 180771164, 180773545, 180774435
3950	2	+	10	59, 85, 127, 68, 163, 225, 24, 71, 1217, 1911	181635013, 181637864, 181641695, 181642015, 181642150, 181643767, 181644081, 181644338, 181645280, 181646902
4860	2	+	6	899, 127, 306, 142, 120, 3266	182042393, 182045293, 182058001, 182060490, 182061216, 182063414
1655	2	+	6	579, 38, 83, 80, 6, 869	182470836, 182471570, 182471819, 182472689, 182475587, 182475826
5758	2	+	15	33, 1423, 184, 149, 139, 185, 226, 172, 94, 123, 134, 183, 113, 128, 2472	181918393, 181939279, 181943192, 181944524, 181945159, 181945424, 181950382, 181950822, 181951546, 181952157, 181952529, 181954450, 181955028, 181955426, 181955731
5767	2	+	15	42, 1423, 184, 149, 139, 185, 226, 172, 94, 123, 134, 183, 113, 128, 2472	181918442, 181939279, 181943192, 181944524, 181945159, 181945424, 181950382, 181950822, 181951546, 181952157, 181952529, 181954450, 181955028, 181955426, 181955731
1410	2	+	10	162, 127, 127, 24, 50, 29, 237, 166, 103, 385	190422497, 190425289, 190432644, 190433116, 190433945, 190454339, 190454664, 190456326, 190459241, 190466467
309	2	-	2	5, 304	191186829, 191304932
3905	2	+	20	48, 984, 131, 113, 171, 100, 49, 188, 110, 70, 78, 141, 149, 178, 42, 106, 186, 24, 87, 950	198334029, 198361888, 198363806, 198364336, 198366315, 198369520, 198376839, 198379157, 198382711, 198385562, 198386471, 198387981, 198388726, 198389559, 198395177, 198396074, 198398370, 198399222, 198399664, 198401250
3039	2	+	18	435, 75, 57, 70, 157, 135, 160, 174, 90, 222, 129, 273, 132, 87, 156, 96, 126, 465	199201942, 199202639, 199203324, 199216505, 199220533, 199222266, 199223423, 199225791, 199226072, 199228710, 199231217, 199232253, 199233326, 199233923, 199237135, 199238135, 199239382, 199240975
840	2	+	2	249, 591	204459476, 204511480
3334	2	+	27	461, 117, 59, 66, 109, 93, 69, 104, 100, 96, 69, 87, 86, 133, 110, 102, 101, 26, 46, 137, 66, 35, 117, 88, 130, 152, 575	204981964, 205062702, 205135878, 205138053, 205142810, 205144789, 205147839, 205149840, 205152086, 205156551, 205160398, 205162133, 205166497, 205168024, 205168802, 205212546, 205212899, 205223957, 205228491, 205271012, 205288059, 205292685, 205298631, 205299297, 205305305, 205323612, 205324365
2489	2	+	7	525, 66, 85, 60, 203, 115, 1435	218895156, 218905325, 218909137, 218910879, 218911469, 218913500, 218914780
531	2	+	2	504, 27	223840432, 223842516
4415	2	+	21	48, 589, 90, 72, 90, 138, 68, 109, 88, 176, 60, 147, 126, 95, 88, 101, 78, 64, 75, 84, 2029	219409563, 219435182, 219451934, 219464496, 219466268, 219470695, 219473267, 219483296, 219484286, 219492026, 219493669, 219509290, 219513807, 219515806, 219522394, 219526669, 219528716, 219530781, 219542426, 219547525, 219550351
4086	2	+	23	65, 160, 130, 149, 276, 131, 112, 128, 139, 116, 125, 192, 94, 117, 171, 97, 146, 139, 119, 180, 192, 90, 1018	219985800, 219987955, 219995539, 220007653, 220011557, 220012108, 220017404, 220020920, 220046144, 220048707, 220055048, 220060710, 220061495, 220075803, 220076546, 220079443, 220079659, 220080996, 220081775, 220085701, 220086716, 220089277, 220095989
2784	2	+	7	142, 165, 153, 185, 160, 147, 1832	230610612, 230615306, 230616113, 230618265, 230620876, 230625151, 230626318
778	2	+	3	37, 269, 472	235560024, 235575958, 235576497
773	2	+	3	31, 270, 472	235560030, 235575957, 235576497
4836	2	+	13	798, 201, 125, 112, 146, 140, 78, 95, 126, 75, 85, 98, 2757	234129641, 234261169, 234333586, 234341208, 234342682, 234347214, 234358081, 234360510, 234373210, 234375340, 234394180, 234402233, 234408473
4866	2	+	14	798, 201, 125, 112, 146, 140, 78, 95, 126, 75, 85, 98, 30, 2757	234129641, 234261169, 234333586, 234341208, 234342682, 234347214, 234358081, 234360510, 234373210, 234375340, 234394180, 234402233, 234405363, 234408473
2466	2	+	11	32, 196, 128, 111, 197, 246, 283, 213, 103, 194, 763	240466438, 240470360, 240472056, 240473446, 240474114, 240476061, 240482935, 240484098, 240485339, 240485754, 240486206
2464	2	+	11	32, 196, 128, 111, 197, 246, 281, 213, 103, 194, 763	240466438, 240470360, 240472056, 240473446, 240474114, 240476061, 240482937, 240484098, 240485339, 240485754, 240486206
1421	2	+	5	292, 168, 64, 50, 847	242760459, 242768696, 242780725, 242784797, 242792158
4388	2	+	8	1291, 672, 1091, 127, 182, 232, 45, 748	244166303, 244176400, 244179189, 244182388, 244191687, 244193649, 244197963, 244198536
1744	2	+	2	745, 999	250757298, 250758871
8996	2	+	4	3617, 162, 1043, 4174	235584513, 235588253, 235588454, 235595693
8849	2	+	5	852, 187, 909, 2727, 4174	235584513, 235585506, 235585744, 235586770, 235595693
2424	2	+	5	109, 130, 153, 798, 1234	250921993, 250943331, 250945860, 250950374, 250951521
2385	2	+	5	70, 130, 153, 798, 1234	250922629, 250943331, 250945860, 250950374, 250951521
7336	2	+	23	167, 105, 199, 132, 122, 68, 77, 75, 222, 165, 159, 95, 148, 74, 136, 87, 193, 209, 135, 81, 161, 174, 4352	245076731, 245106966, 245115160, 245115526, 245117741, 245118595, 245119679, 245123125, 245123391, 245128604, 245130498, 245132917, 245138103, 245138437, 245139485, 245142535, 245147516, 245151439, 245152600, 245154974, 245169321, 245176214, 245193768
422	20	+	4	22, 10, 139, 251	2839270, 2870192, 2870307, 2870893
444	20	+	3	55, 139, 250	2869566, 2870307, 2870894
297	20	+	2	74, 223	3430888, 3447200
297	20	-	2	227, 70	5012546, 5026805
448	20	+	2	343, 105	5025751, 5061441
1397	20	+	5	54, 177, 84, 51, 1031	5766310, 5769009, 5770426, 5771276, 5772215
1465	20	+	6	43, 112, 144, 84, 51, 1031	5766321, 5766608, 5769009, 5770426, 5771276, 5772215
1498	20	+	6	43, 112, 177, 84, 51, 1031	5766321, 5766608, 5769009, 5770426, 5771276, 5772215
302	20	+	2	14, 288	8573940, 8575639
4328	20	+	5	800, 183, 67, 168, 3110	8383073, 8457749, 8474131, 8507279, 8521653
3504	20	+	21	27, 113, 95, 100, 144, 136, 236, 144, 71, 137, 149, 148, 151, 181, 148, 109, 66, 219, 151, 75, 904	10836145, 10836993, 10838165, 10838437, 10838667, 10839519, 10839886, 10840933, 10841413, 10842185, 10842709, 10842951, 10843389, 10844130, 10844703, 10845671, 10846321, 10847320, 10847649, 10847916, 10849203
2028	20	+	2	110, 1918	11106382, 11107144
739	20	+	2	375, 364	25185432, 25192379
518	20	+	2	375, 143	25185432, 25203692
1927	20	+	7	120, 104, 193, 168, 120, 264, 958	25842291, 25900946, 25925853, 25969433, 25980495, 26226031, 26268562
1910	20	+	7	104, 104, 193, 167, 120, 264, 958	25862812, 25900946, 25925853, 25969434, 25980495, 26226031, 26268562
410	20	+	4	83, 153, 93, 81	26688611, 26697644, 26851548, 26944306
2330	20	+	14	144, 134, 102, 100, 95, 132, 89, 100, 164, 79, 126, 128, 179, 758	30133846, 30137910, 30139545, 30139761, 30143550, 30146179, 30148151, 30161198, 30183432, 30185554, 30187760, 30188647, 30196262, 30197291
3220	20	+	14	414, 40, 70, 258, 97, 99, 104, 150, 165, 180, 77, 154, 132, 1280	43501548, 43525977, 43586827, 43642495, 43646346, 43653463, 43656089, 43657639, 43661744, 43665213, 43667926, 43668100, 43684039, 43695358
3211	20	+	14	414, 40, 70, 258, 97, 99, 104, 150, 156, 180, 77, 154, 132, 1280	43501548, 43525977, 43586827, 43642495, 43646346, 43653463, 43656089, 43657639, 43662281, 43665213, 43667926, 43668100, 43684039, 43695358
268	20	+	2	195, 73	46457923, 46485055
1259	3	-	2	1060, 199	5781247, 5782951
4030	3	+	3	63, 201, 3766	7437006, 7437745, 7439260
3313	3	+	20	423, 257, 76, 44, 71, 65, 48, 42, 65, 120, 107, 209, 177, 60, 51, 140, 82, 112, 163, 1001	7849343, 7853822, 7854182, 7855049, 7856559, 7857390, 7863942, 7865346, 7866247, 7868376, 7868628, 7869519, 7870376, 7873065, 7883039, 7884516, 7889484, 7895226, 7901674, 7913439
3920	3	+	23	41, 63, 189, 104, 153, 145, 155, 74, 176, 116, 115, 119, 70, 105, 559, 44, 167, 183, 111, 123, 188, 162, 758	7637437, 7638203, 7645229, 7646973, 7647734, 7648747, 7650120, 7650629, 7657831, 7658737, 7659191, 7659552, 7662115, 7662605, 7662969, 7664966, 7665723, 7666979, 7668136, 7668835, 7671620, 7671878, 7672427
8472	3	+	66	500, 168, 214, 163, 132, 132, 240, 180, 57, 42, 63, 75, 93, 57, 54, 54, 54, 54, 54, 45, 54, 45, 54, 45, 54, 45, 54, 45, 54, 108, 54, 54, 45, 54, 45, 54, 54, 54, 108, 90, 54, 108, 108, 54, 54, 108, 54, 108, 54, 108, 54, 54, 54, 54, 108, 54, 54, 108, 54, 36, 54, 256, 113, 69, 234, 2705	6825780, 6860764, 6867062, 6868401, 6886837, 6887845, 6888426, 6889231, 6890059, 6895198, 6895451, 6897723, 6899344, 6901011, 6902200, 6902545, 6903906, 6905137, 6906787, 6908328, 6909950, 6910661, 6911224, 6911377, 6912341, 6916435, 6916993, 6920972, 6922627, 6924971, 6925907, 6927683, 6931277, 6931426, 6932513, 6933276, 6934446, 6937346, 6938579, 6939958, 6940139, 6941287, 6943810, 6945232, 694…
1186	3	+	8	245, 96, 177, 158, 124, 176, 97, 113	10460544, 10461397, 10462216, 10463981, 10465479, 10466121, 10466925, 10467134
660	3	+	3	277, 282, 101	10468307, 10472114, 10473693
2426	3	+	9	692, 114, 188, 97, 162, 114, 203, 83, 773	10507758, 10510796, 10511815, 10512574, 10513317, 10513631, 10514566, 10515225, 10516470
2425	3	+	9	692, 114, 188, 97, 162, 114, 203, 82, 773	10507758, 10510796, 10511815, 10512574, 10513317, 10513631, 10514566, 10515226, 10516470
9346	3	+	26	57, 115, 190, 211, 110, 220, 120, 172, 88, 4122, 100, 159, 233, 168, 157, 102, 116, 72, 150, 108, 188, 93, 165, 99, 88, 1943	8108663, 8109341, 8113735, 8115959, 8119216, 8122676, 8123538, 8125109, 8125397, 8125871, 8131374, 8134368, 8136226, 8137366, 8138132, 8140397, 8140678, 8141934, 8143050, 8144561, 8147385, 8148348, 8149603, 8152869, 8153965, 8155737
9348	3	+	26	57, 115, 190, 211, 110, 220, 120, 172, 88, 4122, 100, 161, 233, 168, 157, 102, 116, 72, 150, 108, 188, 93, 165, 99, 88, 1943	8108663, 8109341, 8113735, 8115959, 8119216, 8122676, 8123538, 8125109, 8125397, 8125871, 8131374, 8134368, 8136226, 8137366, 8138132, 8140397, 8140678, 8141934, 8143050, 8144561, 8147385, 8148348, 8149603, 8152869, 8153965, 8155737
5893	3	+	11	1366, 174, 296, 273, 85, 178, 185, 153, 90, 165, 2928	10803933, 10881776, 10882365, 10888308, 10894145, 10894504, 10896155, 10898738, 10900424, 10901009, 10903997
491	3	+	4	75, 153, 105, 158	29944622, 30081695, 30137283, 30201844
579	3	+	5	71, 92, 153, 105, 158	29944626, 30030173, 30081695, 30137283, 30201844
540	3	+	5	32, 92, 153, 105, 158	29999211, 30030173, 30081695, 30137283, 30201844
7164	3	+	27	150, 107, 80, 189, 105, 131, 187, 264, 102, 282, 152, 232, 167, 608, 109, 123, 237, 186, 79, 134, 124, 176, 133, 92, 147, 101, 2767	41327855, 41364200, 41420880, 41447983, 41479948, 41491222, 41492399, 41505304, 41510696, 41511696, 41513382, 41515759, 41517595, 41519239, 41527095, 41528131, 41534907, 41537209, 41539317, 41552349, 41554006, 41554783, 41556479, 41558304, 41560394, 41561366, 41562079
5035	3	+	9	174, 165, 196, 168, 1096, 173, 110, 114, 2839	41917349, 41935541, 41936265, 41938689, 41940282, 41943084, 41947590, 41950293, 41954494
5084	3	+	10	174, 165, 196, 168, 1096, 173, 110, 114, 49, 2839	41917349, 41935541, 41936265, 41938689, 41940282, 41943084, 41947590, 41950293, 41951886, 41954494
5493	3	+	11	557, 165, 196, 168, 1097, 173, 110, 114, 49, 25, 2839	41922187, 41935541, 41936265, 41938689, 41940281, 41943084, 41947590, 41950293, 41951886, 41954097, 41954494
394	3	+	2	326, 68	50979402, 51042537
4608	3	+	14	151, 188, 83, 49, 135, 80, 162, 76, 129, 111, 186, 144, 167, 2947	75305087, 75360929, 75363123, 75363579, 75365150, 75365763, 75366749, 75368707, 75370092, 75371095, 75372158, 75374278, 75374809, 75378096
4618	3	+	15	123, 53, 188, 83, 49, 135, 80, 162, 64, 129, 114, 186, 138, 167, 2947	75305115, 75320118, 75360929, 75363123, 75363579, 75365150, 75365763, 75366749, 75368719, 75370092, 75371092, 75372158, 75374284, 75374809, 75378096
3000	3	+	18	216, 41, 112, 144, 33, 66, 249, 87, 294, 99, 52, 80, 61, 23, 156, 76, 104, 1107	76593912, 76611938, 76613349, 76619278, 76625620, 76627865, 76717678, 76727901, 76729476, 76743171, 76745494, 76746216, 76746717, 76748976, 76754465, 76756271, 76756565, 76757601
3396	3	+	19	216, 41, 112, 144, 33, 66, 249, 252, 90, 294, 99, 52, 80, 61, 164, 156, 76, 104, 1107	76593912, 76611938, 76613349, 76619278, 76625620, 76627865, 76717678, 76726521, 76727898, 76729476, 76743171, 76745494, 76746216, 76746717, 76749070, 76754465, 76756271, 76756565, 76757601
2890	3	+	20	216, 41, 112, 144, 33, 66, 144, 84, 252, 90, 41, 27, 80, 61, 23, 33, 156, 76, 104, 1107	76593912, 76611938, 76613349, 76619278, 76625620, 76627865, 76717678, 76717843, 76726521, 76727898, 76743171, 76745519, 76746216, 76746717, 76748976, 76749201, 76754465, 76756271, 76756565, 76757601
772	3	+	2	526, 246	92777518, 92781097
1840	3	+	2	280, 1560	99562012, 99563568
374	3	-	2	214, 160	99904099, 99905596
931	3	+	3	345, 239, 347	99908033, 99910756, 99913188
4905	3	+	18	629, 72, 72, 73, 216, 72, 69, 72, 74, 69, 72, 66, 72, 72, 126, 122, 84, 2873	95369606, 95422189, 95440750, 95442040, 95454129, 95455392, 95456926, 95457803, 95458073, 95458473, 95459993, 95461009, 95462100, 95464486, 95465124, 95466041, 95466506, 95469127
4896	3	+	18	629, 72, 72, 72, 216, 72, 69, 72, 72, 69, 72, 66, 72, 72, 126, 116, 84, 2873	95369606, 95422189, 95440750, 95442041, 95454129, 95455392, 95456926, 95457803, 95458073, 95458473, 95459993, 95461009, 95462100, 95464486, 95465124, 95466041, 95466506, 95469127
4170	3	+	7	114, 1422, 383, 160, 77, 101, 1913	105415723, 105429013, 105432191, 105433291, 105433869, 105434634, 105435402
7706	3	+	3	160, 83, 7463	106108684, 106110805, 106114758
320	3	+	2	237, 83	107509787, 107533080
1107	3	-	2	815, 292	107501500, 107502410
10496	3	+	25	50, 1128, 940, 79, 96, 132, 105, 668, 346, 227, 183, 70, 518, 295, 624, 291, 1463, 128, 52, 207, 112, 231, 180, 64, 2307	106382726, 106413696, 106428216, 106431068, 106431249, 106432950, 106433312, 106434780, 106437391, 106443417, 106444210, 106444909, 106447041, 106450486, 106452307, 106457410, 106457892, 106462254, 106464115, 106468444, 106470368, 106470755, 106472244, 106473389, 106473503
10379	3	+	25	83, 1128, 940, 79, 96, 132, 105, 668, 346, 227, 183, 70, 518, 148, 624, 291, 1463, 128, 52, 207, 112, 231, 177, 64, 2307	106407827, 106413696, 106428216, 106431068, 106431249, 106432950, 106433312, 106434780, 106437391, 106443417, 106444210, 106444909, 106447041, 106450633, 106452307, 106457410, 106457892, 106462254, 106464115, 106468444, 106470368, 106470755, 106472247, 106473389, 106473503
3273	3	+	11	129, 669, 119, 122, 182, 417, 563, 137, 176, 191, 568	132901868, 132906186, 132908994, 132919777, 132928895, 132933082, 132933587, 132939837, 132941784, 132943353, 132945828
3425	3	+	5	98, 286, 91, 119, 2831	126381871, 126403470, 126404241, 126404868, 126407908
3422	3	+	5	98, 286, 91, 119, 2828	126381871, 126403470, 126404241, 126404868, 126407911
1942	3	+	4	28, 127, 61, 1726	140420980, 140443225, 140443545, 140444707
3996	3	+	13	50, 210, 112, 102, 51, 60, 84, 111, 102, 101, 149, 87, 2777	142564766, 142588520, 142592434, 142595048, 142595614, 142596436, 142598648, 142601163, 142603743, 142605157, 142606419, 142607761, 142609042
2775	3	+	11	33, 144, 242, 90, 182, 254, 86, 196, 69, 191, 1288	144904651, 144975545, 144980156, 144984036, 144988915, 144990741, 144994009, 144997039, 145000604, 145003360, 145006858
804	3	-	2	151, 653	147192642, 147193217
3570	3	+	14	82, 182, 258, 100, 18, 99, 104, 150, 156, 180, 77, 154, 132, 1878	148138548, 148155655, 148157247, 148158661, 148158971, 148163156, 148163423, 148164961, 148166157, 148167638, 148168676, 148169280, 148169541, 148169943
466	3	+	5	66, 91, 60, 47, 202	158214350, 158214756, 158216140, 158216413, 158216715
6012	3	+	31	22, 166, 47, 203, 164, 187, 132, 179, 149, 217, 202, 173, 115, 148, 65, 130, 134, 183, 152, 188, 107, 153, 210, 159, 166, 123, 137, 109, 79, 149, 1664	149126042, 149137193, 149138813, 149142436, 149145945, 149148311, 149151573, 149154863, 149156337, 149156598, 149160165, 149162550, 149163130, 149164033, 149165707, 149167445, 149169319, 149173661, 149175781, 149181391, 149183463, 149185149, 149186784, 149190387, 149194072, 149197057, 149202102, 149208495, 149209211, 149210802, 149211612
6002	3	+	33	22, 166, 26, 10, 14, 203, 164, 187, 132, 179, 149, 217, 202, 172, 115, 148, 65, 130, 122, 183, 152, 188, 107, 153, 210, 159, 166, 123, 137, 109, 79, 149, 1664	149126042, 149137193, 149138694, 149139633, 149142389, 149142436, 149145945, 149148311, 149151573, 149154863, 149156337, 149156598, 149160165, 149162551, 149163130, 149164033, 149165707, 149167445, 149169331, 149173661, 149175781, 149181391, 149183463, 149185149, 149186784, 149190387, 149194072, 149197057, 149202102, 149208495, 149209211, 149210802, 149211612
3299	3	+	8	292, 108, 141, 166, 92, 144, 81, 2275	164994983, 165014064, 165014930, 165016372, 165017596, 165018021, 165019146, 165021011
2026	3	+	11	346, 77, 85, 145, 198, 165, 102, 93, 121, 128, 566	169107249, 169114781, 169115634, 169117187, 169117890, 169119896, 169120405, 169121428, 169123330, 169124435, 169125770
6490	3	+	23	117, 80, 105, 173, 101, 175, 186, 99, 141, 148, 377, 869, 130, 195, 294, 127, 172, 294, 87, 220, 175, 142, 2083	157113362, 157155700, 157168472, 157168758, 157169395, 157171104, 157172338, 157172637, 157173433, 157173818, 157175355, 157175851, 157178202, 157179971, 157180481, 157180991, 157182060, 157188891, 157191097, 157191654, 157192497, 157193130, 157193515
6487	3	+	23	117, 80, 105, 173, 101, 175, 186, 99, 141, 148, 377, 869, 130, 195, 294, 127, 172, 294, 87, 217, 175, 142, 2083	157113362, 157155700, 157168472, 157168758, 157169395, 157171104, 157172338, 157172637, 157173433, 157173818, 157175355, 157175851, 157178202, 157179971, 157180481, 157180991, 157182060, 157188891, 157191097, 157191657, 157192497, 157193130, 157193515
1121	3	+	2	556, 565	170525448, 170526906
4298	3	+	5	223, 118, 214, 172, 3571	170655080, 170682658, 170683700, 170684932, 170685536
4351	3	+	6	223, 53, 118, 214, 172, 3571	170655080, 170655837, 170682658, 170683700, 170684932, 170685536
1619	4	+	13	90, 105, 182, 165, 110, 66, 213, 129, 120, 131, 169, 105, 34	5157523, 5157782, 5159290, 5159610, 5160695, 5161447, 5162577, 5163816, 5166512, 5169084, 5173851, 5181396, 5181827
1594	4	+	12	90, 105, 182, 165, 110, 66, 213, 129, 120, 131, 169, 114	5157523, 5157782, 5159290, 5159610, 5160695, 5161447, 5162577, 5163816, 5166512, 5169084, 5173851, 5182703
2870	4	+	16	366, 89, 142, 198, 149, 110, 163, 172, 115, 170, 155, 114, 78, 704, 120, 25	5019875, 5080839, 5102419, 5108040, 5111768, 5112898, 5124450, 5129330, 5131223, 5141173, 5141851, 5142578, 5143474, 5144762, 5152360, 5154693
2867	4	+	16	366, 89, 142, 198, 149, 110, 163, 172, 115, 170, 155, 114, 75, 704, 120, 25	5019875, 5080839, 5102419, 5108040, 5111768, 5112898, 5124450, 5129330, 5131223, 5141173, 5141851, 5142578, 5143477, 5144762, 5152360, 5154693
2867	4	+	16	366, 89, 139, 198, 149, 110, 163, 172, 115, 170, 155, 114, 78, 704, 120, 25	5019875, 5080839, 5102422, 5108040, 5111768, 5112898, 5124450, 5129330, 5131223, 5141173, 5141851, 5142578, 5143474, 5144762, 5152360, 5154693
2350	4	+	1	2350	7112069
1856	4	+	5	141, 310, 647, 115, 643	8805104, 8821710, 8831884, 8840438, 8845574
11964	4	+	30	34, 117, 133, 215, 74, 183, 1929, 293, 1817, 112, 79, 64, 233, 678, 1077, 142, 148, 179, 137, 250, 140, 108, 1117, 137, 131, 169, 117, 74, 109, 1968	5183004, 5183136, 5187730, 5188094, 5189548, 5190550, 5194170, 5196756, 5198367, 5201243, 5204392, 5205854, 5207657, 5211850, 5212533, 5219073, 5219360, 5220980, 5221240, 5221974, 5223425, 5224043, 5225965, 5227872, 5229436, 5229839, 5234433, 5234788, 5235034, 5237000
523	4	+	5	174, 72, 112, 60, 105	22547375, 22550828, 22551059, 22553105, 22554980
3334	4	+	5	588, 126, 60, 184, 2376	27222746, 27223827, 27225839, 27230480, 27232742
408	4	-	2	128, 280	35053602, 35053840
3167	4	+	4	139, 237, 668, 2123	32903029, 32924553, 32928711, 32933590
3506	4	+	6	2135, 163, 102, 93, 248, 765	47541319, 48029879, 48041505, 48042292, 48044992, 48046174
5191	4	+	23	1067, 184, 107, 76, 133, 169, 143, 73, 168, 105, 158, 71, 51, 187, 169, 118, 137, 221, 102, 47, 40, 148, 1517	48294237, 48325775, 48358013, 48371750, 48398887, 48402485, 48434541, 48435662, 48436950, 48438228, 48440589, 48444320, 48447033, 48451930, 48453596, 48520408, 48527943, 48540020, 48540472, 48541210, 48543703, 48545426, 48566359
2683	4	+	13	61, 158, 235, 40, 115, 127, 141, 159, 198, 102, 158, 125, 1064	56949566, 56990343, 56991021, 56991378, 56999145, 57003426, 57007957, 57019974, 57021214, 57022149, 57024088, 57030453, 57054843
602	4	+	3	78, 54, 470	62662835, 62671327, 62672068
3998	4	+	13	125, 112, 147, 400, 146, 265, 141, 44, 79, 138, 96, 81, 2224	61975536, 62062830, 62121029, 62124290, 62132200, 62136647, 62139071, 62144595, 62144735, 62147109, 62148289, 62153243, 62155754
5868	4	+	3	388, 148, 5332	63779971, 63780595, 63911295
5753	4	+	2	421, 5332	63781092, 63911295
2793	4	+	2	191, 2602	76687032, 76688430
3606	4	+	3	34, 72, 3500	76777676, 76779820, 76783172
3691	4	+	6	402, 274, 96, 106, 82, 2731	83224700, 83225107, 83330382, 83345882, 83352394, 83356102
1115	4	+	9	196, 102, 103, 142, 89, 77, 146, 150, 110	83509469, 83519497, 83521160, 83523531, 83525492, 83526025, 83526525, 83532214, 83533783
468	4	+	4	58, 150, 150, 110	83526044, 83526521, 83532214, 83533783
965	4	+	2	218, 747	88204982, 88205358
3141	4	+	5	275, 58, 53, 119, 2636	96484705, 96527063, 96556051, 96622336, 96624001
5754	4	+	8	430, 92, 518, 101, 166, 145, 135, 4167	87366053, 87367277, 87375097, 87377350, 87383934, 87384512, 87385506, 87388875
5872	4	+	9	430, 92, 118, 518, 101, 166, 145, 135, 4167	87366053, 87367277, 87371870, 87375097, 87377350, 87383934, 87384512, 87385506, 87388875
2103	4	+	5	53, 158, 123, 177, 1592	120066094, 120074064, 120076974, 120078461, 120079403
921	4	+	3	452, 115, 354	120723540, 120727180, 120744004
7734	4	+	20	63, 386, 119, 109, 143, 122, 82, 133, 104, 80, 155, 326, 243, 230, 158, 105, 96, 102, 104, 4874	121007943, 121008376, 121081255, 121090244, 121091589, 121099081, 121100841, 121101580, 121104241, 121105445, 121109568, 121110695, 121114337, 121119343, 121120612, 121122396, 121125451, 121137985, 121139163, 121151823
1625	4	+	10	209, 83, 133, 87, 73, 80, 251, 103, 81, 525	122995222, 122998933, 123001471, 123002933, 123003153, 123003317, 123003759, 123004161, 123004411, 123005784
1678	4	+	12	209, 83, 132, 133, 87, 73, 80, 111, 61, 103, 81, 525	122995222, 122998933, 123001472, 123001715, 123002933, 123003153, 123003317, 123003759, 123003949, 123004161, 123004411, 123005784
815	4	+	4	183, 362, 116, 154	127070002, 127080864, 127081516, 127084837
977	4	+	4	455, 108, 116, 298	127195797, 127369437, 127392560, 127407221
264	4	+	2	160, 104	128509732, 128512766
4259	4	+	17	197, 1292, 112, 130, 181, 210, 114, 102, 135, 138, 144, 129, 126, 117, 129, 124, 879	125380445, 125400445, 125419268, 125420947, 125423260, 125425245, 125425943, 125426602, 125432296, 125433095, 125434157, 125434413, 125434770, 125436827, 125437343, 125438503, 125440162
5594	4	+	15	298, 44, 240, 135, 235, 133, 135, 104, 125, 113, 138, 103, 101, 171, 3519	125875589, 125890329, 125913966, 125915500, 125916654, 125924935, 125930193, 125931338, 125931562, 125935246, 125938737, 125940173, 125940721, 125942468, 125945164
5751	4	+	16	311, 84, 40, 111, 201, 103, 180, 148, 94, 134, 178, 122, 140, 138, 106, 3661	126292504, 126304861, 126321141, 126321782, 126326043, 126328665, 126331017, 126333187, 126334000, 126334893, 126335719, 126336790, 126338643, 126339641, 126340705, 126344067
2133	4	+	10	34, 287, 78, 477, 131, 70, 116, 111, 80, 749	148918097, 148919166, 148921019, 148928409, 148932333, 148935576, 148938244, 148939605, 148940099, 148940515
4666	4	+	14	400, 606, 960, 163, 132, 129, 310, 321, 285, 148, 137, 119, 155, 801	149191126, 149193400, 149197362, 149199353, 149199881, 149200372, 149201192, 149201818, 149202443, 149203207, 149204438, 149204677, 149205193, 149206725
6477	4	+	28	586, 78, 123, 171, 135, 106, 92, 159, 120, 159, 182, 163, 120, 195, 182, 125, 151, 115, 356, 139, 180, 162, 552, 144, 160, 221, 411, 1190	156736113, 156738265, 156740372, 156745215, 156755273, 156756265, 156758136, 156760020, 156763291, 156763922, 156765332, 156768930, 156773741, 156777150, 156781400, 156782142, 156783164, 156785044, 156789211, 156790685, 156793668, 156794627, 156796866, 156797770, 156798258, 156800134, 156802326, 156808619
554	4	+	2	168, 386	166362065, 166362589
737	4	+	2	302, 435	166365802, 166366579
1331	4	+	3	524, 147, 660	166504530, 166505160, 166506478
688	4	+	2	426, 262	171706603, 171710694
3458	4	+	2	592, 2866	171764659, 171768255
1770	4	+	2	1394, 376	173762880, 173788953
5732	4	+	16	204, 1694, 78, 146, 138, 66, 74, 89, 638, 4, 68, 79, 156, 183, 113, 2002	173523960, 173565749, 173570025, 173571332, 173573245, 173576580, 173579030, 173582212, 173585858, 173587595, 173589064, 173592400, 173595122, 173600368, 173602468, 173605993
3380	4	+	2	169, 3211	171903079, 171904800
3678	4	+	3	169, 298, 3211	171903079, 171903379, 171904800
4889	4	+	16	1158, 51, 255, 155, 125, 220, 86, 155, 138, 112, 114, 200, 204, 156, 259, 1501	178658691, 178823277, 178883505, 178884126, 178891357, 178898356, 178905057, 178907556, 178909372, 178914209, 178917630, 178917896, 178918945, 178920509, 178922528, 178930175
275	4	+	3	163, 44, 68	185103265, 185140096, 185143015
1519	5	+	4	890, 167, 248, 214	2315673, 2316769, 2317264, 2318232
607	5	+	3	106, 65, 436	8841668, 8841970, 8842186
3624	5	+	10	201, 1391, 133, 212, 165, 199, 160, 242, 65, 856	5443220, 5446771, 5499572, 5502361, 5517766, 5544103, 5557255, 5559185, 5564774, 5571133
607	5	-	2	224, 383	8505618, 8506001
7400	5	+	23	93, 56, 105, 173, 104, 178, 189, 102, 144, 148, 1270, 211, 207, 216, 130, 166, 279, 78, 235, 178, 199, 93, 2846	5043856, 5132545, 5197871, 5201139, 5231931, 5235412, 5237799, 5240793, 5241439, 5244428, 5246361, 5254311, 5256110, 5258850, 5261092, 5263211, 5266616, 5267251, 5268863, 5270579, 5271242, 5272907, 5275764
249	5	+	2	212, 37	19120795, 19151624
2047	5	+	8	280, 72, 68, 83, 93, 112, 69, 1270	22389350, 22409952, 22420621, 22427524, 22428109, 22429599, 22450022, 22452102
4207	5	+	4	92, 258, 358, 3499	25000396, 25008216, 25008986, 25013840
486	5	+	3	74, 264, 148	49024172, 49024331, 49024739
881	5	+	5	195, 149, 212, 221, 104	49029018, 49030659, 49031137, 49031802, 49033276
510	5	+	4	126, 116, 134, 134	49033894, 49034914, 49036890, 49038641
1982	5	+	2	761, 1221	50966393, 50967394
1928	5	+	8	121, 382, 186, 79, 206, 161, 96, 697	59404514, 59421771, 59422732, 59425741, 59426107, 59426615, 59427098, 59427514
1642	5	+	6	154, 152, 64, 91, 113, 1068	59972751, 59972976, 59974575, 59974719, 59974887, 59975080
1639	5	+	6	154, 152, 61, 91, 113, 1068	59972751, 59972976, 59974578, 59974719, 59974887, 59975080
3519	5	+	10	182, 157, 157, 120, 90, 131, 108, 144, 145, 2285	62578015, 62599091, 62616341, 62621319, 62628641, 62629927, 62631622, 62634635, 62660030, 62667276
2484	5	+	16	291, 90, 143, 137, 94, 170, 90, 140, 187, 166, 155, 84, 138, 237, 81, 281	70877307, 70923997, 70933703, 70957823, 70969573, 70977139, 70979180, 70982180, 70983203, 70985226, 70986115, 70987834, 70994372, 70999274, 71001632, 71003927
378	5	+	2	258, 120	101414078, 101447077
1281	5	+	2	258, 1023	101414078, 101455549
1048	5	+	3	901, 110, 37	115374404, 115376494, 115376761
3982	5	+	11	147, 532, 66, 75, 118, 128, 129, 179, 166, 92, 2350	118155469, 118165242, 118350321, 118394688, 118409475, 118415947, 118437036, 118459439, 118461707, 118477298, 118506523
4398	5	+	9	429, 72, 288, 31, 128, 318, 246, 212, 2674	120746505, 120955366, 120986926, 120987766, 121066052, 121067922, 121069966, 121083795, 121096483
6549	5	+	44	53, 59, 167, 195, 140, 196, 129, 219, 100, 92, 142, 141, 89, 57, 135, 162, 129, 210, 114, 408, 124, 175, 72, 178, 111, 78, 100, 197, 92, 73, 87, 72, 118, 155, 84, 194, 148, 87, 109, 38, 123, 105, 107, 985	118806765, 118820505, 118820663, 118839229, 118842548, 118844213, 118847831, 118855243, 118857056, 118859605, 118861188, 118866544, 118870062, 118871612, 118882492, 118890985, 118895234, 118914701, 118918488, 118923883, 118933398, 118941732, 118945818, 118947488, 118950325, 118955567, 118960286, 118996062, 119014198, 119032601, 119044062, 119062907, 119066522, 119068589, 119086225, 119099220, 119…
483	5	+	2	210, 273	129800347, 129802095
3505	5	+	25	58, 83, 145, 107, 162, 126, 160, 173, 76, 111, 131, 73, 125, 118, 173, 126, 59, 117, 74, 59, 52, 100, 91, 133, 873	129907009, 129908370, 129910774, 129911769, 129912189, 129912735, 129912971, 129913275, 129913595, 129913772, 129913966, 129914338, 129914590, 129915123, 129915322, 129915824, 129916817, 129916961, 129917310, 129917494, 129917755, 129918718, 129918964, 129920013, 129920340
4306	5	+	9	32, 371, 432, 156, 168, 138, 123, 221, 2665	136791341, 136794095, 136798515, 136800685, 136803646, 136812411, 136815472, 136818050, 136824659
4365	5	+	11	32, 371, 23, 20, 446, 156, 168, 140, 123, 221, 2665	136791341, 136794095, 136795485, 136796619, 136798501, 136800685, 136803646, 136812409, 136815472, 136818050, 136824659
4951	5	+	2	4585, 366	146470192, 146475536
511	5	+	2	193, 318	148801685, 148802270
783	5	+	2	39, 744	151599751, 151600755
3426	5	+	11	74, 135, 151, 97, 69, 139, 114, 92, 171, 155, 2229	153151434, 153157606, 153158847, 153160016, 153163968, 153164464, 153165502, 153170385, 153172281, 153174263, 153178080
2248	5	+	4	375, 55, 245, 1573	155029958, 155031658, 155032299, 155036060
2130	5	+	4	375, 55, 127, 1573	155029958, 155031658, 155032417, 155036060
1870	5	+	2	474, 1396	157235234, 157237080
5464	5	+	37	76, 76, 129, 96, 114, 180, 115, 98, 123, 109, 822, 89, 247, 134, 120, 171, 198, 147, 237, 105, 133, 95, 98, 62, 46, 218, 116, 173, 124, 35, 26, 23, 99, 147, 82, 147, 454	156756473, 156809622, 156829076, 156852652, 156854015, 156867540, 156868148, 156874093, 156876058, 156890998, 156896063, 156919516, 156924907, 156929086, 156930203, 156936046, 156938359, 156943796, 156944291, 156946561, 156948605, 156951348, 156952307, 156954517, 156954959, 156955899, 156957343, 156960244, 156961627, 156961788, 156965061, 156965903, 156966310, 156969827, 156975796, 156976647, 156…
2636	5	+	12	225, 246, 239, 111, 194, 251, 135, 181, 183, 102, 120, 649	165110963, 165113208, 165115118, 165116171, 165119689, 165122774, 165123197, 165123432, 165123838, 165124889, 165126256, 165126669
4691	5	+	4	44, 93, 127, 4427	164223673, 164225426, 164251904, 164252921
1494	5	-	2	1122, 372	167449834, 167451184
14617	5	+	96	153, 136, 45, 110, 59, 161, 129, 252, 120, 132, 145, 394, 164, 180, 197, 148, 128, 226, 68, 141, 177, 180, 119, 112, 114, 128, 87, 50, 95, 141, 192, 93, 81, 231, 114, 128, 87, 59, 165, 111, 101, 181, 126, 153, 143, 136, 155, 151, 146, 136, 152, 136, 152, 140, 77, 17, 187, 152, 136, 152, 139, 152, 145, 146, 142, 152, 142, 141, 135, 182, 196, 180, 261, 205, 98, 267, 110, 148, 117, 112, 145, 100, 11…	156226957, 156259585, 156260807, 156265787, 156265992, 156266311, 156268727, 156269079, 156269411, 156269998, 156270260, 156270492, 156272171, 156272652, 156272942, 156273246, 156274132, 156274550, 156275074, 156275903, 156276157, 156276441, 156276712, 156277133, 156277334, 156277539, 156277936, 156278841, 156279139, 156279443, 156279911, 156286222, 156286571, 156286751, 156288962, 156290232, 156…
547	5	+	2	148, 399	171304720, 171305324
383	5	+	2	154, 229	171537623, 171538681
714	5	+	3	40, 71, 603	171545972, 171546130, 171550082
3703	6	+	16	894, 174, 121, 122, 185, 198, 129, 157, 122, 210, 216, 222, 195, 123, 191, 444	961981, 1001989, 1052990, 1075013, 1084912, 1087307, 1106532, 1112418, 1113935, 1115775, 1119341, 1120608, 1134810, 1136977, 1139567, 1140696
1455	6	+	2	1132, 323	9630643, 9820430
2844	6	+	4	280, 1965, 203, 396	12473168, 12482955, 12488751, 12489770
324	6	+	2	293, 31	20290197, 20309785
5175	6	+	16	580, 191, 152, 86, 119, 206, 107, 148, 219, 187, 111, 506, 127, 115, 174, 2147	10202635, 10245813, 10271680, 10272261, 10275809, 10276042, 10284375, 10289675, 10290394, 10291592, 10292440, 10293489, 10294784, 10295087, 10295394, 10297037
5061	6	+	17	255, 212, 191, 152, 85, 119, 206, 107, 148, 215, 191, 111, 506, 127, 115, 174, 2147	10202635, 10203003, 10245813, 10271680, 10272262, 10275809, 10276042, 10284375, 10289675, 10290394, 10291588, 10292440, 10293489, 10294784, 10295087, 10295394, 10297037
345	6	+	2	79, 266	25146036, 25146543
4837	6	+	2	3858, 979	23853022, 23860667
2554	6	+	11	371, 66, 55, 217, 183, 34, 19, 22, 25, 148, 1414	40494022, 40496906, 40499401, 40501756, 40503635, 40504534, 40506463, 40506788, 40507520, 40508522, 40509344
5416	6	+	27	190, 73, 146, 75, 50, 130, 86, 76, 87, 104, 70, 88, 49, 167, 134, 95, 190, 86, 116, 68, 114, 253, 166, 50, 71, 122, 2560	41664515, 41721962, 41741291, 41759681, 41761100, 41763899, 41766258, 41771911, 41772229, 41776930, 41777147, 41782408, 41787906, 41788042, 41790695, 41798979, 41803307, 41806687, 41809185, 41811590, 41813138, 41814598, 41818551, 41824770, 41825100, 41825503, 41827267
426	6	+	2	292, 134	50114853, 50120961
5530	6	+	9	104, 111, 63, 104, 238, 77, 127, 80, 4626	50124480, 50150708, 50151582, 50163784, 50167768, 50173753, 50195026, 50195888, 50200391
4488	6	+	18	299, 157, 104, 129, 8, 44, 34, 14, 14, 19, 15, 11, 137, 226, 120, 141, 135, 2881	51128944, 51141137, 51144165, 51146097, 51147208, 51148062, 51148325, 51149727, 51150709, 51151026, 51151694, 51152941, 51153637, 51158286, 51159883, 51162243, 51163583, 51165343
6160	6	+	26	464, 113, 103, 90, 122, 125, 102, 89, 84, 139, 89, 100, 194, 105, 133, 38, 70, 140, 108, 111, 162, 72, 146, 69, 113, 3079	53726800, 53761022, 53764922, 53767743, 53768784, 53778435, 53778644, 53779918, 53786054, 53788465, 53788962, 53790938, 53793053, 53794455, 53795115, 53798565, 53800472, 53805519, 53809128, 53810622, 53814526, 53815804, 53820962, 53821344, 53823189, 53826734
4811	6	+	26	41, 256, 77, 154, 141, 50, 75, 120, 118, 89, 117, 99, 33, 117, 74, 75, 18, 44, 90, 161, 65, 91, 196, 121, 61, 2328	56714848, 56826477, 56902519, 56918437, 56936674, 56942222, 56945535, 56948575, 56956687, 56959266, 56959434, 56967546, 56989638, 57002304, 57013720, 57019997, 57035327, 57036569, 57038266, 57050517, 57160441, 57300454, 57307699, 57441623, 57442986, 57476037
293	6	+	3	52, 103, 138	60921038, 61011178, 61230045
4622	6	+	33	149, 141, 99, 99, 99, 102, 99, 198, 99, 99, 99, 178, 166, 180, 166, 152, 290, 141, 198, 50, 7, 43, 170, 163, 179, 224, 114, 132, 99, 237, 81, 61, 308	42649806, 42657140, 42666245, 42667538, 42668380, 42669125, 42674061, 42677064, 42681061, 42682344, 42682893, 42685536, 42687030, 42687811, 42688726, 42691877, 42692197, 42693585, 42694382, 42701360, 42701461, 42701572, 42701666, 42701902, 42717569, 42719969, 42722055, 42731690, 42733512, 42734520, 42737162, 42741837, 42743424
5456	6	+	7	153, 3889, 145, 78, 132, 106, 953	72673363, 72685058, 72712848, 72723664, 72725930, 72728150, 72732459
388	6	+	3	96, 231, 61	77933196, 78166125, 78185590
3125	6	+	4	270, 62, 108, 2685	77392167, 77409670, 77410153, 77414230
3205	6	+	2	128, 3077	91336978, 91337204
4589	6	+	14	63, 266, 91, 104, 77, 187, 156, 66, 69, 175, 336, 132, 92, 2775	92975748, 92991146, 92999674, 93004172, 93005411, 93008574, 93011118, 93012001, 93012762, 93014806, 93018413, 93019669, 93022733, 93024650
2441	6	+	9	177, 743, 180, 515, 101, 120, 364, 104, 137	94840022, 94848649, 94863136, 94863599, 94864325, 94864542, 94868364, 94971156, 94974840
1211	6	+	7	381, 135, 159, 212, 106, 119, 99	98525130, 98527913, 98529702, 98532105, 98532464, 98533266, 98534181
2618	6	+	20	102, 127, 62, 96, 78, 93, 188, 197, 101, 102, 138, 165, 113, 163, 79, 188, 165, 123, 183, 155	98417301, 98457435, 98484766, 98486154, 98486346, 98486512, 98495005, 98496521, 98499443, 98502496, 98505031, 98510227, 98511273, 98512705, 98513207, 98513525, 98515353, 98516809, 98520021, 98524880
339	6	+	2	141, 198	98709597, 98710682
2125	6	+	10	146, 155, 602, 181, 151, 159, 162, 102, 201, 266	98537849, 98538264, 98539225, 98543997, 98545123, 98548269, 98549656, 98550947, 98552258, 98553326
2117	6	+	10	146, 148, 602, 180, 151, 159, 162, 102, 201, 266	98537849, 98538271, 98539225, 98543998, 98545123, 98548269, 98549656, 98550947, 98552258, 98553326
5965	6	+	20	117, 203, 120, 292, 152, 310, 165, 342, 156, 263, 2101, 323, 145, 219, 266, 169, 156, 141, 183, 142	98553980, 98555046, 98556364, 98556575, 98557961, 98559511, 98561303, 98563284, 98572710, 98573815, 98575869, 98579562, 98582092, 98583575, 98589802, 98592154, 98594192, 98597682, 98600723, 98601548
789	6	+	2	418, 371	100832794, 100868274
2414	6	+	11	92, 93, 428, 116, 163, 115, 238, 247, 177, 151, 594	99811965, 99856872, 99870969, 99909484, 99909709, 99929720, 99948586, 99985422, 99987072, 99999121, 100010515
419	6	+	2	231, 188	104554369, 104592578
547	6	+	2	490, 57	106440480, 106470399
303	6	+	2	191, 112	107586825, 107596621
2718	6	+	17	103, 51, 107, 52, 65, 77, 82, 75, 7, 25, 56, 65, 111, 126, 187, 90, 1439	106814161, 106873835, 106877567, 106878839, 106888817, 106892666, 106895356, 106896825, 106897782, 106899326, 106899485, 106900156, 106918158, 106928030, 106936679, 106964422, 106987353
3089	6	+	8	58, 39, 110, 56, 56, 127, 141, 2502	108164117, 108170964, 108174679, 108177174, 108181777, 108187442, 108189127, 108190325
7857	6	+	27	26, 66, 116, 61, 103, 131, 124, 81, 173, 124, 127, 742, 183, 142, 81, 262, 121, 139, 454, 141, 125, 154, 138, 128, 109, 167, 3639	107802561, 107805265, 107809364, 107812113, 107812400, 107815081, 107815861, 107816389, 107816556, 107816824, 107817345, 107817832, 107819264, 107819557, 107821741, 107821960, 107822868, 107823273, 107824577, 107825606, 107825995, 107826371, 107826995, 107829165, 107829406, 107831634, 107834681
7390	6	+	27	93, 66, 116, 61, 103, 131, 124, 81, 173, 124, 127, 208, 183, 142, 81, 262, 121, 139, 454, 138, 125, 154, 138, 128, 109, 167, 3642	107803090, 107805265, 107809364, 107812113, 107812400, 107815081, 107815861, 107816389, 107816556, 107816824, 107817345, 107818366, 107819264, 107819557, 107821741, 107821960, 107822868, 107823273, 107824577, 107825609, 107825995, 107826371, 107826995, 107829165, 107829406, 107831634, 107834678
1218	6	+	4	82, 233, 107, 796	109700323, 109708980, 109734924, 109740068
1217	6	+	4	82, 233, 106, 796	109700323, 109708980, 109734925, 109740068
1216	6	+	4	82, 233, 105, 796	109700323, 109708980, 109734926, 109740068
2521	6	+	13	20, 571, 225, 220, 124, 204, 171, 132, 99, 226, 106, 64, 359	126737838, 126740289, 126743024, 126744228, 126745076, 126747248, 126751765, 126754354, 126757324, 126759805, 126761647, 126763836, 126765432
2518	6	+	13	20, 571, 225, 220, 124, 204, 171, 129, 99, 226, 106, 64, 359	126737838, 126740289, 126743024, 126744228, 126745076, 126747248, 126751765, 126754357, 126757324, 126759805, 126761647, 126763836, 126765432
683	6	+	6	155, 183, 133, 132, 29, 51	132741261, 132841705, 132849666, 132866174, 132880136, 132880957
631	6	+	6	103, 183, 133, 132, 29, 51	132797751, 132841705, 132849666, 132866174, 132880136, 132880957
653	6	+	2	483, 170	135339616, 135340578
6212	6	+	5	1062, 163, 61, 159, 4767	133132026, 133147417, 133154092, 133155711, 133156503
5991	6	+	9	40, 802, 923, 112, 140, 159, 574, 135, 3106	136310197, 136310352, 136311399, 136312483, 136313768, 136314178, 136314789, 136315622, 136316508
1022	6	-	2	924, 98	143640697, 143641690
291	7	+	2	165, 126	1775797, 1777083
574	7	+	5	100, 127, 61, 122, 164	8731974, 8745446, 8745777, 8746347, 8751432
430	7	+	2	57, 373	9421890, 9425099
1981	7	+	12	49, 132, 107, 88, 100, 105, 139, 65, 38, 90, 123, 945	10137681, 10145794, 10147154, 10147427, 10148899, 10149436, 10149737, 10150239, 10150956, 10152131, 10152437, 10153414
1963	7	+	12	49, 132, 107, 85, 100, 105, 124, 64, 39, 90, 123, 945	10137681, 10145794, 10147154, 10147430, 10148899, 10149436, 10149752, 10150240, 10150956, 10152131, 10152437, 10153414
2568	7	+	15	546, 69, 103, 112, 194, 92, 61, 109, 128, 112, 87, 164, 199, 72, 520	10874130, 10875386, 10875597, 10876306, 10876750, 10877043, 10877360, 10877527, 10878802, 10879476, 10880126, 10880297, 10880580, 10880860, 10881076
295	7	+	2	104, 191	14089379, 14090164
1197	7	+	3	78, 58, 1061	14112294, 14112589, 14113439
2029	7	-	2	1016, 1013	14113434, 14214312
306	7	+	2	101, 205	20092237, 20092415
4308	7	+	24	166, 189, 347, 157, 218, 84, 146, 281, 147, 142, 108, 146, 64, 103, 134, 124, 81, 164, 127, 130, 205, 177, 163, 705	16043009, 16048421, 16048789, 16050237, 16051706, 16056187, 16056374, 16057019, 16057390, 16057678, 16061940, 16062346, 16062585, 16063642, 16063988, 16064204, 16068028, 16068202, 16068456, 16068676, 16069645, 16070187, 16070441, 16072279
4268	7	+	24	166, 187, 347, 157, 218, 84, 146, 44, 106, 147, 142, 108, 146, 64, 103, 134, 124, 81, 164, 350, 205, 177, 163, 705	16043009, 16048423, 16048789, 16050237, 16051706, 16056187, 16056374, 16057019, 16057194, 16057390, 16057678, 16061940, 16062346, 16062585, 16063642, 16063988, 16064204, 16068028, 16068202, 16068456, 16069645, 16070187, 16070441, 16072279
3763	7	+	7	609, 121, 152, 66, 123, 133, 2559	21461199, 21492476, 21509304, 21511293, 21521698, 21524552, 21527192
3760	7	+	7	609, 121, 152, 66, 120, 133, 2559	21461199, 21492476, 21509304, 21511293, 21521701, 21524552, 21527192
1224	7	+	5	82, 139, 89, 79, 835	33020291, 33020738, 33022251, 33045183, 33046071
1209	7	+	5	64, 142, 89, 79, 835	33020309, 33020735, 33022251, 33045183, 33046071
1065	7	+	3	151, 79, 835	33024810, 33045183, 33046071
4915	7	+	23	410, 106, 135, 71, 78, 102, 204, 85, 172, 238, 185, 82, 99, 97, 99, 98, 90, 137, 186, 88, 106, 103, 1944	50161260, 50214442, 50240043, 50264759, 50270386, 50272609, 50274876, 50276761, 50278283, 50279864, 50280820, 50283165, 50284623, 50285368, 50287886, 50291778, 50293936, 50295591, 50297222, 50298083, 50309055, 50310722, 50312702
5638	7	+	26	692, 131, 119, 160, 145, 75, 89, 158, 125, 216, 95, 105, 168, 91, 201, 192, 31, 68, 66, 9, 7, 137, 105, 48, 51, 2354	46876186, 46912479, 46927210, 46938969, 46942176, 46947953, 46948624, 46948849, 46950652, 46956625, 46958442, 46959487, 46960394, 46966955, 46968080, 46968468, 46970792, 46971383, 46971600, 46974822, 46976080, 46976101, 46976747, 46979535, 46981921, 46985655
5821	7	+	27	692, 131, 119, 163, 145, 75, 89, 158, 125, 216, 95, 105, 168, 180, 91, 201, 192, 31, 68, 66, 9, 7, 137, 105, 48, 51, 2354	46876186, 46912479, 46927210, 46938966, 46942176, 46947953, 46948624, 46948849, 46950652, 46956625, 46958442, 46959487, 46960394, 46960929, 46966955, 46968080, 46968468, 46970792, 46971383, 46971600, 46974822, 46976080, 46976101, 46976747, 46979535, 46981921, 46985655
7057	7	+	34	833, 417, 65, 199, 224, 121, 98, 210, 165, 138, 122, 150, 175, 132, 189, 557, 352, 102, 120, 184, 187, 189, 238, 106, 199, 95, 111, 105, 166, 101, 102, 40, 63, 802	54655962, 54661416, 54672956, 54675725, 54676689, 54678332, 54680495, 54682682, 54683059, 54685028, 54685678, 54686131, 54687573, 54688233, 54688396, 54688974, 54690732, 54692153, 54692461, 54693713, 54697928, 54699765, 54700653, 54703202, 54703388, 54704598, 54708314, 54708674, 54708902, 54710163, 54711777, 54712495, 54712798, 54712991
4300	7	+	16	80, 197, 83, 108, 114, 153, 185, 761, 169, 163, 81, 126, 153, 96, 74, 1757	77134900, 77266220, 77435983, 77439541, 77440578, 77447005, 77450639, 77453460, 77457237, 77459737, 77490134, 77492006, 77492931, 77494850, 77496503, 77500474
918	7	+	1	918	91622047
551	7	+	2	483, 68	94393128, 94466224
431	7	+	2	159, 272	99016034, 99091972
905	7	+	4	161, 98, 174, 472	115807555, 115843198, 115843810, 115845421
4309	7	+	17	388, 151, 100, 134, 84, 41, 40, 5, 19, 19, 160, 173, 111, 62, 60, 237, 2525	117536343, 117539581, 117541029, 117542557, 117543240, 117543446, 117543669, 117543864, 117543921, 117544182, 117544659, 117544905, 117546091, 117546644, 117547718, 117552279, 117553768
7069	7	+	16	353, 49, 142, 92, 143, 446, 58, 371, 410, 135, 127, 91, 74, 115, 47, 4416	117087342, 117092435, 117092808, 117097586, 117098558, 117101061, 117103038, 117103793, 117105555, 117108937, 117109599, 117109845, 117110058, 117111852, 117112129, 117112985
7066	7	+	16	353, 49, 142, 92, 143, 446, 58, 371, 410, 135, 127, 91, 74, 115, 47, 4413	117087342, 117092435, 117092808, 117097586, 117098558, 117101061, 117103038, 117103793, 117105555, 117108937, 117109599, 117109845, 117110058, 117111852, 117112129, 117112988
9293	7	+	32	1230, 638, 177, 262, 114, 246, 94, 138, 118, 175, 78, 20, 90, 138, 429, 180, 145, 119, 240, 89, 81, 57, 78, 68, 151, 147, 114, 166, 165, 162, 282, 3102	119937370, 119954024, 119963506, 119965646, 119966827, 119968580, 119971588, 119972228, 119975545, 119977140, 119979868, 119980099, 119981605, 119983703, 119985081, 119986325, 119986634, 119988005, 119989613, 119990533, 119991980, 119994140, 119994744, 119996993, 119997875, 119998137, 119998552, 119999482, 120000731, 120002489, 120005154, 120005618
1340	7	+	3	189, 88, 1063	123647459, 123687430, 123688759
711	7	+	2	384, 327	123665147, 123687430
795	7	+	3	384, 84, 327	123665147, 123676365, 123687430
1619	7	+	4	384, 84, 88, 1063	123665147, 123676365, 123687430, 123688759
1479	7	+	4	259, 150, 128, 942	125915893, 125976766, 126018962, 126054920
591	7	+	5	184, 128, 156, 83, 40	127510353, 127538573, 127539803, 127543087, 127543552
290	7	+	2	135, 155	127815029, 127816328
6727	7	+	19	100, 134, 219, 68, 67, 251, 97, 210, 168, 82, 135, 197, 2837, 149, 139, 86, 124, 92, 1572	134962954, 135014487, 135021604, 135030322, 135032748, 135032908, 135033511, 135033688, 135034957, 135040067, 135041956, 135042815, 135043345, 135051950, 135064675, 135064907, 135066312, 135066528, 135077139
1626	7	+	5	482, 90, 124, 119, 811	140961371, 140964819, 140965307, 140965710, 140967989
1573	7	+	6	279, 150, 90, 124, 119, 811	140961371, 140964326, 140964819, 140965307, 140965710, 140967989
3212	7	+	15	1550, 148, 117, 5, 42, 23, 40, 15, 12, 136, 75, 93, 42, 73, 841	141231361, 141233506, 141234019, 141234791, 141235079, 141235248, 141235335, 141235698, 141238584, 141239581, 141240586, 141242334, 141243473, 141244629, 141245201
1593	7	+	2	804, 789	142155256, 142156161
2501	8	+	3	188, 245, 2068	865158, 867418, 880103
1611	8	+	10	528, 63, 78, 95, 174, 235, 150, 110, 123, 55	2083636, 2086672, 2102457, 2104948, 2105422, 2106370, 2107298, 2109842, 2110388, 2112457
1608	8	+	12	528, 20, 24, 5, 89, 95, 174, 235, 150, 110, 123, 55	2083636, 2086672, 2100880, 2102004, 2102446, 2104948, 2105422, 2106370, 2107298, 2109842, 2110388, 2112457
350	8	+	2	235, 115	9179351, 9183288
527	8	+	2	235, 292	9179351, 9185051
1128	8	+	4	60, 77, 928, 63	12275497, 12328476, 12347231, 12381681
4299	8	+	7	54, 205, 140, 127, 96, 83, 3594	18054424, 18063494, 18064389, 18065038, 18066092, 18067968, 18081018
2838	8	+	5	220, 89, 127, 72, 2330	19600255, 19610117, 19610834, 19613249, 19615262
3616	8	+	24	135, 49, 74, 86, 85, 111, 61, 124, 84, 113, 132, 100, 93, 85, 260, 95, 104, 19, 52, 71, 89, 85, 172, 1337	20415826, 20434474, 20438929, 20439096, 20439343, 20439558, 20439757, 20439902, 20440123, 20440294, 20442089, 20442705, 20442886, 20443394, 20444193, 20444536, 20445434, 20445626, 20446001, 20446078, 20446281, 20448932, 20449464, 20450234
549	8	+	2	97, 452	29491350, 29494374
3032	8	+	8	287, 1039, 52, 111, 135, 139, 195, 1074	25172607, 25173317, 25237850, 25269300, 25273557, 25277930, 25283123, 25285548
298	8	+	2	112, 186	44351826, 44379634
542	8	+	4	256, 148, 77, 61	44462905, 44466243, 44514519, 44518634
2973	8	+	2	1561, 1412	51706146, 51707922
463	8	+	3	84, 299, 80	56967197, 56984204, 56984970
1144	8	-	2	89, 1055	59550976, 59551168
2651	8	+	12	681, 144, 90, 125, 106, 111, 329, 94, 67, 79, 151, 674	60737144, 60778995, 60781010, 60781623, 60785701, 60791061, 60793989, 60802049, 60805121, 60813150, 60814166, 60817478
2812	8	+	10	454, 167, 92, 132, 187, 271, 529, 167, 182, 631	63486106, 63495246, 63495882, 63498631, 63499035, 63499894, 63501032, 63504265, 63506880, 63507616
852	8	+	2	728, 124	65114603, 65118611
6588	8	+	8	1461, 424, 162, 219, 147, 241, 165, 3769	62629376, 62650467, 62659978, 62662152, 62664105, 62664360, 62665398, 62665669
191	8	+	2	133, 58	69056746, 69080864
4030	8	+	11	31, 46, 156, 93, 270, 180, 315, 111, 21, 135, 2672	69501187, 69501822, 69503119, 69505752, 69506448, 69509116, 69510057, 69511246, 69511538, 69512301, 69514335
2570	8	+	14	152, 49, 393, 41, 70, 152, 238, 86, 85, 149, 108, 107, 24, 916	70179336, 70215167, 70224524, 70243405, 70250866, 70272126, 70274707, 70280870, 70283036, 70283382, 70286282, 70302939, 70306011, 70310412
1814	8	+	5	209, 162, 176, 86, 1181	69934977, 69945266, 69946334, 69947346, 69947623
1813	8	+	5	209, 161, 176, 86, 1181	69934977, 69945267, 69946334, 69947346, 69947623
1810	8	+	5	209, 158, 176, 86, 1181	69934977, 69945270, 69946334, 69947346, 69947623
296	8	+	2	100, 196	71260931, 71262579
835	8	-	10	56, 79, 70, 63, 76, 71, 118, 134, 126, 42	71337064, 71338603, 71339996, 71340321, 71340818, 71341645, 71342787, 71344830, 71356605, 71357843
5986	8	+	29	128, 956, 96, 195, 312, 97, 144, 128, 145, 172, 135, 166, 126, 222, 153, 133, 192, 222, 174, 115, 121, 172, 313, 121, 52, 269, 216, 121, 590	70642701, 70665927, 70670742, 70678768, 70680436, 70683403, 70684005, 70686989, 70689829, 70690183, 70691980, 70692409, 70692927, 70694211, 70694714, 70694997, 70696012, 70698235, 70701502, 70705595, 70705799, 70708056, 70711558, 70712526, 70714559, 70722597, 70729903, 70730342, 70730678
5444	8	+	27	106, 107, 111, 174, 240, 84, 522, 776, 199, 161, 117, 232, 125, 221, 269, 53, 201, 175, 271, 214, 206, 128, 128, 201, 131, 200, 92	70736293, 70737950, 70738560, 70740686, 70741725, 70742318, 70744420, 70747168, 70749629, 70752592, 70762326, 70762936, 70765164, 70766492, 70767609, 70768692, 70769371, 70770474, 70771523, 70771887, 70773108, 70774360, 70775904, 70777356, 70778688, 70779816, 70780201
5420	8	+	27	106, 107, 111, 174, 240, 84, 522, 752, 199, 161, 117, 232, 125, 221, 269, 53, 201, 175, 271, 214, 206, 128, 128, 201, 131, 200, 92	70736293, 70737950, 70738560, 70740686, 70741725, 70742318, 70744420, 70747192, 70749629, 70752592, 70762326, 70762936, 70765164, 70766492, 70767609, 70768692, 70769371, 70770474, 70771523, 70771887, 70773108, 70774360, 70775904, 70777356, 70778688, 70779816, 70780201
406	8	+	2	272, 134	75152493, 75181857
1610	8	+	2	130, 1480	75288631, 75290273
2595	8	+	3	268, 97, 2230	76628576, 76629521, 76630590
4574	8	+	31	311, 144, 90, 95, 88, 90, 132, 135, 9, 21, 67, 12, 221, 81, 87, 87, 168, 86, 82, 109, 99, 145, 118, 170, 146, 147, 158, 92, 202, 170, 1012	74680705, 74761323, 74772842, 74777243, 74791062, 74794482, 74796752, 74799177, 74799527, 74805279, 74808017, 74810998, 74811516, 74812805, 74814275, 74816848, 74817522, 74818714, 74822450, 74828967, 74835635, 74838968, 74844471, 74845259, 74847145, 74853740, 74855425, 74855933, 74866262, 74880709, 74883652
4567	8	+	31	311, 144, 90, 95, 88, 90, 132, 135, 9, 21, 67, 12, 221, 81, 87, 87, 168, 86, 82, 107, 99, 145, 115, 170, 146, 147, 158, 90, 202, 170, 1012	74680705, 74761323, 74772842, 74777243, 74791062, 74794482, 74796752, 74799177, 74799527, 74805279, 74808017, 74810998, 74811516, 74812805, 74814275, 74816848, 74817522, 74818714, 74822450, 74828969, 74835635, 74838968, 74844474, 74845259, 74847145, 74853740, 74855425, 74855935, 74866262, 74880709, 74883652
2722	8	+	8	150, 65, 188, 78, 172, 125, 135, 1809	82883518, 82922543, 82926233, 82941416, 82942395, 82945381, 82947103, 82948204
1010	8	+	3	449, 279, 282	84983480, 85047095, 85087157
588	8	+	3	27, 279, 282	85041969, 85047095, 85087157
5248	8	+	22	488, 58, 146, 105, 71, 143, 388, 230, 165, 34, 189, 227, 110, 117, 120, 93, 425, 104, 89, 69, 151, 1726	85123413, 85126063, 85130503, 85131541, 85141378, 85145838, 85149175, 85151745, 85157849, 85160119, 85160458, 85162399, 85164272, 85164463, 85168856, 85170609, 85174421, 85177885, 85180163, 85181319, 85181485, 85182859
2275	8	+	2	584, 1691	97231400, 97239511
1144	8	+	11	110, 139, 106, 89, 114, 112, 154, 52, 80, 106, 82	99915867, 99992224, 99995135, 100015841, 100101105, 100102570, 100135276, 100216880, 100231143, 100323025, 100324627
7795	8	+	38	44, 54, 191, 182, 171, 190, 99, 100, 110, 109, 121, 120, 115, 234, 619, 275, 153, 98, 260, 1987, 112, 183, 126, 135, 56, 105, 67, 145, 80, 110, 150, 62, 153, 137, 56, 165, 130, 591	91706364, 91729061, 91736286, 91738237, 91742612, 91745022, 91747938, 91753452, 91754530, 91755673, 91756871, 91758609, 91760430, 91761508, 91766738, 91768000, 91769415, 91770789, 91773114, 91774814, 91777697, 91777888, 91779182, 91781323, 91784216, 91785396, 91787533, 91787956, 91788250, 91795169, 91795520, 91795792, 91798079, 91802040, 91802646, 91803812, 91805227, 91808605
3817	8	+	2	1262, 2555	106033730, 106055532
4116	8	+	17	92, 111, 576, 85, 119, 162, 129, 63, 141, 31, 54, 143, 193, 217, 191, 140, 1669	104501082, 104504306, 104510392, 104512641, 104514776, 104515576, 104519999, 104522741, 104523859, 104527803, 104528505, 104531829, 104533795, 104536314, 104536907, 104539530, 104540975
3193	8	+	3	599, 435, 2159	111510275, 111512288, 111515220
4330	8	+	6	168, 348, 211, 182, 176, 3245	113272669, 113295071, 113301746, 113309754, 113312661, 113313382
1303	8	-	2	801, 502	113572904, 113573900
420	8	+	2	310, 110	119095053, 119096218
4217	8	+	4	648, 213, 135, 3221	121957850, 121962651, 121964895, 121967213
2490	8	+	4	122, 289, 145, 1934	127657749, 127661113, 127663890, 127667771
3343	8	+	16	162, 61, 228, 254, 239, 202, 145, 104, 339, 159, 120, 151, 122, 61, 221, 775	125961511, 125978118, 125978479, 125978839, 125979215, 125979540, 125980746, 125983420, 125983600, 125984050, 125985309, 125985730, 125986001, 125986792, 125987461, 125988093
3745	8	+	15	153, 61, 228, 254, 239, 202, 145, 104, 339, 159, 120, 151, 122, 61, 1407	125970403, 125978118, 125978479, 125978839, 125979215, 125979540, 125980746, 125983420, 125983600, 125984050, 125985309, 125985730, 125986001, 125986792, 125987461
5486	8	+	8	2172, 102, 68, 63, 131, 52, 69, 2829	128248910, 128269989, 128284763, 128285518, 128290890, 128291464, 128292056, 128293033
2932	8	+	3	217, 97, 2618	128888110, 128891068, 128892772
1216	8	+	3	53, 61, 1102	128972664, 128983014, 128984173
3342	8	+	2	44, 3298	128907174, 128909854
3405	9	+	18	156, 161, 154, 101, 121, 188, 79, 95, 105, 37, 63, 166, 143, 113, 102, 176, 64, 1381	13797005, 13827018, 13834291, 13841856, 13847234, 13856717, 13858996, 13859434, 13861381, 13863757, 13865084, 13869157, 13869953, 13875762, 13876565, 13879104, 13885981, 13888240
3511	9	+	13	77, 419, 368, 158, 172, 249, 113, 116, 116, 132, 148, 168, 1275	15768902, 15771037, 15772528, 15775284, 15777647, 15780900, 15783427, 15785047, 15786631, 15788205, 15790372, 15791091, 15796040
3510	9	+	13	77, 419, 368, 158, 172, 249, 112, 116, 116, 132, 148, 168, 1275	15768902, 15771037, 15772528, 15775284, 15777647, 15780900, 15783428, 15785047, 15786631, 15788205, 15790372, 15791091, 15796040
1708	9	+	2	35, 1673	22126812, 22130654
2761	9	+	8	230, 93, 220, 86, 157, 83, 93, 1799	32465294, 32467062, 32468826, 32469974, 32480801, 32482730, 32484148, 32485127
3708	9	+	2	1960, 1748	29447688, 29449653
540	9	+	3	232, 75, 233	33222097, 33222694, 33222953
4566	9	+	10	279, 64, 238, 190, 169, 66, 118, 152, 168, 3122	39399622, 39450162, 39461005, 39461345, 39462297, 39464663, 39467584, 39468849, 39472493, 39473133
4878	9	+	13	279, 96, 72, 64, 238, 190, 169, 66, 118, 152, 144, 168, 3122	39399622, 39434858, 39443814, 39450162, 39461005, 39461345, 39462297, 39464663, 39467584, 39468849, 39470368, 39472493, 39473133
5216	9	+	12	689, 96, 64, 238, 190, 169, 66, 118, 152, 144, 168, 3122	39432922, 39434858, 39450162, 39461005, 39461345, 39462297, 39464663, 39467584, 39468849, 39470368, 39472493, 39473133
5306	9	+	31	228, 66, 57, 126, 111, 91, 131, 55, 79, 18, 157, 73, 211, 162, 87, 123, 162, 107, 152, 98, 176, 121, 118, 171, 144, 135, 101, 150, 160, 140, 1596	39087484, 39087934, 39147797, 39160219, 39163053, 39166767, 39169470, 39170250, 39172080, 39172620, 39175242, 39177643, 39178809, 39182412, 39185750, 39186485, 39187359, 39190699, 39192886, 39193619, 39195810, 39196619, 39200137, 39200561, 39203887, 39206355, 39207866, 39209458, 39210131, 39211022, 39211362
186	9	+	2	160, 26	45071424, 45073172
4957	9	+	18	1251, 171, 171, 111, 92, 231, 115, 161, 24, 31, 43, 88, 43, 56, 5, 174, 1280, 910	58326783, 58377427, 58379664, 58407456, 58408499, 58410385, 58412424, 58419448, 58419871, 58420000, 58420465, 58425381, 58426589, 58426770, 58427139, 58428925, 58432688, 58435426
2988	9	+	15	233, 228, 61, 24, 91, 85, 190, 121, 144, 234, 163, 64, 131, 367, 852	58648940, 58653311, 58665984, 58667042, 58667081, 58669091, 58672836, 58675689, 58678413, 58680541, 58683013, 58684752, 58685970, 58686447, 58688863
4003	9	+	9	367, 168, 177, 98, 147, 125, 159, 174, 2588	58995272, 59028619, 59036084, 59042640, 59046168, 59046921, 59051705, 59072547, 59077314
4084	9	+	10	367, 168, 177, 98, 147, 122, 159, 84, 174, 2588	58995272, 59028619, 59036084, 59042640, 59046168, 59046924, 59051705, 59064164, 59072547, 59077314
5653	9	+	17	994, 178, 182, 231, 156, 170, 156, 145, 350, 145, 117, 141, 263, 97, 36, 51, 2241	61347888, 61364062, 61383036, 61388794, 61389992, 61391768, 61393723, 61406068, 61407968, 61410163, 61414242, 61417248, 61428941, 61430748, 61431998, 61457244, 61459873
3518	9	+	1	3518	63236806
2913	9	+	10	165, 75, 35, 101, 36, 52, 120, 167, 163, 1999	63341620, 63352002, 63353447, 63359265, 63362168, 63364148, 63365972, 63369952, 63373281, 63375221
1716	9	+	7	102, 506, 133, 89, 57, 144, 685	81662346, 81686638, 81688978, 81719337, 81721402, 81728129, 81778512
4784	9	+	13	428, 94, 116, 163, 154, 118, 210, 181, 77, 93, 159, 86, 2905	82162460, 82182725, 82190923, 82194253, 82195031, 82198254, 82200278, 82202985, 82206159, 82206433, 82213198, 82214287, 82214915
4910	9	+	15	428, 94, 116, 163, 154, 118, 72, 210, 181, 77, 93, 48, 159, 92, 2905	82162460, 82182725, 82190923, 82194253, 82195031, 82198254, 82198971, 82200278, 82202985, 82206159, 82206433, 82211308, 82213198, 82214281, 82214915
2086	9	+	3	458, 144, 1484	84434736, 84435882, 84438746
1607	9	+	16	284, 169, 72, 66, 91, 146, 75, 30, 51, 54, 54, 76, 51, 105, 143, 140	84352927, 84384345, 84385387, 84387080, 84389503, 84397402, 84398380, 84401381, 84405496, 84407560, 84415195, 84419195, 84421662, 84424290, 84426994, 84428678
8314	9	+	52	492, 57, 90, 45, 45, 63, 54, 27, 78, 63, 36, 42, 78, 63, 60, 45, 54, 42, 88, 36, 165, 93, 96, 71, 183, 169, 93, 102, 98, 151, 114, 168, 90, 135, 99, 90, 140, 127, 81, 99, 48, 186, 131, 73, 72, 126, 99, 213, 178, 115, 173, 2978	81910250, 81966192, 81967618, 81971316, 81972615, 81973595, 81974278, 81975053, 81975949, 81977710, 81977882, 81979613, 81979820, 81982606, 81983181, 81984521, 81985202, 81986895, 81988696, 81989082, 81990671, 81991316, 81991757, 81992885, 81994105, 81995410, 81997363, 81998059, 82000110, 82000644, 82001108, 82002234, 82003670, 82004092, 82009894, 82010803, 82011211, 82013311, 82015479, 82015891,…
492	9	+	2	455, 37	89122646, 89123848
748	9	+	2	470, 278	89133806, 89147325
1431	9	+	2	136, 1295	89165805, 89166766
4941	9	+	6	183, 79, 245, 2354, 189, 1891	88165681, 88197291, 88227246, 88233186, 88241842, 88242707
4943	9	+	6	185, 79, 245, 2354, 189, 1891	88165681, 88197291, 88227246, 88233186, 88241842, 88242707
2923	9	+	25	140, 87, 18, 48, 45, 51, 44, 61, 66, 78, 66, 78, 36, 126, 72, 171, 93, 93, 93, 142, 50, 118, 80, 105, 962	90225072, 90294898, 90299708, 90304174, 90305612, 90306246, 90309333, 90312239, 90314478, 90316146, 90319127, 90321052, 90329183, 90329938, 90332459, 90334308, 90336721, 90338005, 90339710, 90341184, 90349910, 90352231, 90352889, 90354617, 90356549
8491	9	+	18	1006, 59, 88, 86, 142, 135, 128, 156, 93, 105, 169, 159, 162, 155, 91, 223, 256, 5278	88686891, 88711407, 88716192, 88734344, 88736698, 88739891, 88769801, 88771080, 88776953, 88831668, 88849544, 88870162, 88892194, 88936445, 88939814, 88944933, 88990913, 88992095
4245	9	+	11	579, 100, 99, 104, 150, 156, 180, 77, 154, 132, 2514	112516527, 112521503, 112524798, 112525788, 112525983, 112528106, 112528424, 112540376, 112541889, 112548298, 112559561
5446	9	+	37	160, 347, 141, 322, 158, 93, 89, 60, 165, 162, 142, 200, 57, 125, 184, 175, 122, 197, 127, 185, 115, 157, 107, 45, 137, 145, 60, 68, 114, 88, 39, 106, 164, 37, 23, 56, 774	110214289, 110218640, 110232601, 110234121, 110235128, 110242888, 110245212, 110245406, 110248671, 110253216, 110261678, 110265155, 110268157, 110277406, 110282828, 110283326, 110286283, 110289784, 110295291, 110297731, 110300590, 110308832, 110309841, 110310058, 110314276, 110314899, 110317697, 110318009, 110321976, 110322920, 110323917, 110324051, 110331696, 110335226, 110335649, 110336889, 110…
6133	X	+	39	90, 59, 92, 52, 71, 122, 134, 167, 93, 156, 173, 196, 42, 131, 102, 85, 94, 81, 97, 118, 180, 165, 276, 142, 158, 129, 132, 185, 179, 103, 431, 59, 36, 138, 70, 161, 77, 46, 1311	3196215, 3213148, 3221355, 3223344, 3229402, 3230492, 3231356, 3235171, 3239151, 3240473, 3241350, 3242652, 3252766, 3253238, 3253464, 3259260, 3260250, 3260727, 3262251, 3266226, 3268217, 3269981, 3273422, 3274594, 3275179, 3276528, 3276944, 3277162, 3277840, 3278239, 3292404, 3293024, 3294526, 3298859, 3299320, 3299473, 3302098, 3302652, 3307916
3971	X	+	9	247, 498, 110, 131, 308, 181, 142, 119, 2235	26393486, 26394147, 26395419, 26395648, 26396445, 26397510, 26397781, 26401515, 26402006
3714	X	+	9	247, 241, 110, 131, 308, 181, 142, 119, 2235	26393486, 26394404, 26395419, 26395648, 26396445, 26397510, 26397781, 26401515, 26402006
5863	X	+	30	470, 78, 123, 171, 135, 124, 182, 159, 120, 159, 182, 163, 120, 196, 14, 31, 16, 20, 28, 44, 125, 148, 106, 469, 179, 73, 622, 70, 200, 1336	41742815, 41746755, 41748851, 41749250, 41750615, 41753140, 41753369, 41754520, 41756470, 41756700, 41760893, 41761170, 41768402, 41768628, 41770024, 41770215, 41770371, 41771190, 41772301, 41772648, 41772770, 41773032, 41773619, 41774308, 41774835, 41775037, 41776083, 41776990, 41777205, 41777652
922	X	+	9	57, 108, 120, 55, 96, 92, 81, 66, 247	81784695, 81805818, 81808068, 81816592, 81822856, 81856688, 81867040, 81886060, 81889302
1106	X	+	2	160, 946	83865364, 83866743
3813	X	+	13	228, 84, 96, 275, 84, 147, 97, 164, 131, 161, 93, 225, 2028	83715950, 83761040, 83769218, 83770693, 83772369, 83773871, 83775896, 83778128, 83781019, 83781500, 83782628, 83783081, 83783785
4791	X	+	7	321, 129, 79, 43, 129, 158, 3932	86941558, 86943693, 86944031, 86944608, 86946275, 86946953, 86948297
3474	X	+	4	316, 584, 2496, 78	109834032, 109896095, 109927796, 110136081
6781	X	+	25	73, 138, 490, 726, 183, 164, 162, 77, 220, 9, 234, 92, 128, 155, 135, 195, 183, 233, 24, 273, 68, 104, 118, 103, 2494	94148812, 94192542, 94208507, 94209614, 94211457, 94213905, 94216458, 94217903, 94218405, 94219289, 94219643, 94221008, 94222493, 94222939, 94223297, 94227104, 94229923, 94232061, 94243725, 94244057, 94245202, 94246123, 94246779, 94248289, 94249322
6765	X	+	29	54, 138, 490, 726, 183, 164, 162, 77, 226, 234, 92, 128, 155, 135, 195, 183, 217, 21, 16, 34, 24, 37, 162, 68, 21, 108, 118, 103, 2494	94175340, 94192542, 94208507, 94209614, 94211457, 94213905, 94216458, 94217903, 94218405, 94219643, 94221008, 94222493, 94222939, 94223297, 94227104, 94229923, 94232061, 94241806, 94241989, 94242165, 94242697, 94243159, 94244152, 94245458, 94245809, 94246119, 94246779, 94248289, 94249322
2256	X	+	4	45, 63, 45, 2103	122056652, 122058039, 122058267, 122060314
2246	X	+	4	35, 63, 45, 2103	122056674, 122058039, 122058267, 122060314
653	X	+	5	292, 81, 77, 127, 76	123058934, 123059698, 123060703, 123064762, 123068873
3213	X	+	4	69, 82, 991, 2071	123116865, 123117830, 123118181, 123119184
4598	X	+	37	48, 66, 57, 126, 111, 87, 135, 15, 15, 22, 82, 176, 64, 1159, 102, 62, 49, 42, 16, 15, 65, 86, 45, 245, 30, 72, 56, 136, 144, 159, 101, 150, 24, 136, 140, 48, 512	126448342, 126454565, 126489665, 126494365, 126495999, 126498076, 126500526, 126502762, 126503329, 126503376, 126504671, 126505222, 126507072, 126507559, 126511076, 126512912, 126513962, 126514815, 126515138, 126515847, 126516154, 126518158, 126520954, 126522865, 126523321, 126523474, 126523961, 126525441, 126527302, 126530073, 126531413, 126533359, 126535320, 126536279, 126539494, 126541479, 126…
2996	X	+	10	58, 716, 96, 108, 149, 128, 144, 162, 208, 1227	128496161, 128510104, 128526631, 128566867, 128568820, 128580381, 128581651, 128592068, 128593805, 128594571
1949	X	+	10	560, 102, 134, 44, 167, 144, 105, 134, 127, 432	139853985, 139854782, 139870352, 139870730, 139877668, 139877979, 139880027, 139883289, 139889682, 139890124
665	X	-	2	137, 528	159390324, 159391317
2498	1	-	2	1384, 1114	1554844, 1556254
4040	1	-	7	1959, 81, 94, 161, 1501, 188, 56	2568068, 2573194, 2574265, 2574562, 2581605, 2586348, 2591972
4099	1	-	7	1959, 81, 94, 161, 1501, 188, 115	2568068, 2573194, 2574265, 2574562, 2581605, 2586348, 2617623
7053	1	-	20	3353, 132, 1112, 114, 151, 210, 170, 136, 144, 75, 347, 133, 102, 113, 88, 41, 50, 51, 129, 402	3319815, 3325049, 3326777, 3331532, 3337150, 3337981, 3339241, 3340127, 3342047, 3343619, 3348588, 3354159, 3377053, 3380809, 3383313, 3386688, 3412277, 3412447, 3447954, 3486601
826	1	+	2	59, 767	16017049, 16017168
1659	1	-	10	483, 77, 65, 107, 101, 42, 77, 109, 521, 77	35114011, 35117490, 35118975, 35120021, 35121281, 35125045, 35126421, 35128840, 35131543, 35143377
1681	1	-	10	483, 77, 65, 107, 101, 65, 76, 109, 521, 77	35114011, 35117490, 35118975, 35120021, 35121281, 35125047, 35126421, 35128840, 35131543, 35143377
5016	1	-	24	1696, 134, 179, 108, 132, 170, 196, 169, 105, 120, 99, 119, 175, 58, 99, 168, 212, 242, 131, 55, 147, 123, 95, 284	30280902, 30283773, 30287458, 30289880, 30292367, 30292605, 30293197, 30297824, 30298757, 30299501, 30300128, 30300631, 30301488, 30302327, 30302877, 30303256, 30303977, 30305380, 30306859, 30307645, 30308932, 30312396, 30312939, 30361111
2212	1	-	2	1431, 781	45488280, 45494024
1622	1	-	2	841, 781	45492749, 45494024
1009	1	+	2	269, 740	60008516, 60061884
1744	1	-	3	1494, 96, 154	65249696, 65254916, 65256764
4323	1	-	4	3841, 109, 340, 33	66142505, 66147459, 66152172, 66162677
1413	1	-	2	1276, 137	67563227, 67566552
586	1	-	2	297, 289	69342426, 69342969
1191	1	-	2	1160, 31	78859815, 78861798
1758	1	-	5	450, 156, 108, 321, 723	78668256, 78668846, 78670286, 78670838, 78673041
1704	1	-	2	1356, 348	79510178, 79512485
2602	1	-	1	2602	81704001
2822	1	-	5	2448, 99, 127, 53, 95	83003008, 83014216, 83016661, 83017722, 83021715
3234	1	-	5	2810, 96, 127, 56, 145	84953232, 84956939, 84957261, 84961969, 84976128
1463	1	-	2	1439, 24	90697290, 90704351
420	1	-	2	183, 237	95604609, 95606111
3233	1	-	1	3233	96614957
2623	1	-	2	2555, 68	96614957, 96618466
214	1	-	2	151, 63	111389259, 111391842
1427	1	-	2	333, 1094	111556279, 111557909
2698	1	-	2	1699, 999	118366865, 118410779
763	1	-	3	341, 75, 347	127524505, 127525835, 127528594
7467	1	-	34	1250, 102, 848, 117, 118, 152, 195, 278, 198, 167, 250, 140, 164, 172, 277, 160, 121, 173, 165, 215, 113, 130, 77, 113, 138, 164, 128, 227, 149, 180, 172, 164, 217, 233	120694987, 120698192, 120698715, 120701882, 120702940, 120705110, 120706105, 120707379, 120709201, 120713071, 120715486, 120717673, 120718207, 120720676, 120724123, 120725910, 120726439, 120727659, 120728411, 120730924, 120731558, 120732272, 120736611, 120738455, 120740701, 120742263, 120742523, 120744091, 120770815, 120771860, 120776712, 120788415, 120836227, 120843307
1376	1	-	5	825, 58, 82, 62, 349	128722077, 128728277, 128733848, 128734444, 128736513
807	1	-	2	458, 349	128734048, 128736513
4997	1	-	23	1129, 161, 209, 169, 123, 247, 136, 118, 54, 161, 108, 78, 118, 237, 127, 149, 183, 80, 147, 165, 196, 769, 133	135196022, 135197543, 135198743, 135199068, 135199363, 135200962, 135201300, 135201850, 135202062, 135202725, 135203320, 135203723, 135203987, 135205399, 135206460, 135206725, 135206976, 135207326, 135207533, 135207782, 135208913, 135211570, 135213059
608	1	-	2	366, 242	136516236, 136527552
3849	1	-	13	1662, 177, 136, 134, 151, 135, 156, 122, 23, 231, 96, 673, 153	137747966, 137751802, 137756493, 137758637, 137762233, 137763082, 137765355, 137767279, 137769131, 137770206, 137775261, 137775733, 137781794
2673	1	-	1	2673	140157310
593	1	-	2	255, 338	146220136, 146220498
410	1	-	2	255, 155	146220136, 146220937
1195	1	-	2	344, 851	149574171, 149574613
1790	1	-	2	1722, 68	149581217, 149583297
1502	1	-	3	1229, 205, 68	149581217, 149582734, 149583297
1249	1	-	4	885, 96, 150, 118	154786039, 154794333, 154800682, 154817110
2618	1	-	6	2057, 100, 119, 147, 74, 121	157288310, 157290996, 157298835, 157303400, 157313904, 157325972
5439	1	-	28	1214, 656, 564, 152, 42, 156, 165, 199, 20, 18, 26, 13, 24, 19, 197, 171, 152, 4, 61, 188, 277, 260, 176, 42, 75, 100, 109, 359	155861224, 155864756, 155866175, 155868140, 155870790, 155871654, 155873571, 155881552, 155886631, 155886870, 155887285, 155887583, 155887642, 155887696, 155888662, 155895562, 155897636, 155900178, 155902695, 155902819, 155906106, 155913730, 155917470, 155921048, 155922283, 155923654, 155931057, 155932759
4229	1	-	7	3240, 101, 23, 231, 123, 432, 79	160173186, 160176710, 160183623, 160185258, 160186745, 160187241, 160197038
4205	1	-	7	3240, 101, 23, 231, 99, 432, 79	160173186, 160176710, 160183623, 160185258, 160186763, 160187241, 160197038
1230	1	-	2	1124, 106	163700095, 163720417
1277	1	-	3	1124, 47, 106	163700095, 163719182, 163720417
4923	1	-	1	4923	163694420
27987	1	-	145	1194, 59, 93, 213, 129, 201, 212, 124, 143, 69, 328, 192, 138, 183, 151, 188, 163, 119, 185, 134, 167, 159, 156, 126, 195, 235, 95, 148, 155, 147, 183, 205, 134, 171, 156, 156, 177, 150, 183, 133, 197, 132, 174, 201, 120, 107, 210, 156, 132, 157, 182, 135, 192, 174, 207, 162, 169, 195, 144, 228, 123, 186, 138, 183, 153, 153, 166, 260, 145, 311, 2209, 266, 177, 126, 147, 179, 168, 153, 327, 171, 1…	35802598, 35811593, 35813000, 35814118, 35815905, 35817634, 35821830, 35822570, 35824734, 35826387, 35829672, 35830987, 35833734, 35834104, 35837856, 35839309, 35842070, 35848252, 35848535, 35849562, 35853151, 35857471, 35863885, 35866677, 35870519, 35872377, 35875456, 35876727, 35878109, 35881001, 35881669, 35884238, 35884804, 35887206, 35890141, 35896367, 35897060, 35898164, 35899509, 35900056,…
28162	1	-	146	1194, 59, 93, 213, 129, 201, 212, 124, 143, 328, 192, 138, 183, 151, 188, 163, 167, 159, 156, 126, 195, 235, 95, 148, 155, 147, 183, 205, 134, 171, 156, 156, 177, 150, 183, 133, 197, 132, 174, 168, 201, 120, 102, 210, 156, 132, 157, 182, 132, 192, 174, 195, 162, 168, 141, 195, 144, 228, 123, 186, 138, 183, 153, 153, 166, 260, 219, 145, 311, 2209, 266, 177, 126, 147, 177, 168, 153, 327, 171, 156, …	35802598, 35811593, 35813000, 35814118, 35815905, 35817634, 35821830, 35822570, 35824734, 35829672, 35830987, 35833734, 35834104, 35837856, 35839309, 35842070, 35853151, 35857471, 35863885, 35866677, 35870519, 35872377, 35875456, 35876727, 35878109, 35881001, 35881669, 35884238, 35884804, 35887206, 35890141, 35896367, 35897060, 35898164, 35899509, 35900056, 35901291, 35902768, 35904573, 35904907,…
28390	1	-	148	1194, 59, 93, 213, 129, 201, 212, 124, 143, 69, 328, 192, 138, 183, 151, 188, 163, 119, 185, 134, 167, 159, 156, 126, 195, 235, 95, 148, 155, 147, 183, 205, 134, 171, 156, 156, 177, 150, 183, 133, 197, 132, 174, 168, 201, 120, 102, 210, 156, 132, 157, 110, 132, 192, 174, 195, 162, 168, 195, 144, 183, 123, 186, 138, 183, 153, 153, 166, 260, 219, 145, 311, 2209, 266, 177, 126, 147, 177, 168, 153, 3…	35802598, 35811593, 35813000, 35814118, 35815905, 35817634, 35821830, 35822570, 35824734, 35826387, 35829672, 35830987, 35833734, 35834104, 35837856, 35839309, 35842070, 35848252, 35848535, 35849562, 35853151, 35857471, 35863885, 35866677, 35870519, 35872377, 35875456, 35876727, 35878109, 35881001, 35881669, 35884238, 35884804, 35887206, 35890141, 35896367, 35897060, 35898164, 35899509, 35900056,…
5192	1	-	21	1099, 107, 180, 107, 212, 228, 180, 153, 135, 470, 190, 151, 227, 235, 273, 280, 173, 191, 219, 110, 272	176347327, 176349630, 176349818, 176352265, 176352525, 176353727, 176354592, 176355000, 176357187, 176359282, 176359933, 176360218, 176362888, 176364562, 176364963, 176366265, 176366677, 176367709, 176368291, 176368634, 176368830
3176	1	-	16	336, 230, 247, 223, 218, 162, 178, 231, 139, 145, 285, 249, 121, 160, 148, 104	176369672, 176371393, 176371995, 176374685, 176377723, 176378494, 176379139, 176379465, 176380899, 176381149, 176382768, 176384198, 176388289, 176389673, 176390073, 176391688
3331	1	-	17	336, 230, 247, 223, 155, 218, 162, 178, 231, 139, 145, 285, 249, 121, 160, 148, 104	176369672, 176371393, 176371995, 176374685, 176377207, 176377723, 176378494, 176379139, 176379465, 176380899, 176381149, 176382768, 176384198, 176388289, 176389673, 176390073, 176391688
4138	1	-	1	4138	176704813
3634	1	-	23	202, 165, 197, 200, 141, 102, 88, 119, 162, 131, 270, 102, 121, 174, 98, 73, 126, 214, 59, 137, 156, 164, 433	176393119, 176393953, 176394288, 176395129, 176395924, 176397211, 176397398, 176398077, 176398754, 176399025, 176401878, 176403269, 176404167, 176406420, 176408423, 176409383, 176409865, 176412109, 176413133, 176414545, 176415693, 176416160, 176442572
3738	1	-	23	202, 165, 197, 200, 141, 102, 88, 119, 162, 131, 270, 102, 225, 174, 98, 73, 126, 214, 59, 137, 156, 164, 433	176393119, 176393953, 176394288, 176395129, 176395924, 176397211, 176397398, 176398077, 176398754, 176399025, 176401878, 176403269, 176404167, 176406420, 176408423, 176409383, 176409865, 176412109, 176413133, 176414545, 176415693, 176416160, 176442572
3639	1	-	23	202, 165, 197, 200, 141, 102, 88, 119, 165, 131, 270, 102, 121, 174, 98, 75, 126, 214, 59, 137, 156, 164, 433	176393119, 176393953, 176394288, 176395129, 176395924, 176397211, 176397398, 176398077, 176398754, 176399025, 176401878, 176403269, 176404167, 176406420, 176408423, 176409381, 176409865, 176412109, 176413133, 176414545, 176415693, 176416160, 176442572
1080	1	-	4	606, 61, 100, 313	179432339, 179433355, 179433496, 179459399
1843	1	-	2	1686, 157	186390235, 186400481
2117	1	-	1	2117	186535727
4563	1	-	17	1196, 183, 240, 204, 366, 162, 576, 82, 94, 92, 114, 97, 46, 102, 72, 167, 770	186045176, 186046452, 186050869, 186051389, 186051682, 186053703, 186054056, 186055270, 186055449, 186058273, 186058466, 186058723, 186058932, 186059654, 186059849, 186060098, 186063266
3646	1	-	3	3176, 107, 363	186896846, 186900156, 186902599
3933	1	-	8	1931, 148, 157, 157, 147, 340, 991, 62	191706862, 191711305, 191717459, 191729677, 191734091, 191736358, 191737397, 191745025
4045	1	-	8	1931, 148, 157, 157, 147, 340, 991, 174	191706862, 191711305, 191717459, 191729677, 191734091, 191736358, 191737397, 191784453
1831	1	-	2	1481, 350	195269282, 195271279
846	1	-	3	632, 63, 151	197115410, 197127065, 197127234
931	1	-	1	931	198630848
1003	1	-	1	1003	198634642
4725	1	-	1	4725	198635827
6491	1	-	10	5240, 118, 128, 131, 215, 207, 145, 155, 104, 48	192459161, 192466101, 192466698, 192467359, 192467891, 192471935, 192475787, 192476034, 192558196, 192580489
6875	1	-	11	5240, 118, 128, 131, 215, 207, 145, 155, 160, 104, 272	192459161, 192466101, 192466698, 192467359, 192467891, 192471935, 192475787, 192476034, 192502642, 192558196, 192598758
3497	1	-	18	740, 167, 129, 144, 121, 129, 173, 181, 181, 146, 190, 200, 208, 160, 177, 129, 186, 136	199795706, 199797043, 199798178, 199798926, 199799380, 199800738, 199801149, 199804300, 199804753, 199805555, 199806375, 199807009, 199807465, 199813092, 199814297, 199815325, 199816691, 199821865
3494	1	-	18	740, 164, 129, 144, 121, 129, 173, 181, 181, 146, 190, 200, 208, 160, 177, 129, 186, 136	199795706, 199797046, 199798178, 199798926, 199799380, 199800738, 199801149, 199804300, 199804753, 199805555, 199806375, 199807009, 199807465, 199813092, 199814297, 199815325, 199816691, 199821865
3498	1	-	18	740, 168, 129, 144, 121, 129, 173, 181, 181, 146, 190, 200, 208, 160, 177, 129, 186, 136	199795706, 199797046, 199798178, 199798926, 199799380, 199800738, 199801149, 199804300, 199804753, 199805555, 199806375, 199807009, 199807465, 199813092, 199814297, 199815325, 199816691, 199821865
2384	1	-	13	1190, 43, 81, 156, 102, 93, 62, 107, 45, 133, 150, 154, 68	201682794, 201684207, 201684554, 201693172, 201694631, 201701650, 201705709, 201707010, 201707908, 201709199, 201709784, 201711753, 201718760
2293	1	-	5	591, 128, 129, 135, 1310	202822924, 202823626, 202823832, 202824043, 202824259
4578	1	-	7	3435, 124, 160, 233, 23, 32, 571	202213104, 202216775, 202217102, 202217895, 202218783, 202220178, 202224981
550	1	-	2	181, 369	203323716, 203327536
2106	1	-	2	1991, 115	203004170, 203039840
3794	1	-	2	1924, 1870	203007969, 203015743
1118	1	-	2	1103, 15	203024231, 203063489
2995	1	-	2	434, 2561	207387077, 207388184
5987	1	+	2	4176, 1811	208464975, 208469267
1024	1	+	2	674, 350	210052175, 210053019
575	1	-	2	407, 168	211549921, 211550417
3266	1	-	3	2293, 183, 790	211475134, 211481609, 211485842
2278	1	-	2	519, 1759	208427760, 208428416
727	1	-	3	283, 95, 349	213539664, 213540085, 213554681
881	1	-	3	605, 108, 168	213557352, 213558127, 213560195
1266	1	-	7	504, 101, 207, 57, 135, 163, 99	214301432, 214302176, 214304094, 214307030, 214309173, 214310555, 214312127
4151	1	-	3	3949, 151, 51	220825381, 220832428, 220861880
3992	1	-	20	1127, 77, 151, 148, 248, 250, 77, 194, 133, 153, 54, 120, 17, 202, 75, 63, 45, 64, 98, 696	217635261, 217638306, 217638719, 217639068, 217640482, 217641617, 217651631, 217652156, 217652662, 217653914, 217654463, 217655402, 217696791, 217698085, 217722515, 217737957, 217767234, 217768436, 217769627, 217770374
390	1	-	2	79, 311	226754862, 226755281
1996	1	-	2	1666, 330	233435892, 233438648
2421	1	-	4	1666, 188, 116, 451	233435892, 233438648, 233441277, 233464206
626	1	-	3	85, 90, 451	233446947, 233455660, 233464206
2196	1	-	2	2122, 74	238579782, 238587462
2723	1	-	11	780, 182, 115, 119, 90, 168, 24, 57, 91, 1070, 27	241297841, 241318004, 241327356, 241339936, 241360068, 241361303, 241378117, 241396874, 241406832, 241443699, 241444995
2162	1	-	10	1246, 99, 99, 99, 99, 108, 138, 180, 54, 40	240315715, 240319832, 240320058, 240320331, 240321631, 240322684, 240323106, 240324164, 240330374, 240335119
2105	1	-	4	259, 14, 1790, 42	248296295, 248296895, 248297376, 248346281
3094	1	-	11	1432, 149, 124, 84, 123, 173, 103, 76, 45, 103, 682	251252622, 251254740, 251255100, 251255317, 251255580, 251256197, 251256496, 251256699, 251256894, 251257065, 251265965
3700	1	-	18	2127, 177, 61, 52, 171, 67, 108, 42, 84, 54, 94, 58, 93, 96, 118, 74, 120, 104	252204191, 252207176, 252207480, 252207655, 252209324, 252210104, 252210392, 252211426, 252212259, 252214183, 252215247, 252216272, 252216451, 252220518, 252221567, 252239877, 252266183, 252277847
3298	1	-	4	1627, 171, 1136, 364	258514031, 258519985, 258527130, 258533367
10626	1	-	14	8805, 120, 50, 335, 118, 84, 114, 132, 29, 92, 77, 76, 81, 513	252594354, 252604042, 252606527, 252607750, 252612853, 252617656, 252621088, 252647294, 252676963, 252697859, 252707572, 252729646, 252796695, 252839151
5908	1	-	21	3344, 59, 190, 141, 78, 143, 265, 71, 116, 86, 114, 213, 100, 137, 97, 147, 114, 74, 123, 135, 161	261367036, 261375704, 261377325, 261378292, 261378982, 261381159, 261381642, 261382534, 261383584, 261384979, 261385178, 261387546, 261388038, 261391211, 261391897, 261393222, 261395544, 261398231, 261400076, 261401466, 261407459
2360	1	+	2	1663, 697	263331077, 263332856
4445	1	-	19	1561, 220, 211, 81, 190, 35, 43, 57, 122, 143, 87, 99, 105, 120, 213, 129, 127, 710, 192	263094349, 263096590, 263097928, 263099577, 263101190, 263101520, 263101657, 263101722, 263103210, 263104661, 263105534, 263105773, 263106666, 263111849, 263112844, 263113991, 263115043, 263117898, 263126871
301	10	-	2	185, 116	199331, 200332
310	10	-	3	78, 61, 171	201323, 201485, 202831
2110	10	-	9	1074, 146, 92, 180, 137, 149, 154, 124, 54	778014, 780540, 782167, 785697, 795827, 811047, 813221, 814177, 822516
1497	10	-	2	1152, 345	4301946, 4311123
3706	10	-	21	1313, 140, 141, 82, 56, 117, 107, 83, 129, 64, 80, 76, 131, 373, 249, 71, 181, 125, 53, 62, 73	3764497, 3787798, 3806437, 3854720, 3858929, 3885005, 3940309, 4001812, 4074924, 4077357, 4100303, 4102502, 4107632, 4117952, 4120643, 4121851, 4125902, 4148213, 4166264, 4168752, 4185244
352	10	-	3	175, 77, 100	14519715, 14520017, 14524483
2845	10	-	10	1974, 123, 101, 61, 105, 125, 95, 73, 62, 126	16793920, 16809056, 16811824, 16814364, 16815986, 16820757, 16824861, 16834684, 16839586, 16889456
7531	10	-	8	5466, 123, 74, 190, 195, 1090, 126, 267	16665314, 16677957, 16679162, 16681569, 16683452, 16695641, 16699315, 16723804
7726	10	-	9	5466, 123, 74, 190, 195, 1090, 126, 195, 267	16665314, 16677957, 16679162, 16681569, 16683452, 16695641, 16699315, 16701525, 16723804
7581	10	-	8	4292, 182, 115, 119, 90, 174, 82, 2527	15965381, 15970820, 15973232, 15975508, 15975951, 15979309, 16008173, 16025575
7632	10	-	9	4292, 182, 115, 119, 90, 174, 51, 82, 2527	15965381, 15970820, 15973232, 15975508, 15975951, 15979309, 15990442, 16008173, 16025575
2791	10	-	2	828, 1963	29331044, 29334741
1614	10	-	2	1190, 424	29338555, 29344823
881	10	-	2	457, 424	29340741, 29344823
544	10	-	2	273, 271	29388029, 29413290
2251	10	-	2	1980, 271	29410705, 29413290
1251	10	-	4	641, 102, 189, 319	32245084, 32306549, 32460257, 32489059
2696	10	-	5	1342, 255, 513, 348, 238	37158925, 37160399, 37161140, 37161887, 37166747
303	10	-	2	257, 46	43734311, 43735900
252	10	+	2	99, 153	43631681, 43631873
2553	10	-	8	1427, 167, 106, 206, 122, 104, 92, 329	43678672, 43681534, 43682022, 43682501, 43686023, 43689021, 43689205, 43703451
1853	10	-	4	1031, 225, 93, 504	45221858, 45223455, 45225962, 45227216
1904	10	-	5	1248, 125, 111, 184, 236	45515799, 45517172, 45517483, 45517674, 45532169
3340	10	-	3	2979, 119, 242	47047454, 47051167, 47074776
3492	10	-	4	2979, 119, 152, 242	47047454, 47051167, 47065324, 47074776
5145	10	-	27	1371, 136, 158, 119, 179, 209, 150, 107, 188, 287, 81, 146, 138, 61, 172, 89, 48, 83, 59, 102, 74, 174, 37, 33, 42, 93, 809	47932616, 47936236, 47937481, 47937917, 47938698, 47942298, 47945147, 47953867, 47954280, 47954719, 47956541, 47958726, 47962860, 47965940, 47975124, 47980760, 47982216, 47983846, 47985734, 47986765, 47990486, 47991663, 47994086, 47995079, 48005705, 48008223, 48009380
463	10	-	2	414, 49	56207539, 56213908
5554	10	-	28	1409, 324, 115, 92, 208, 146, 120, 171, 84, 181, 231, 132, 123, 162, 62, 157, 74, 129, 132, 129, 125, 141, 106, 190, 106, 134, 177, 394	55744910, 55746404, 55747599, 55747798, 55747996, 55748314, 55748712, 55749001, 55749368, 55749538, 55749844, 55750327, 55750589, 55750978, 55751243, 55751603, 55751859, 55752239, 55752469, 55754566, 55754803, 55755043, 55755464, 55755688, 55756313, 55757216, 55757826, 55761910
5508	10	-	29	1409, 324, 115, 92, 208, 146, 120, 171, 84, 181, 231, 132, 123, 162, 62, 157, 74, 129, 132, 129, 125, 141, 106, 190, 106, 134, 177, 296, 52	55744910, 55746404, 55747599, 55747798, 55747996, 55748314, 55748712, 55749001, 55749368, 55749538, 55749844, 55750327, 55750589, 55750978, 55751243, 55751603, 55751859, 55752239, 55752469, 55754566, 55754803, 55755043, 55755464, 55755688, 55756313, 55757216, 55757826, 55761910, 55765247
1372	10	-	5	565, 296, 105, 186, 220	56760334, 56760997, 56761463, 56762693, 56764598
6640	10	-	28	1393, 150, 114, 187, 204, 183, 105, 101, 247, 225, 206, 372, 184, 223, 204, 95, 169, 210, 211, 125, 133, 221, 162, 282, 174, 137, 133, 490	56553045, 56554523, 56554778, 56555003, 56555691, 56556088, 56556351, 56558531, 56559022, 56559388, 56561964, 56562612, 56563352, 56563674, 56564257, 56564593, 56564832, 56565083, 56565799, 56566122, 56566897, 56567251, 56567596, 56568102, 56568520, 56568789, 56569224, 56578672
5898	10	-	15	2240, 45, 142, 126, 263, 224, 100, 83, 90, 171, 171, 1663, 144, 308, 128	57961760, 57964403, 57967032, 57968120, 57968711, 57972851, 57988871, 57990327, 57992634, 57995058, 57995937, 58000321, 58006812, 58007783, 58016279
2172	10	-	17	386, 87, 108, 177, 133, 149, 140, 193, 69, 103, 133, 93, 89, 109, 79, 52, 72	62612881, 62614487, 62618400, 62619262, 62622048, 62624167, 62624630, 62624914, 62625231, 62627032, 62628287, 62630740, 62640995, 62654679, 62655413, 62656520, 62663090
2213	10	-	17	386, 87, 108, 177, 133, 149, 140, 193, 69, 103, 133, 93, 89, 109, 79, 51, 114	62612881, 62614487, 62618400, 62619262, 62622048, 62624167, 62624630, 62624914, 62625231, 62627032, 62628287, 62630740, 62640995, 62654679, 62655413, 62656520, 62663090
812	10	-	2	634, 178	65493692, 65496318
702	10	-	2	672, 30	68602602, 68603372
7484	10	-	13	4918, 835, 201, 147, 47, 129, 94, 195, 66, 69, 122, 65, 596	66658854, 66667218, 66675610, 66679628, 66683688, 66687622, 66687878, 66691511, 66696554, 66697741, 66705490, 66716710, 66721596
2104	10	-	1	2104	75762464
653	10	-	6	79, 49, 93, 42, 85, 305	76849294, 76913482, 77023466, 77143976, 77148042, 77148818
5235	10	-	3	3734, 63, 1438	76772889, 76798470, 76812970
4827	10	-	26	1287, 141, 126, 99, 114, 123, 183, 103, 78, 80, 72, 148, 98, 150, 137, 68, 87, 137, 89, 197, 208, 87, 250, 80, 128, 557	83728062, 83729999, 83730474, 83736637, 83737927, 83738700, 83739003, 83739347, 83740508, 83740669, 83741245, 83741521, 83741912, 83742097, 83742786, 83743010, 83743722, 83743971, 83744209, 83745694, 83746344, 83746943, 83749341, 83751448, 83751901, 83759224
5943	10	-	22	2984, 162, 115, 106, 144, 108, 83, 145, 72, 148, 131, 192, 225, 102, 111, 90, 60, 153, 201, 183, 59, 369	85879658, 85883823, 85885251, 85886052, 85886272, 85886720, 85887355, 85888959, 85890874, 85891192, 85891925, 85893642, 85895707, 85898802, 85900051, 85901151, 85901761, 85903400, 85904514, 85908162, 85910511, 85910666
4655	10	-	15	3158, 213, 57, 45, 61, 131, 75, 127, 96, 69, 95, 75, 55, 62, 336	86853566, 86857753, 86859124, 86860069, 86861749, 86863548, 86864526, 86866003, 86868380, 86871708, 86873128, 86874808, 86877336, 86889572, 86912479
5497	10	-	36	948, 200, 135, 44, 124, 153, 91, 183, 84, 162, 92, 196, 201, 135, 232, 149, 122, 115, 93, 110, 106, 111, 126, 158, 175, 75, 20, 109, 174, 213, 98, 146, 64, 95, 153, 105	87770920, 87772124, 87772969, 87773465, 87773632, 87774697, 87775887, 87776736, 87778698, 87778907, 87779493, 87780978, 87781677, 87781995, 87782285, 87784896, 87785494, 87785716, 87787450, 87788215, 87788410, 87788631, 87789042, 87789478, 87791524, 87791911, 87792299, 87793745, 87793982, 87795291, 87795694, 87797511, 87799373, 87800163, 87800807, 87802010
5297	10	-	19	2516, 105, 52, 171, 131, 95, 207, 93, 123, 88, 180, 156, 152, 131, 175, 90, 157, 138, 537	89714434, 89717439, 89717798, 89720766, 89721894, 89722194, 89723815, 89727807, 89730069, 89730270, 89730720, 89731285, 89731875, 89732239, 89734935, 89736579, 89739156, 89742994, 89756662
3713	10	-	21	646, 166, 85, 134, 119, 98, 120, 88, 56, 108, 50, 121, 134, 172, 279, 212, 223, 133, 113, 147, 509	91265992, 91266726, 91267001, 91267281, 91267824, 91268104, 91268451, 91269562, 91269773, 91270262, 91271560, 91271922, 91272361, 91273195, 91274007, 91274505, 91276179, 91276584, 91277044, 91277245, 91277556
495	10	-	2	340, 155	93420677, 93424486
3590	10	-	21	1342, 56, 114, 135, 80, 67, 134, 157, 96, 188, 75, 166, 200, 156, 76, 108, 167, 40, 100, 86, 47	92973576, 92975343, 92978171, 92979461, 92997541, 92999171, 93008516, 93011676, 93012510, 93020690, 93021146, 93021694, 93030759, 93061997, 93064462, 93065410, 93068818, 93077848, 93080465, 93082136, 93104014
2015	10	-	12	776, 72, 86, 124, 77, 189, 145, 58, 149, 57, 114, 168	96556196, 96557802, 96559744, 96560139, 96561320, 96562341, 96563196, 96564870, 96566126, 96567659, 96567830, 96569421
579	10	-	3	197, 304, 78	98874682, 98875907, 98887652
6499	10	-	10	4740, 119, 64, 156, 96, 72, 8, 89, 149, 1006	96590495, 96600915, 96611172, 96617794, 96637068, 96682772, 96705821, 96707515, 96723948, 96870832
2477	10	-	4	1896, 112, 348, 121	105120942, 105123931, 105124721, 105130451
5763	10	-	39	705, 56, 80, 141, 120, 95, 76, 161, 92, 118, 121, 92, 66, 120, 114, 174, 108, 138, 134, 167, 196, 117, 140, 91, 139, 120, 170, 111, 59, 166, 142, 186, 142, 227, 104, 165, 205, 102, 303	99477729, 99479035, 99480587, 99482444, 99482803, 99483379, 99483568, 99484127, 99488572, 99490379, 99490847, 99492431, 99493336, 99497771, 99499742, 99500566, 99502921, 99503844, 99510656, 99512076, 99514738, 99518799, 99521824, 99522593, 99523191, 99523504, 99524035, 99525079, 99525473, 99529137, 99532634, 99533760, 99534201, 99536102, 99536964, 99539078, 99542399, 99544268, 99550337
1684	10	-	2	1470, 214	107957931, 107959962
426	11	-	2	144, 282	2161329, 2182191
828	11	-	2	96, 732	3011567, 3025889
3942	11	-	5	3176, 168, 214, 341, 43	14519416, 14524430, 14525855, 14534077, 14535887
6405	11	-	2	6025, 380	2118125, 2125236
6575	11	-	5	6025, 142, 140, 203, 65	2118125, 2125236, 2127948, 2128634, 2130786
6700	11	-	4	6385, 119, 75, 121	15067596, 15109166, 15129533, 15149960
2208	11	-	10	909, 90, 89, 172, 103, 104, 129, 120, 460, 32	41626137, 41627424, 41628734, 41630506, 41631445, 41635496, 41637965, 41639074, 41642900, 41649471
4184	11	-	18	1527, 120, 141, 98, 147, 95, 363, 186, 204, 132, 88, 138, 122, 157, 147, 251, 186, 82	49689646, 49699490, 49704862, 49707777, 49710689, 49719155, 49726887, 49728762, 49739374, 49749136, 49751383, 49752815, 49756576, 49761565, 49779867, 49841533, 49855258, 49856736
7908	11	-	7	7326, 97, 83, 29, 65, 116, 192	58040362, 58050374, 58058572, 58069651, 58070596, 58072185, 58095325
5081	11	-	7	3656, 149, 121, 135, 126, 233, 661	60166988, 60200762, 60201367, 60211333, 60427186, 60498720, 60870665
3956	11	-	12	1493, 228, 99, 187, 96, 98, 107, 131, 111, 84, 194, 1128	64279063, 64284693, 64294621, 64302237, 64315614, 64328833, 64331410, 64335126, 64338464, 64354016, 64376229, 64428471
6776	11	-	22	1293, 670, 125, 205, 264, 133, 30, 176, 165, 117, 88, 98, 145, 23, 141, 142, 159, 128, 112, 122, 150, 2290	67289756, 67291054, 67292756, 67295555, 67296563, 67300701, 67301709, 67303068, 67304518, 67305081, 67308902, 67311876, 67313031, 67313859, 67318034, 67320301, 67321534, 67323567, 67325146, 67341012, 67345251, 67435898
8915	11	-	19	4848, 175, 88, 20, 18, 43, 135, 161, 59, 104, 120, 117, 1329, 219, 345, 339, 291, 288, 216	68824049, 68831470, 68834318, 68836666, 68840789, 68844418, 68853608, 68857287, 68857713, 68860764, 68865458, 68866635, 68869213, 68871215, 68875798, 68876962, 68885745, 68888951, 68911829
4697	11	-	19	2589, 141, 222, 82, 59, 68, 64, 86, 120, 158, 140, 99, 114, 100, 150, 202, 202, 58, 43	69976279, 69980463, 69981669, 69982661, 69982892, 69983677, 69984678, 69984953, 69986047, 69986844, 69988008, 69988403, 69988822, 69989894, 69990184, 69991734, 69992345, 69993596, 69997987
4698	11	-	19	2589, 141, 222, 82, 59, 68, 64, 86, 120, 158, 140, 99, 114, 100, 150, 202, 202, 59, 43	69976279, 69980463, 69981669, 69982661, 69982892, 69983677, 69984678, 69984953, 69986047, 69986844, 69988008, 69988403, 69988822, 69989894, 69990184, 69991734, 69992345, 69993596, 69997987
4719	11	-	13	2799, 121, 179, 170, 127, 672, 126, 64, 48, 206, 61, 104, 42	77961120, 77967027, 77972808, 78068918, 78120635, 78206628, 78292071, 78310286, 78322416, 78324174, 78380159, 78477546, 78486932
4733	11	-	15	2799, 121, 179, 170, 127, 69, 672, 131, 23, 12, 21, 202, 61, 104, 42	77961120, 77967027, 77972808, 78068918, 78120635, 78159181, 78206628, 78292071, 78318191, 78321436, 78323836, 78324178, 78380159, 78477546, 78486932
4943	11	-	17	2799, 121, 179, 170, 127, 672, 126, 12, 34, 34, 14, 16, 202, 61, 104, 110, 162	77961120, 77967027, 77972808, 78068918, 78120635, 78206628, 78292071, 78293058, 78293241, 78294398, 78313874, 78324123, 78324178, 78380159, 78477546, 78493107, 78542824
7008	11	-	11	5905, 107, 77, 105, 45, 116, 118, 91, 127, 63, 254	75296865, 75304256, 75313916, 75314782, 75314973, 75315691, 75327384, 75339668, 75342399, 75343474, 75360500
4932	11	-	47	538, 81, 54, 166, 170, 81, 83, 88, 104, 43, 90, 148, 47, 90, 99, 85, 83, 57, 120, 72, 120, 73, 43, 52, 90, 223, 47, 90, 47, 91, 36, 75, 171, 81, 108, 60, 154, 68, 87, 125, 55, 33, 94, 131, 69, 312, 98	81635512, 81639146, 81666381, 81681988, 81686160, 81689700, 81696608, 81696970, 81702985, 81705955, 81706754, 81710876, 81746651, 81748912, 81755732, 81756558, 81757595, 81761522, 81762453, 81766773, 81772464, 81773216, 81781021, 81785280, 81787323, 81789998, 81794399, 81810800, 81811398, 81811655, 81813136, 81814328, 81818628, 81820405, 81823557, 81825923, 81826083, 81827404, 81829928, 81830837,…
4872	11	-	47	538, 81, 54, 166, 170, 81, 83, 88, 104, 43, 90, 148, 47, 90, 99, 85, 83, 57, 120, 72, 120, 73, 43, 52, 90, 223, 47, 90, 47, 91, 36, 75, 171, 81, 108, 60, 154, 68, 87, 125, 55, 33, 94, 131, 69, 312, 38	81635512, 81639146, 81666381, 81681988, 81686160, 81689700, 81696608, 81696970, 81702985, 81705955, 81706754, 81710876, 81746651, 81748912, 81755732, 81756558, 81757595, 81761522, 81762453, 81766773, 81772464, 81773216, 81781021, 81785280, 81787323, 81789998, 81794399, 81810800, 81811398, 81811655, 81813136, 81814328, 81818628, 81820405, 81823557, 81825923, 81826083, 81827404, 81829928, 81830837,…
3422	12	-	2	3364, 58	206428, 212959
4852	11	-	8	3734, 94, 144, 189, 203, 140, 269, 79	86084102, 86089201, 86093790, 86095263, 86096316, 86099402, 86107581, 86114126
4807	11	-	8	3734, 94, 144, 189, 203, 140, 269, 34	86084102, 86089201, 86093790, 86095263, 86096316, 86099402, 86107581, 86114215
4825	11	-	8	3734, 94, 144, 189, 203, 140, 269, 52	86084102, 86089201, 86093790, 86095263, 86096316, 86099402, 86107581, 86114251
1179	12	-	4	1024, 33, 87, 35	2530831, 2532367, 2532568, 2533400
2028	12	-	4	1253, 113, 110, 552	6104404, 6108519, 6113842, 6126053
2314	12	-	5	1253, 286, 113, 110, 552	6104404, 6108061, 6108519, 6113842, 6126053
3255	12	-	13	1318, 158, 99, 103, 74, 379, 92, 120, 373, 149, 155, 144, 91	14399616, 14401533, 14401806, 14402037, 14403540, 14403804, 14404366, 14405592, 14405872, 14407019, 14408422, 14411124, 14411665
2011	12	-	8	1309, 93, 68, 91, 138, 58, 155, 99	17247459, 17249763, 17252011, 17262455, 17272783, 17274149, 17278047, 17284874
2012	12	-	8	1309, 93, 69, 91, 138, 58, 155, 99	17247459, 17249763, 17252011, 17262455, 17272783, 17274149, 17278047, 17284874
3526	12	-	19	1267, 93, 172, 116, 85, 255, 109, 44, 87, 240, 146, 59, 94, 180, 27, 182, 195, 97, 78	15898075, 15899551, 15900854, 15902198, 15904987, 15905510, 15907727, 15908859, 15910267, 15911341, 15912044, 15912302, 15912894, 15919853, 15920134, 15921282, 15922917, 15929290, 15941322
3728	12	-	22	1267, 93, 168, 116, 85, 255, 112, 44, 87, 240, 146, 59, 94, 99, 111, 66, 180, 27, 182, 195, 97, 5	15898075, 15899551, 15900854, 15902198, 15904987, 15905510, 15907727, 15908859, 15910267, 15911341, 15912044, 15912302, 15912894, 15913326, 15915791, 15916191, 15919853, 15920134, 15921282, 15922917, 15929290, 15941850
3834	12	-	23	1267, 93, 168, 116, 85, 255, 112, 44, 87, 240, 146, 59, 94, 99, 111, 66, 180, 27, 182, 195, 97, 77, 34	15898075, 15899551, 15900854, 15902198, 15904987, 15905510, 15907727, 15908859, 15910267, 15911341, 15912044, 15912302, 15912894, 15913326, 15915791, 15916191, 15919853, 15920134, 15921282, 15922917, 15929290, 15941858, 15942656
1720	12	-	8	607, 239, 221, 100, 92, 132, 111, 218	17761903, 17764297, 17766424, 17766837, 17767676, 17775591, 17776114, 17780467
2152	12	-	9	607, 239, 221, 100, 92, 439, 132, 104, 218	17761903, 17764297, 17766424, 17766837, 17767676, 17770734, 17775591, 17776114, 17780467
2429	12	-	2	992, 1437	23536265, 23539086
3162	12	-	9	1974, 257, 92, 133, 82, 167, 167, 186, 104	27497085, 27499949, 27501876, 27503628, 27505153, 27512733, 27522057, 27524972, 27543361
4088	12	-	4	3717, 65, 144, 162	32868848, 32872703, 32896654, 32897247
518	12	-	2	318, 200	35530496, 35531088
1078	12	-	2	978, 100	35917543, 35919650
800	12	-	4	303, 127, 137, 233	36352487, 36353610, 36354142, 36355178
192	12	-	2	134, 58	36486032, 36486957
4273	12	-	15	2074, 223, 196, 164, 222, 104, 156, 120, 147, 191, 124, 107, 152, 224, 69	36318405, 36321731, 36322093, 36322753, 36323745, 36324143, 36325956, 36326549, 36327257, 36328489, 36330404, 36331025, 36332948, 36333191, 36334336
188	12	-	2	156, 32	36487262, 36488269
2409	12	-	9	961, 224, 92, 153, 148, 120, 95, 185, 431	37956290, 37969065, 37987830, 37995919, 37999252, 38000257, 38002344, 38004088, 38005875
2714	12	-	9	752, 221, 16, 111, 294, 255, 303, 282, 480	40431323, 40433051, 40435302, 40436154, 40439005, 40444566, 40449247, 40458304, 40464020
7807	12	-	4	3356, 74, 4315, 62	39659406, 39663596, 39664882, 39669303
7922	12	-	3	3356, 74, 4492	39659406, 39663596, 39664882
2490	12	-	10	1510, 112, 200, 164, 107, 113, 79, 89, 78, 38	42787677, 42789899, 42790652, 42797388, 42797974, 42801349, 42802319, 42810792, 42823809, 42873110
991	12	-	2	838, 153	45913185, 45927912
9896	12	-	21	3425, 108, 130, 77, 232, 125, 721, 180, 145, 141, 166, 219, 130, 110, 524, 1342, 508, 131, 273, 148, 1061	45481394, 45485309, 45486505, 45489051, 45489622, 45491388, 45492526, 45493630, 45501044, 45504681, 45536966, 45538719, 45539776, 45541435, 45544577, 45546225, 45590510, 45681810, 45682918, 45691627, 45800815
3584	13	-	2	1813, 1771	12729289, 12904296
4177	13	-	31	1244, 26, 27, 43, 74, 76, 56, 87, 103, 103, 109, 109, 92, 93, 100, 140, 183, 82, 106, 60, 41, 117, 131, 125, 107, 99, 122, 249, 56, 83, 134	11668590, 11685881, 11687892, 11688457, 11690707, 11692397, 11692778, 11695938, 11697502, 11705824, 11708347, 11717716, 11720731, 11722188, 11722367, 11724669, 11730993, 11732358, 11790543, 11793163, 11796193, 11798704, 11800049, 11801197, 11823033, 11825896, 11826650, 11828415, 11829547, 11829891, 11833788
4175	13	-	31	1244, 26, 27, 43, 74, 76, 56, 87, 103, 103, 109, 109, 92, 93, 100, 140, 183, 82, 106, 60, 41, 117, 131, 125, 107, 99, 122, 249, 54, 83, 134	11668590, 11685881, 11687892, 11688457, 11690707, 11692397, 11692778, 11695938, 11697502, 11705824, 11708347, 11717716, 11720731, 11722188, 11722367, 11724669, 11730993, 11732358, 11790543, 11793163, 11796193, 11798704, 11800049, 11801197, 11823033, 11825896, 11826650, 11828415, 11829549, 11829891, 11833788
8664	12	-	55	1360, 158, 28, 14, 105, 155, 113, 178, 136, 97, 97, 121, 144, 111, 121, 98, 270, 123, 156, 204, 156, 216, 42, 57, 108, 100, 138, 119, 90, 114, 114, 125, 89, 101, 189, 147, 135, 151, 146, 82, 104, 151, 164, 162, 171, 210, 111, 110, 99, 82, 110, 139, 133, 653, 57	43387445, 43389385, 43389646, 43389809, 43390155, 43390407, 43392371, 43392872, 43393640, 43394842, 43396107, 43397233, 43398030, 43399525, 43401591, 43403417, 43405508, 43405891, 43408760, 43409654, 43410885, 43414189, 43415679, 43415952, 43417406, 43417603, 43417947, 43423300, 43425582, 43426226, 43426428, 43428321, 43428711, 43436606, 43438197, 43439733, 43441492, 43443791, 43445086, 43446718,…
9079	12	-	55	1360, 158, 28, 14, 105, 155, 113, 178, 136, 97, 97, 121, 144, 111, 121, 98, 270, 123, 156, 204, 156, 216, 42, 57, 108, 100, 138, 119, 90, 114, 114, 125, 89, 101, 189, 147, 135, 151, 146, 82, 104, 151, 164, 162, 171, 210, 111, 110, 99, 82, 110, 139, 133, 653, 472	43387445, 43389385, 43389646, 43389809, 43390155, 43390407, 43392371, 43392872, 43393640, 43394842, 43396107, 43397233, 43398030, 43399525, 43401591, 43403417, 43405508, 43405891, 43408760, 43409654, 43410885, 43414189, 43415679, 43415952, 43417406, 43417603, 43417947, 43423300, 43425582, 43426226, 43426428, 43428321, 43428711, 43436606, 43438197, 43439733, 43441492, 43443791, 43445086, 43446718,…
1033	13	-	7	102, 88, 134, 64, 74, 129, 442	38771678, 38805411, 38936668, 38998504, 39079108, 39275890, 39401082
685	13	-	2	243, 442	39275776, 39401082
8234	13	-	27	4990, 136, 149, 129, 147, 62, 91, 167, 157, 57, 84, 160, 159, 126, 69, 173, 64, 89, 88, 121, 53, 45, 79, 43, 108, 155, 533	32433307, 32447925, 32451899, 32457368, 32458859, 32461299, 32461525, 32463534, 32466254, 32470772, 32470917, 32472409, 32481129, 32482943, 32489013, 32501065, 32504722, 32521976, 32526055, 32535579, 32535974, 32536511, 32541697, 32541873, 32559384, 32575563, 32610713
8236	13	-	27	4990, 136, 149, 129, 147, 62, 91, 167, 157, 57, 84, 160, 161, 126, 69, 173, 64, 89, 88, 121, 53, 45, 79, 43, 108, 155, 533	32433307, 32447925, 32451899, 32457368, 32458859, 32461299, 32461525, 32463534, 32466254, 32470772, 32470917, 32472409, 32481129, 32482943, 32489013, 32501065, 32504722, 32521976, 32526055, 32535579, 32535974, 32536511, 32541697, 32541873, 32559384, 32575563, 32610713
721	13	-	2	613, 108	47395325, 47400065
241	13	-	2	109, 132	47398928, 47400065
6147	13	-	21	1959, 177, 87, 239, 214, 192, 107, 88, 180, 232, 242, 243, 215, 162, 36, 126, 126, 258, 198, 660, 406	46629696, 46639105, 46661260, 46661426, 46662103, 46663580, 46670574, 46671752, 46672514, 46673526, 46674502, 46675626, 46676196, 46679221, 46680798, 46682166, 46682718, 46683354, 46684107, 46696854, 46747563
10488	13	-	31	3845, 198, 119, 197, 72, 155, 236, 160, 96, 98, 169, 193, 197, 122, 112, 84, 78, 53, 171, 149, 42, 435, 692, 298, 139, 366, 103, 801, 104, 725, 279	48442614, 48448304, 48451469, 48452275, 48452953, 48453168, 48454705, 48455330, 48455718, 48456598, 48456979, 48457236, 48457668, 48461202, 48465508, 48465862, 48469699, 48470652, 48471798, 48473537, 48474821, 48475349, 48476594, 48478138, 48478746, 48538572, 48543193, 48591905, 48609560, 48614239, 48711073
3494	13	-	14	2077, 108, 171, 91, 129, 66, 96, 141, 37, 107, 96, 135, 121, 119	64658847, 64661491, 64668233, 64670753, 64671450, 64676109, 64677088, 64677851, 64678624, 64679876, 64681883, 64684002, 64686247, 64688336
3354	13	-	13	2077, 108, 171, 91, 129, 96, 141, 37, 107, 96, 135, 121, 45	64658847, 64661491, 64668233, 64670753, 64671450, 64677088, 64677851, 64678624, 64679876, 64681883, 64684002, 64686247, 64688422
7959	13	-	28	2836, 100, 159, 200, 115, 150, 145, 138, 80, 206, 157, 179, 143, 154, 246, 189, 222, 113, 190, 123, 137, 99, 118, 189, 167, 131, 305, 968	68241438, 68246244, 68250133, 68251191, 68252380, 68252688, 68254335, 68255332, 68257936, 68258700, 68263588, 68264590, 68266415, 68267032, 68267630, 68271275, 68271547, 68273552, 68274678, 68274959, 68275499, 68275724, 68276201, 68277141, 68280638, 68283596, 68287827, 68368760
10320	13	-	63	1127, 123, 147, 405, 249, 71, 37, 18, 295, 15, 25, 84, 205, 116, 82, 9, 33, 34, 127, 92, 22, 138, 35, 30, 28, 137, 161, 145, 209, 200, 155, 147, 88, 185, 197, 170, 126, 137, 154, 4, 14, 80, 24, 21, 22, 83, 220, 187, 170, 142, 1061, 122, 659, 144, 114, 114, 511, 101, 160, 112, 47, 86, 364	70816595, 70824813, 70827578, 70827847, 70829037, 70829834, 70830136, 70830328, 70830396, 70830727, 70830777, 70830868, 70831114, 70831334, 70833036, 70833305, 70833536, 70833744, 70833967, 70834196, 70834401, 70834517, 70834673, 70834735, 70834778, 70834847, 70838050, 70841390, 70845232, 70848960, 70855896, 70858727, 70861618, 70862260, 70863085, 70867003, 70869557, 70870922, 70871449, 70871686,…
5156	13	-	23	1557, 56, 93, 155, 105, 88, 1170, 91, 69, 66, 92, 56, 106, 108, 68, 125, 124, 151, 138, 155, 111, 112, 360	77511568, 77514811, 77519525, 77520043, 77521085, 77526521, 77527120, 77530750, 77531750, 77536938, 77537712, 77538270, 77540296, 77541542, 77545608, 77546143, 77553851, 77556769, 77557304, 77559092, 77561672, 77563579, 77575726
5171	13	-	25	1557, 56, 92, 155, 105, 88, 1170, 91, 69, 66, 92, 56, 21, 106, 108, 68, 125, 124, 151, 138, 132, 18, 111, 112, 360	77511568, 77514811, 77519525, 77520043, 77521085, 77526521, 77527120, 77530750, 77531750, 77536938, 77537712, 77538270, 77538524, 77540296, 77541542, 77545608, 77546143, 77553851, 77556769, 77557304, 77559092, 77559229, 77561672, 77563579, 77575726
10151	13	-	18	5607, 88, 203, 135, 862, 179, 202, 237, 145, 145, 555, 99, 154, 110, 107, 124, 128, 1071	72376295, 72387163, 72388568, 72399225, 72405963, 72407618, 72410210, 72413966, 72414923, 72421760, 72423247, 72425206, 72426551, 72440096, 72472046, 72534078, 72544742, 72672057
10203	13	-	19	5607, 31, 88, 203, 135, 862, 200, 202, 237, 145, 145, 555, 99, 154, 110, 107, 124, 128, 1071	72376295, 72384443, 72387163, 72388568, 72399225, 72405963, 72407618, 72410210, 72413966, 72414923, 72421760, 72423247, 72425206, 72426551, 72440096, 72472046, 72534078, 72544742, 72672057
4488	13	-	5	3222, 218, 232, 95, 721	81826436, 81835777, 81838026, 81839779, 81854808
8462	13	-	18	5785, 150, 235, 189, 128, 224, 211, 131, 63, 244, 184, 106, 148, 232, 103, 109, 150, 70	85796737, 85805883, 85807924, 85808429, 85810726, 85812110, 85813702, 85816726, 85817694, 85820290, 85824028, 85827067, 85827558, 85827998, 85829696, 85846549, 85900842, 85926997
1427	13	-	10	443, 103, 77, 123, 106, 102, 93, 68, 249, 63	87109182, 87109751, 87110064, 87110269, 87110687, 87110945, 87111312, 87111718, 87112060, 87112532
2376	13	-	4	1887, 156, 174, 159	88187676, 88189723, 88191062, 88197210
17534	13	-	109	604, 127, 120, 351, 129, 126, 114, 135, 120, 63, 238, 122, 138, 150, 171, 171, 171, 171, 171, 171, 270, 82, 191, 135, 214, 191, 270, 135, 138, 108, 165, 122, 157, 128, 145, 142, 137, 82, 197, 279, 98, 184, 125, 160, 150, 132, 82, 203, 114, 162, 97, 188, 114, 195, 151, 150, 114, 174, 192, 87, 114, 168, 282, 162, 123, 97, 176, 124, 152, 177, 102, 124, 155, 170, 109, 282, 279, 155, 127, 148, 131, 19…	65297464, 65299580, 65308079, 65311940, 65314860, 65317150, 65318007, 65324176, 65324776, 65326753, 65330670, 65331600, 65332811, 65333528, 65342246, 65342566, 65343203, 65343728, 65347808, 65348111, 65348795, 65351424, 65353479, 65354475, 65356522, 65358949, 65361705, 65366725, 65366987, 65367663, 65371250, 65371601, 65374154, 65374596, 65375140, 65377036, 65378282, 65379793, 65384746, 65395341,…
17533	13	-	110	604, 127, 120, 351, 129, 126, 114, 135, 120, 63, 238, 122, 138, 150, 171, 171, 171, 171, 171, 171, 270, 82, 191, 135, 214, 191, 270, 135, 138, 108, 165, 122, 157, 128, 145, 142, 137, 82, 197, 279, 98, 184, 125, 160, 150, 132, 82, 203, 114, 162, 97, 188, 114, 195, 151, 146, 114, 174, 192, 87, 114, 168, 282, 162, 123, 97, 176, 124, 152, 177, 102, 124, 155, 170, 109, 282, 279, 155, 127, 148, 131, 19…	65297464, 65299580, 65308079, 65311940, 65314860, 65317150, 65318007, 65324176, 65324776, 65326753, 65330670, 65331600, 65332811, 65333528, 65342246, 65342566, 65343203, 65343728, 65347808, 65348111, 65348795, 65351424, 65353479, 65354475, 65356522, 65358949, 65361705, 65366725, 65366987, 65367663, 65371250, 65371601, 65374154, 65374596, 65375140, 65377036, 65378282, 65379793, 65384746, 65395341,…
344	13	-	2	201, 143	89711874, 89713502
1217	13	-	2	454, 763	89715214, 89716726
748	13	-	2	356, 392	92988738, 93076574
526	13	-	2	356, 170	92988738, 93110612
5854	13	-	15	3269, 58, 79, 63, 67, 49, 58, 146, 305, 834, 287, 85, 178, 166, 210	97916814, 97920544, 97922497, 97925999, 97927785, 97932003, 97932903, 97933106, 97933961, 97935864, 97937612, 97944328, 97967223, 97972692, 98030536
5125	13	-	15	3269, 58, 79, 67, 49, 58, 146, 305, 111, 287, 85, 57, 178, 166, 210	97916814, 97920544, 97922497, 97927785, 97932003, 97932903, 97933106, 97933961, 97935864, 97937612, 97944328, 97948883, 97967223, 97972692, 98030536
689	14	-	2	620, 69	5181487, 5211058
6979	14	-	4	1593, 4091, 1007, 288	6326564, 6329355, 6333599, 6347126
3087	14	-	12	1361, 80, 129, 86, 56, 116, 94, 90, 75, 271, 67, 662	9997685, 10003705, 10004023, 10004797, 10005417, 10006874, 10011498, 10012800, 10014068, 10015232, 10038387, 10049712
6814	14	-	21	3203, 227, 138, 72, 134, 61, 92, 247, 98, 657, 331, 154, 38, 55, 52, 37, 87, 45, 864, 121, 101	7012952, 7016950, 7018645, 7019331, 7019940, 7023028, 7023200, 7024122, 7025499, 7031711, 7032373, 7036787, 7039066, 7039227, 7047793, 7049447, 7050868, 7053889, 7080445, 7081960, 7114898
6751	14	-	21	3203, 227, 138, 72, 134, 61, 92, 247, 98, 657, 331, 154, 38, 55, 52, 37, 87, 45, 864, 121, 38	7012952, 7016950, 7018645, 7019331, 7019940, 7023028, 7023200, 7024122, 7025499, 7031711, 7032373, 7036787, 7039066, 7039227, 7047793, 7049447, 7050868, 7053889, 7080445, 7081960, 7155309
900	14	-	5	160, 91, 116, 148, 385	20886692, 20890080, 20891548, 20894361, 20904183
1210	14	-	7	160, 91, 116, 148, 194, 116, 385	20886692, 20890080, 20891548, 20894361, 20895434, 20899247, 20904183
6829	14	-	10	1391, 273, 151, 489, 819, 71, 3205, 132, 132, 166	16658154, 16661134, 16668584, 16670547, 16672423, 16676030, 16682163, 16689549, 16704708, 16819762
4368	14	-	26	592, 80, 99, 160, 174, 69, 73, 179, 162, 114, 192, 71, 275, 134, 175, 114, 155, 88, 158, 77, 181, 161, 136, 180, 74, 495	20381196, 20382442, 20384815, 20389301, 20392369, 20395056, 20403933, 20405073, 20413250, 20415512, 20432149, 20440138, 20453926, 20460341, 20475007, 20477733, 20478468, 20481125, 20487878, 20537180, 20573252, 20580300, 20591389, 20672129, 20691999, 20739164
3734	14	-	4	2706, 84, 903, 41	33135611, 33143997, 33150247, 33152576
6282	14	-	27	2947, 103, 109, 87, 124, 125, 125, 105, 93, 81, 41, 106, 164, 91, 222, 409, 158, 127, 36, 253, 196, 111, 31, 107, 70, 71, 190	43722218, 43731474, 43734057, 43735895, 43737716, 43738779, 43740802, 43741921, 43742801, 43744049, 43744808, 43748614, 43752500, 43754374, 43766858, 43769999, 43770567, 43772100, 43776324, 43795390, 43808634, 43816165, 43817744, 43822458, 43905094, 43933745, 44049459
2623	14	-	8	1921, 49, 160, 10, 80, 127, 158, 118	82090360, 82092772, 82093317, 82093801, 82100042, 82102663, 82104725, 82111908
1966	14	+	2	1619, 347	85721213, 85723165
3049	14	-	12	1045, 115, 112, 246, 145, 111, 158, 172, 324, 465, 62, 94	87371521, 87373119, 87373362, 87373648, 87374188, 87374852, 87375918, 87376322, 87377041, 87377813, 87379464, 87380125
2963	14	-	13	1045, 115, 112, 246, 145, 111, 158, 172, 324, 90, 289, 62, 94	87371521, 87373119, 87373362, 87373648, 87374188, 87374852, 87375918, 87376322, 87377041, 87377809, 87377989, 87379464, 87380125
6256	14	-	31	1645, 27, 69, 169, 78, 78, 96, 132, 87, 641, 172, 81, 118, 161, 1257, 105, 66, 130, 76, 61, 113, 84, 65, 123, 51, 172, 53, 39, 38, 112, 157	89000180, 89002973, 89003103, 89004353, 89010959, 89012050, 89012753, 89016147, 89017532, 89018168, 89020275, 89047612, 89047780, 89048906, 89061250, 89082137, 89083093, 89083391, 89094429, 89095269, 89096028, 89100502, 89103531, 89107406, 89109445, 89111126, 89113589, 89147931, 89168642, 89182344, 89229388
4085	14	-	6	3243, 174, 97, 123, 344, 104	101028854, 101033035, 101038737, 101040978, 101044503, 101051270
5597	14	-	7	3243, 174, 97, 123, 1512, 344, 104	101028854, 101033035, 101038737, 101040978, 101041723, 101044503, 101051270
1059	14	-	5	62, 99, 193, 116, 589	110139355, 110152422, 110165470, 110169093, 110169408
1318	14	-	3	221, 193, 904	110152300, 110165470, 110169093
1138	14	-	2	234, 904	110165429, 110169093
1737	14	-	2	757, 980	110559064, 110560001
3581	14	-	4	1537, 78, 955, 1011	109195925, 109246575, 109426656, 109434045
3700	14	-	5	1537, 120, 77, 955, 1011	109195925, 109204441, 109246575, 109426656, 109434045
3835	14	-	6	1537, 120, 135, 77, 955, 1011	109195925, 109204441, 109207835, 109246575, 109426656, 109434045
6221	15	-	9	4961, 259, 147, 206, 148, 101, 261, 64, 74	9278125, 9286987, 9290485, 9299914, 9303191, 9309583, 9345242, 9369316, 9379382
728	15	-	2	679, 49	23023606, 23025735
3146	15	-	4	993, 168, 925, 1060	26867097, 26868268, 26868525, 26872785
5048	15	+	2	105, 4943	27525177, 27527180
1864	15	-	5	1169, 207, 163, 286, 39	35791119, 35796419, 35797289, 35799451, 35941052
1331	15	-	3	1166, 73, 92	38443461, 38446413, 38489872
904	15	-	4	230, 67, 93, 514	40784396, 40786224, 40793682, 40797585
626	15	-	4	230, 67, 93, 236	40784396, 40786224, 40793682, 40836117
355	15	-	3	200, 93, 62	40786091, 40793682, 40798258
790	15	-	2	515, 275	43183285, 43187181
6198	15	-	7	2865, 129, 145, 128, 2603, 90, 238	44397909, 44402703, 44406682, 44413058, 44422432, 44427087, 44443900
667	15	-	2	431, 236	47303802, 47306261
3353	15	-	11	1776, 69, 144, 148, 152, 135, 136, 173, 153, 116, 351	81191937, 81233432, 81233954, 81237793, 81246226, 81308527, 81310047, 81322199, 81375485, 81422620, 81572753
3509	15	-	12	1776, 69, 144, 148, 152, 135, 136, 173, 156, 153, 116, 351	81191937, 81233432, 81233954, 81237793, 81246226, 81308527, 81310047, 81322199, 81322781, 81375485, 81422620, 81572753
7942	15	-	32	4381, 109, 120, 93, 106, 164, 135, 55, 34, 25, 108, 97, 111, 118, 132, 108, 271, 100, 86, 85, 140, 114, 160, 103, 126, 107, 133, 105, 81, 111, 195, 129	59726450, 59737723, 59738588, 59741376, 59744192, 59745354, 59747005, 59747800, 59748501, 59748714, 59749441, 59755635, 59755864, 59757592, 59760302, 59764540, 59765758, 59768484, 59771714, 59774915, 59779507, 59779735, 59781442, 59782736, 59786115, 59787613, 59790358, 59790762, 59814153, 59816448, 59883623, 59884402
7937	15	-	32	4381, 109, 120, 93, 106, 164, 135, 55, 34, 25, 108, 97, 111, 118, 132, 108, 271, 100, 86, 85, 140, 109, 160, 103, 126, 107, 133, 105, 81, 111, 195, 129	59726450, 59737723, 59738588, 59741376, 59744192, 59745354, 59747005, 59747800, 59748501, 59748714, 59749441, 59755635, 59755864, 59757592, 59760302, 59764540, 59765758, 59768484, 59771714, 59774915, 59779507, 59779740, 59781442, 59782736, 59786115, 59787613, 59790358, 59790762, 59814153, 59816448, 59883623, 59884402
3066	15	-	8	1808, 158, 63, 136, 547, 90, 64, 200	83685713, 83716539, 83759620, 83809023, 83839417, 83923083, 83967956, 84124294
6900	15	-	27	2439, 177, 170, 160, 245, 159, 162, 210, 164, 24, 165, 324, 26, 47, 16, 21, 22, 98, 44, 25, 16, 21, 133, 105, 90, 610, 1227	85357211, 85361966, 85363501, 85365526, 85367933, 85370995, 85372377, 85375817, 85378351, 85386022, 85389783, 85391854, 85392194, 85392255, 85392514, 85392564, 85392731, 85393040, 85433874, 85433961, 85434065, 85434485, 85434700, 85442403, 85446221, 85448336, 85560731
597	15	-	3	192, 94, 311	103864246, 103864789, 103865499
1504	15	-	3	1412, 57, 35	108029494, 108038946, 108053448
1288	16	-	2	443, 845	1182509, 1184707
6424	15	-	39	441, 135, 96, 276, 126, 204, 309, 125, 166, 184, 197, 119, 127, 390, 91, 146, 177, 243, 256, 137, 124, 118, 88, 71, 310, 171, 269, 139, 104, 99, 64, 93, 112, 28, 157, 144, 218, 129, 41	33044153, 33044945, 33045435, 33046635, 33047018, 33049221, 33049821, 33050977, 33051188, 33051509, 33052343, 33052806, 33053014, 33053458, 33055334, 33055667, 33056059, 33056375, 33056783, 33059746, 33060125, 33060386, 33060589, 33060908, 33061570, 33062158, 33062508, 33063212, 33063434, 33063948, 33064270, 33065011, 33065346, 33065692, 33065814, 33066201, 33067516, 33068078, 33068677
2324	16	-	14	416, 34, 95, 137, 143, 175, 88, 118, 113, 133, 332, 138, 59, 343	6444227, 6444737, 6445091, 6445281, 6445505, 6445726, 6446241, 6446535, 6446911, 6448004, 6448533, 6448969, 6449484, 6450320
15183	15	-	85	1006, 166, 108, 210, 108, 189, 104, 133, 129, 102, 120, 97, 284, 267, 81, 99, 240, 66, 225, 157, 161, 150, 200, 158, 168, 245, 170, 1422, 156, 123, 133, 225, 75, 141, 117, 98, 116, 56, 219, 145, 173, 50, 88, 119, 226, 219, 101, 143, 179, 132, 207, 192, 222, 275, 193, 97, 84, 135, 92, 128, 126, 173, 154, 205, 118, 82, 120, 108, 102, 146, 205, 159, 165, 205, 77, 139, 74, 97, 72, 243, 197, 154, 216,…	87124349, 87127940, 87129155, 87131299, 87133008, 87133776, 87134344, 87135885, 87136333, 87137134, 87138740, 87139546, 87142084, 87142827, 87144327, 87146444, 87146970, 87148497, 87150628, 87151024, 87152147, 87153704, 87154623, 87155503, 87166781, 87169032, 87169829, 87171313, 87184884, 87187959, 87189198, 87190163, 87192654, 87197842, 87200440, 87201226, 87204108, 87210065, 87212914, 87215561,…
5575	16	-	28	1209, 92, 83, 83, 146, 84, 88, 220, 118, 88, 202, 75, 27, 112, 141, 69, 64, 83, 115, 79, 213, 143, 88, 201, 71, 79, 84, 1518	7168896, 7175558, 7177270, 7177698, 7178519, 7179240, 7179420, 7180793, 7181093, 7181548, 7184451, 7189457, 7191790, 7193350, 7196817, 7198885, 7201752, 7204158, 7205456, 7207337, 7212917, 7214805, 7216422, 7218067, 7223352, 7232926, 7247417, 7248622
4186	16	-	28	1209, 92, 83, 83, 146, 84, 88, 220, 118, 88, 202, 77, 28, 112, 141, 69, 64, 83, 115, 79, 213, 143, 88, 201, 71, 79, 84, 126	7168896, 7175558, 7177270, 7177698, 7178519, 7179240, 7179420, 7180793, 7181093, 7181548, 7184451, 7189455, 7191790, 7193350, 7196817, 7198885, 7201752, 7204158, 7205456, 7207337, 7212917, 7214805, 7216422, 7218067, 7223352, 7232926, 7247417, 7299318
5106	16	-	2	5073, 33	8167821, 8174414
5532	16	-	4	5073, 113, 95, 251	8167821, 8177740, 8178284, 8194124
5184	16	-	12	3448, 131, 176, 298, 193, 145, 100, 97, 103, 163, 213, 117	10059947, 10063480, 10064537, 10069692, 10073042, 10076554, 10079959, 10080191, 10085509, 10087984, 10092287, 10105776
7599	16	-	11	4942, 85, 90, 87, 84, 196, 163, 91, 197, 1453, 211	13051178, 13066198, 13071919, 13073855, 13076418, 13088225, 13099608, 13114119, 13139669, 13140798, 13165552
2334	16	-	10	1298, 87, 111, 157, 119, 108, 132, 157, 82, 83	19616493, 19618948, 19619124, 19619395, 19620260, 19620933, 19624115, 19624610, 19624845, 19626860
429	16	-	4	104, 143, 116, 66	30882463, 30882686, 30884047, 30884969
737	16	-	7	104, 143, 116, 96, 120, 150, 8	30882463, 30882686, 30884047, 30885947, 30887296, 30892922, 30894750
934	16	-	6	129, 167, 253, 158, 116, 111	30896231, 30898003, 30901150, 30906615, 30911872, 30912397
562	16	-	5	25, 142, 159, 162, 74	30914348, 30915859, 30923103, 30924726, 30927255
970	16	-	8	25, 142, 159, 162, 117, 190, 67, 108	30914348, 30915859, 30923103, 30924726, 30928287, 30933542, 30933974, 30934213
1991	16	-	2	1449, 542	31409961, 31413821
4430	16	-	3	3795, 427, 208	32749015, 32765191, 32790055
1948	16	-	8	1122, 116, 94, 183, 108, 92, 170, 63	62168298, 62169815, 62183772, 62187042, 62190842, 62196414, 62215393, 62218963
5059	16	-	3	1595, 127, 3337	60244817, 60258785, 60327845
477	16	-	3	58, 336, 83	64849477, 64855309, 64862552
7010	16	-	38	589, 115, 93, 260, 73, 161, 136, 63, 198, 135, 137, 159, 121, 132, 173, 165, 359, 172, 191, 146, 220, 198, 191, 141, 130, 143, 227, 155, 174, 199, 217, 110, 178, 171, 270, 246, 115, 347	54321333, 54322966, 54323162, 54324005, 54325479, 54326922, 54327491, 54327875, 54329798, 54335831, 54338033, 54338504, 54339702, 54342088, 54342549, 54347863, 54361151, 54364006, 54368086, 54368768, 54369020, 54370827, 54373344, 54374556, 54377092, 54377359, 54380598, 54380945, 54381588, 54382444, 54384307, 54385925, 54388863, 54395878, 54398000, 54399072, 54401055, 54418976
7127	16	-	39	589, 115, 93, 260, 73, 161, 136, 63, 198, 135, 137, 159, 121, 132, 173, 165, 359, 172, 191, 146, 220, 198, 191, 141, 130, 143, 227, 155, 174, 199, 217, 110, 178, 117, 171, 270, 246, 115, 347	54321333, 54322966, 54323162, 54324005, 54325479, 54326922, 54327491, 54327875, 54329798, 54335831, 54338033, 54338504, 54339702, 54342088, 54342549, 54347863, 54361151, 54364006, 54368086, 54368768, 54369020, 54370827, 54373344, 54374556, 54377092, 54377359, 54380598, 54380945, 54381588, 54382444, 54384307, 54385925, 54388863, 54395574, 54395878, 54398000, 54399072, 54401055, 54418976
3887	16	-	17	1159, 106, 138, 71, 123, 191, 111, 122, 146, 197, 145, 191, 124, 173, 84, 185, 621	70868991, 70870256, 70870638, 70871066, 70871375, 70872901, 70873453, 70873890, 70874634, 70875563, 70878085, 70880388, 70881784, 70884067, 70884480, 70909954, 70923822
234	16	-	2	88, 146	74169028, 74174243
6534	16	-	50	1214, 287, 192, 117, 147, 99, 162, 117, 126, 72, 108, 108, 75, 64, 182, 123, 144, 105, 66, 162, 222, 108, 57, 60, 202, 107, 73, 155, 93, 150, 111, 67, 54, 45, 51, 36, 93, 42, 36, 63, 16, 20, 72, 117, 45, 135, 81, 55, 89, 409	82899227, 82902219, 82903323, 82904484, 82904739, 82905206, 82905389, 82906526, 82907200, 82908050, 82908706, 82909090, 82909530, 82909744, 82910034, 82910499, 82913621, 82914320, 82914501, 82916230, 82918139, 82919652, 82920272, 82922201, 82922580, 82924255, 82924450, 82926970, 82927632, 82931769, 82932336, 82932979, 82933753, 82938010, 82938666, 82939175, 82939916, 82941438, 82943252, 82944997,…
581	17	-	2	403, 178	3503975, 3508593
1870	17	-	4	1589, 96, 127, 58	5146092, 5155411, 5155963, 5163127
1870	17	-	6	1395, 96, 127, 96, 127, 29	5226192, 5233489, 5234034, 5246729, 5247450, 5255152
1919	17	-	4	1637, 96, 127, 59	5275403, 5278951, 5279499, 5285326
2961	17	-	4	2675, 99, 127, 60	5299042, 5303455, 5304719, 5313350
603	17	+	2	573, 30	8818841, 8819906
2325	17	-	2	2142, 183	8615658, 8753290
5128	16	-	37	816, 56, 23, 37, 164, 106, 39, 88, 117, 68, 60, 145, 137, 45, 107, 157, 115, 179, 127, 188, 122, 175, 184, 128, 54, 200, 142, 162, 165, 51, 89, 93, 158, 139, 156, 118, 218	79329890, 79332284, 79332814, 79334407, 79334666, 79338321, 79340176, 79340883, 79341141, 79344239, 79345566, 79345749, 79349049, 79349571, 79352094, 79352287, 79353265, 79354788, 79355214, 79357077, 79359588, 79361195, 79364587, 79365888, 79373532, 79374209, 79375883, 79378463, 79378770, 79383037, 79383179, 79390207, 79391204, 79391492, 79397229, 79398745, 79402582
4996	16	-	37	816, 56, 23, 37, 164, 106, 39, 88, 117, 68, 60, 145, 137, 45, 107, 157, 115, 179, 127, 188, 122, 175, 184, 128, 54, 200, 142, 162, 165, 51, 89, 93, 158, 139, 156, 118, 86	79329890, 79332284, 79332814, 79334407, 79334666, 79338321, 79340176, 79340883, 79341141, 79344239, 79345566, 79345749, 79349049, 79349571, 79352094, 79352287, 79353265, 79354788, 79355214, 79357077, 79359588, 79361195, 79364587, 79365888, 79373532, 79374209, 79375883, 79378463, 79378770, 79383037, 79383179, 79390207, 79391204, 79391492, 79397229, 79398745, 79404725
1555	17	-	2	541, 1014	11017760, 11020372
3288	17	-	2	2449, 839	12187086, 12190484
2741	17	-	9	1035, 257, 222, 120, 252, 566, 176, 82, 31	13813485, 13815685, 13818617, 13819928, 13820967, 13823881, 13832644, 13833305, 13838589
2422	17	-	7	1035, 222, 120, 252, 566, 176, 51	13813485, 13818617, 13819928, 13820967, 13823881, 13832644, 13838589
2679	17	-	8	1035, 257, 222, 120, 252, 566, 176, 51	13813485, 13815685, 13818617, 13819928, 13820967, 13823881, 13832644, 13838589
3664	17	-	2	3431, 233	19657821, 19670886
2015	17	-	3	779, 948, 288	21014954, 21016476, 21023103
1427	17	-	3	1290, 45, 92	23726036, 23728396, 23731171
709	17	-	2	134, 575	25686461, 25773789
606	17	-	2	548, 58	26603544, 26604419
3067	17	-	4	2121, 55, 124, 767	24217987, 24226833, 24228269, 24229483
936	17	-	3	390, 171, 375	29025098, 29031525, 29056619
1943	17	-	7	1290, 102, 114, 131, 165, 88, 53	37254922, 37258601, 37259558, 37260827, 37277833, 37280215, 37283731
606	17	-	3	342, 155, 109	48253595, 48260311, 48263378
582	17	+	2	404, 178	48506994, 48771404
9580	17	-	24	3860, 2295, 99, 108, 84, 163, 194, 139, 167, 227, 202, 127, 155, 153, 126, 96, 105, 162, 51, 129, 169, 149, 103, 517	32848333, 32853258, 32856401, 32857053, 32857894, 32858545, 32859771, 32860865, 32861316, 32862494, 32863570, 32864658, 32865510, 32867543, 32868148, 32869236, 32870071, 32871430, 32872860, 32873782, 32878383, 32879492, 32882185, 32895847
5558	17	-	8	2793, 178, 1805, 106, 203, 162, 201, 110	60174973, 60179420, 60181658, 60187383, 60189354, 60192285, 60234265, 60247333
5761	17	-	24	1662, 147, 216, 114, 1215, 199, 85, 261, 176, 241, 98, 95, 73, 155, 77, 80, 139, 92, 80, 91, 66, 111, 55, 233	59333754, 59338832, 59340482, 59342862, 59345984, 59356643, 59359454, 59369890, 59377561, 59378243, 59380989, 59382119, 59384632, 59387339, 59388967, 59390387, 59392646, 59398123, 59401786, 59404336, 59407034, 59417187, 59457035, 59457872
1572	17	+	2	463, 1109	52098756, 52099375
1811	17	-	2	1046, 765	60292100, 60302003
2913	17	-	3	1046, 227, 1640	60292100, 60302003, 60340748
2985	17	-	4	1046, 72, 227, 1640	60292100, 60293845, 60302003, 60340748
5088	17	-	3	1699, 122, 3267	60307322, 60312703, 60337470
5208	17	-	4	1139, 3683, 334, 52	61352061, 61356933, 61377499, 61391859
2128	17	-	10	1186, 163, 167, 120, 58, 36, 101, 35, 75, 187	66038857, 66042740, 66065702, 66073154, 66073365, 66079362, 66082983, 66095979, 66104587, 66167888
7987	17	-	37	3122, 124, 175, 75, 58, 62, 171, 169, 131, 110, 112, 122, 124, 81, 110, 202, 115, 209, 137, 140, 115, 120, 94, 65, 103, 110, 124, 111, 92, 198, 120, 135, 210, 126, 111, 72, 532	71434259, 71440532, 71443237, 71446210, 71448254, 71454358, 71464410, 71466737, 71474173, 71480096, 71480296, 71481537, 71482224, 71488219, 71489579, 71493704, 71495658, 71497972, 71499786, 71504341, 71528250, 71529595, 71529849, 71533660, 71535783, 71536178, 71536612, 71542845, 71545213, 71551613, 71553174, 71554875, 71566938, 71570319, 71588618, 71611553, 71824749
258	17	-	3	91, 85, 82	91681615, 91739587, 91874571
12412	17	-	78	1379, 72, 157, 98, 140, 99, 137, 157, 19, 231, 218, 141, 157, 67, 245, 153, 56, 62, 97, 146, 189, 77, 32, 23, 34, 14, 18, 7, 35, 20, 21, 146, 179, 192, 153, 167, 231, 170, 178, 611, 132, 199, 138, 150, 15, 20, 20, 7, 30, 40, 37, 5, 246, 200, 11, 18, 22, 17, 27, 19, 175, 145, 427, 8, 18, 24, 108, 18, 224, 154, 162, 1009, 220, 1636, 91, 199, 86, 27	66568237, 66574394, 66574853, 66580465, 66580825, 66586630, 66588677, 66591134, 66591949, 66595031, 66597943, 66601652, 66605221, 66606920, 66612120, 66616440, 66617276, 66618161, 66619303, 66620078, 66622849, 66623407, 66628288, 66629568, 66629948, 66631990, 66632091, 66634324, 66635114, 66635660, 66635746, 66639441, 66641016, 66644638, 66654671, 66655592, 66657545, 66658984, 66661414, 66662506,…
2370	18	-	5	1556, 132, 76, 151, 455	111755, 114366, 115621, 115941, 117933
927	18	-	3	108, 351, 468	2490644, 2492932, 2500437
1500	18	-	5	406, 306, 145, 179, 464	6225646, 6229998, 6244853, 6269520, 6325172
7370	17	-	24	4638, 107, 172, 105, 93, 93, 93, 105, 111, 111, 111, 111, 111, 108, 105, 105, 114, 102, 102, 111, 111, 105, 72, 374	91514487, 91520842, 91543871, 91544911, 91546161, 91549176, 91555949, 91557931, 91559994, 91560219, 91564007, 91567485, 91571048, 91576053, 91578908, 91583698, 91588670, 91597903, 91598628, 91609723, 91616039, 91619033, 91626538, 91626709
7617	17	-	27	4638, 107, 150, 93, 172, 105, 97, 5, 88, 93, 105, 111, 111, 111, 111, 111, 108, 105, 105, 114, 102, 102, 111, 111, 105, 72, 374	91514487, 91520842, 91538956, 91540166, 91543871, 91544911, 91546157, 91547364, 91549181, 91555949, 91557931, 91559994, 91560219, 91564007, 91567485, 91571048, 91576053, 91578908, 91583698, 91588670, 91597903, 91598628, 91609723, 91616039, 91619033, 91626538, 91626709
6750	17	-	25	2151, 32, 106, 42, 126, 90, 74, 79, 156, 143, 137, 65, 285, 126, 37, 84, 103, 159, 1894, 55, 81, 93, 27, 180, 425	94817855, 94823467, 94825353, 94825769, 94825992, 94829061, 94829227, 94829879, 94830074, 94830683, 94831321, 94831536, 94834262, 94836211, 94838361, 94840376, 94841938, 94842152, 94850993, 94859226, 94862010, 94863548, 94887200, 94889133, 94941013
6826	17	-	25	2151, 32, 106, 42, 126, 90, 74, 79, 156, 143, 137, 65, 285, 126, 37, 103, 159, 1894, 55, 79, 93, 26, 180, 394, 194	94817855, 94823467, 94825353, 94825769, 94825992, 94829061, 94829227, 94829879, 94830074, 94830683, 94831321, 94831536, 94834262, 94836211, 94838361, 94841938, 94842152, 94850993, 94859226, 94862010, 94863548, 94887202, 94889133, 94941013, 94943961
1538	18	-	4	996, 78, 64, 400	25841423, 25846655, 25868155, 25868312
1211	18	-	4	996, 78, 64, 73	25841423, 25846655, 25868155, 25869477
721	18	-	2	206, 515	28457016, 28457356
821	18	-	2	389, 432	31078334, 31088308
612	18	-	3	257, 286, 69	31078870, 31088308, 31094774
5548	18	-	4	1986, 152, 98, 3312	31196071, 31203703, 31206457, 31209656
4480	18	-	33	302, 49, 181, 39, 138, 109, 84, 115, 46, 29, 69, 148, 106, 213, 164, 64, 220, 103, 148, 117, 136, 183, 86, 200, 107, 185, 121, 70, 195, 112, 62, 538, 41	30893726, 30894033, 30894553, 30895168, 30895431, 30895679, 30897184, 30899266, 30899430, 30900086, 30900181, 30900526, 30901526, 30902253, 30904549, 30904953, 30905624, 30907789, 30907989, 30908551, 30909280, 30909574, 30909897, 30910087, 30910733, 30910925, 30911191, 30911526, 30911737, 30916070, 30916280, 30916444, 30918445
5653	18	-	37	302, 701, 39, 138, 109, 84, 57, 65, 16, 69, 44, 5, 115, 46, 29, 69, 148, 106, 213, 164, 64, 220, 103, 148, 117, 136, 183, 86, 753, 185, 121, 70, 195, 112, 62, 538, 41	30893726, 30894033, 30895168, 30895431, 30895679, 30897184, 30897937, 30898191, 30898691, 30898743, 30899132, 30899195, 30899266, 30899430, 30900086, 30900181, 30900526, 30901526, 30902253, 30904549, 30904953, 30905624, 30907789, 30907989, 30908551, 30909280, 30909574, 30909897, 30910087, 30910925, 30911191, 30911526, 30911737, 30916070, 30916280, 30916444, 30918445
5204	18	-	38	302, 701, 39, 138, 109, 84, 57, 65, 16, 69, 44, 5, 115, 46, 29, 69, 148, 106, 213, 164, 64, 220, 103, 148, 117, 136, 183, 86, 200, 107, 185, 121, 70, 192, 112, 62, 538, 41	30893726, 30894033, 30895168, 30895431, 30895679, 30897184, 30897937, 30898191, 30898691, 30898743, 30899132, 30899195, 30899266, 30899430, 30900086, 30900181, 30900526, 30901526, 30902253, 30904549, 30904953, 30905624, 30907789, 30907989, 30908551, 30909280, 30909574, 30909897, 30910087, 30910733, 30910925, 30911191, 30911526, 30911737, 30916070, 30916280, 30916444, 30918445
3921	18	-	4	3420, 104, 203, 194	31782704, 31790836, 31801712, 31806512
4142	18	-	5	3420, 104, 203, 148, 267	31782704, 31790836, 31801712, 31858610, 31868374
3616	18	-	1	3616	37494837
273	18	-	2	206, 67	38457997, 38499711
7441	18	-	17	4591, 123, 98, 207, 235, 184, 104, 141, 149, 90, 147, 207, 164, 143, 143, 114, 601	38095392, 38101340, 38113816, 38116712, 38120111, 38130157, 38137184, 38141817, 38146959, 38148460, 38149550, 38165260, 38167465, 38181339, 38204480, 38231265, 38385555
7324	18	-	9	4734, 158, 131, 145, 276, 117, 164, 1254, 345	32370843, 32376666, 32381704, 32385233, 32386304, 32388919, 32393125, 32457891, 32461346
1628	18	-	3	1317, 109, 202	57627414, 57630784, 57642681
1653	18	-	3	1342, 109, 202	57627414, 57630784, 57642681
3264	18	-	2	2478, 786	57622828, 57625966
3732	18	-	2	3268, 464	57622828, 57626758
3912	18	-	19	1977, 81, 8, 61, 59, 30, 148, 65, 135, 130, 72, 59, 88, 94, 127, 113, 184, 138, 343	57780141, 57785782, 57786355, 57787117, 57789199, 57789761, 57792027, 57794201, 57794845, 57799647, 57803888, 57806182, 57820619, 57826687, 57832473, 57838467, 57840527, 57855671, 57900591
3867	18	-	21	1977, 81, 8, 61, 59, 30, 148, 65, 135, 48, 130, 72, 59, 88, 94, 127, 113, 184, 138, 103, 147	57780141, 57785782, 57786355, 57787117, 57789199, 57789761, 57792027, 57794201, 57794845, 57796946, 57799647, 57803888, 57806182, 57820619, 57826687, 57832473, 57838467, 57840527, 57855671, 57900591, 57901043
471	18	-	2	44, 427	62731474, 62731936
4999	18	-	28	908, 131, 139, 246, 84, 224, 289, 133, 76, 112, 165, 113, 189, 157, 44, 209, 191, 89, 159, 83, 71, 73, 62, 99, 114, 98, 203, 538	60748441, 60751410, 60756218, 60756671, 60757942, 60758898, 60768671, 60769773, 60773756, 60775026, 60776559, 60778523, 60780519, 60785800, 60786727, 60788844, 60792555, 60795934, 60796304, 60796577, 60797906, 60798152, 60801960, 60802160, 60803711, 60806531, 60829469, 60887234
773	18	-	2	270, 503	66973744, 66974510
882	18	-	3	375, 441, 66	64917019, 64954452, 65014886
518	18	-	2	501, 17	64954392, 65014886
7322	18	-	14	814, 31, 21, 218, 89, 275, 36, 128, 148, 3292, 1696, 118, 127, 329	61529589, 61530453, 61531021, 61562889, 61567119, 61568693, 61572690, 61572821, 61579299, 61584545, 61628733, 61653313, 61657412, 61671634
2202	18	-	2	1709, 493	67039380, 67042943
2326	18	-	3	1709, 410, 207	67039380, 67042943, 67044237
5415	18	-	14	3676, 20, 74, 139, 169, 184, 51, 117, 120, 213, 30, 175, 377, 70	70429236, 70433480, 70433608, 70434054, 70438642, 70439477, 70446766, 70448088, 70448296, 70452138, 70458744, 70459381, 70461236, 70475377
1469	18	-	7	710, 4, 58, 85, 113, 220, 279	77085556, 77086303, 77086350, 77088395, 77091146, 77091763, 77094596
438	19	+	5	35, 60, 162, 105, 76	9642237, 9643393, 9647813, 9648154, 9648962
2502	19	-	20	377, 117, 75, 77, 150, 120, 68, 51, 131, 191, 151, 72, 116, 84, 42, 101, 118, 131, 297, 33	10355243, 10355879, 10356130, 10356278, 10356579, 10356821, 10357048, 10357851, 10358185, 10358428, 10358723, 10359043, 10359442, 10359721, 10360316, 10360642, 10365951, 10368808, 10372970, 10374510
187	19	-	2	103, 84	10922571, 10924987
343	19	-	4	33, 69, 69, 172	10949910, 10950657, 10951730, 10952850
4423	19	-	10	1980, 246, 109, 125, 143, 251, 188, 165, 117, 1099	778045, 781571, 783427, 783877, 784951, 788628, 790254, 791515, 793101, 794025
282	19	-	2	112, 170	11192604, 11206718
2451	19	-	3	1410, 406, 635	15747112, 15748673, 15750168
4252	19	-	26	796, 125, 115, 105, 147, 156, 169, 176, 99, 126, 85, 98, 73, 81, 35, 192, 133, 159, 128, 112, 149, 150, 168, 204, 421, 50	20051850, 20052831, 20053920, 20054243, 20054894, 20055440, 20055962, 20056753, 20057547, 20058339, 20058699, 20060359, 20061469, 20061679, 20062168, 20062452, 20064666, 20064947, 20066342, 20068126, 20069056, 20069510, 20070352, 20071347, 20073690, 20109862
1644	19	-	2	1614, 30	26222094, 26287070
1229	19	-	4	772, 124, 263, 70	26223718, 26247336, 26254587, 26257153
1232	19	-	4	775, 124, 263, 70	26223718, 26247336, 26254587, 26257153
3109	19	-	7	1292, 211, 97, 83, 72, 251, 1103	26737209, 26785081, 26791877, 26808753, 26810958, 26824346, 26961983
1114	19	-	7	698, 69, 86, 30, 75, 75, 81	29300885, 29303742, 29305800, 29306841, 29309324, 29316099, 29318520
11269	19	-	44	3270, 105, 129, 195, 140, 169, 273, 173, 903, 203, 220, 43, 69, 55, 18, 10, 30, 43, 41, 16, 95, 160, 200, 197, 111, 180, 168, 196, 211, 256, 144, 177, 244, 122, 138, 87, 118, 56, 69, 147, 112, 332, 1613, 31	17110895, 17116047, 17121027, 17125414, 17126089, 17130871, 17132144, 17133394, 17134278, 17137763, 17141397, 17142906, 17144953, 17145137, 17145281, 17148349, 17149232, 17149738, 17149848, 17150350, 17150600, 17151298, 17156765, 17157415, 17159512, 17161774, 17162594, 17166560, 17168862, 17170239, 17170587, 17173354, 17176892, 17180264, 17181988, 17182932, 17188332, 17189399, 17189533, 17189968,…
11257	19	-	45	3270, 105, 129, 195, 140, 169, 273, 87, 74, 903, 203, 220, 43, 69, 55, 18, 10, 30, 43, 41, 16, 95, 160, 200, 197, 111, 180, 168, 196, 211, 256, 144, 177, 244, 122, 138, 87, 118, 56, 69, 147, 112, 332, 1613, 31	17110895, 17116047, 17121027, 17125414, 17126089, 17130871, 17132144, 17133394, 17133493, 17134278, 17137763, 17141397, 17142906, 17144953, 17145137, 17145281, 17148349, 17149232, 17149738, 17149848, 17150350, 17150600, 17151298, 17156765, 17157415, 17159512, 17161774, 17162594, 17166560, 17168862, 17170239, 17170587, 17173354, 17176892, 17180264, 17181988, 17182932, 17188332, 17189399, 17189533,…
3638	19	-	12	402, 192, 167, 172, 138, 104, 58, 240, 234, 481, 173, 1277	30560323, 30564536, 30570557, 30571680, 30575374, 30612984, 30632291, 30634388, 30659498, 30675270, 30681129, 30690258
1185	19	-	5	515, 193, 278, 159, 40	35073345, 35074004, 35074277, 35075100, 35080361
2258	19	-	2	2166, 92	35066816, 35069163
6986	19	-	21	4368, 41, 255, 139, 75, 56, 121, 163, 190, 101, 98, 65, 118, 55, 133, 82, 73, 47, 51, 84, 671	30121984, 30126918, 30127937, 30128702, 30129627, 30130405, 30131189, 30132790, 30140987, 30141272, 30144210, 30145841, 30145999, 30146352, 30149262, 30151864, 30153723, 30154387, 30161395, 30163929, 30167558
917	19	+	2	458, 459	30162349, 30162945
770	19	-	3	614, 56, 100	36733988, 36735385, 36742026
888	19	-	4	614, 118, 56, 100	36733988, 36735001, 36735385, 36742026
7222	19	-	3	7069, 62, 91	39605834, 39614305, 39616728
3116	19	-	11	1663, 141, 50, 152, 76, 136, 98, 184, 74, 433, 109	41231014, 41234572, 41235076, 41235858, 41236672, 41237006, 41241811, 41245924, 41249883, 41252835, 41254000
4045	19	-	2	1997, 2048	45857372, 45860171
1529	19	-	11	34, 88, 87, 172, 214, 166, 139, 46, 123, 96, 364	52788936, 52790072, 52790244, 52790431, 52790693, 52791144, 52793586, 52793847, 52795189, 52800105, 52833993
5078	19	-	13	1878, 1446, 141, 128, 92, 283, 55, 95, 110, 72, 74, 124, 580	51857084, 51860017, 51861545, 51862570, 51863172, 51864506, 51865237, 51865493, 51866354, 51867642, 51872831, 51878229, 51899075
232	2	-	2	5, 227	504361, 612105
373	2	-	2	101, 272	611963, 771337
365	2	+	2	359, 6	611964, 771597
196	2	+	2	75, 121	507120, 615524
478	2	+	2	381, 97	135778, 334463
4678	2	-	12	2929, 97, 167, 174, 121, 113, 366, 112, 155, 187, 226, 31	2911610, 2919308, 2919945, 2924098, 2932393, 2935456, 2942767, 2945504, 2949805, 2962855, 2966729, 2984220
1441	2	-	3	543, 84, 814	13496620, 13498905, 13512270
5422	2	-	4	4697, 136, 130, 459	12326606, 12337131, 12337824, 12340412
633	2	-	4	51, 222, 96, 264	22084998, 22086364, 22086994, 22088374
235	2	-	2	170, 65	22090021, 22105991
6011	2	-	25	2570, 135, 78, 89, 68, 87, 116, 143, 160, 173, 77, 158, 78, 88, 157, 121, 79, 151, 53, 32, 118, 71, 136, 153, 920	14201328, 14204787, 14206272, 14207402, 14209474, 14211302, 14212149, 14213399, 14214651, 14215067, 14216342, 14216736, 14218223, 14219038, 14222248, 14223138, 14230926, 14234644, 14237270, 14241131, 14241838, 14242804, 14243767, 14244915, 14287312
3418	2	-	8	776, 174, 100, 134, 148, 147, 150, 1789	23318565, 23326738, 23329310, 23330560, 23343861, 23345476, 23349396, 23355306
6472	2	-	18	1793, 168, 106, 163, 81, 148, 105, 83, 225, 156, 123, 379, 143, 162, 97, 2273, 109, 158	22724909, 22731592, 22732612, 22733686, 22737326, 22740262, 22740841, 22742209, 22744631, 22745617, 22746618, 22748054, 22750323, 22752767, 22755722, 22757082, 22760306, 22769077
10708	2	-	4	235, 96, 10120, 257	23363896, 23365530, 23372874, 23416517
718	2	+	2	621, 97	27139003, 27139750
8235	2	-	25	5302, 25, 75, 100, 76, 96, 99, 88, 159, 108, 87, 172, 226, 153, 169, 61, 119, 123, 82, 134, 107, 150, 76, 114, 334	29477396, 29484660, 29485442, 29486813, 29487785, 29490450, 29490747, 29492545, 29492711, 29493005, 29494460, 29496107, 29497184, 29498069, 29501246, 29501982, 29502540, 29504780, 29514432, 29523990, 29527118, 29532661, 29536887, 29539025, 29570421
6322	2	-	28	657, 256, 268, 37, 205, 187, 61, 178, 151, 161, 226, 93, 37, 123, 388, 185, 208, 146, 208, 182, 223, 173, 1210, 131, 190, 92, 160, 186	31037397, 31042078, 31043718, 31045537, 31048712, 31054316, 31054945, 31057553, 31057918, 31061549, 31062195, 31063742, 31064270, 31066357, 31069227, 31070383, 31070795, 31072742, 31074904, 31076188, 31078073, 31078832, 31079641, 31086924, 31088405, 31089989, 31091936, 31097175
614	2	-	3	328, 188, 98	31530948, 31532255, 31538391
678	2	-	4	328, 188, 64, 98	31530948, 31532255, 31534624, 31538391
682	2	-	4	328, 188, 64, 102	31530948, 31532255, 31534624, 31540657
812	2	-	4	328, 188, 64, 232	31530948, 31532255, 31534624, 31540766
901	2	-	2	692, 209	34538868, 34541037
3670	2	-	22	1076, 171, 69, 177, 143, 126, 181, 43, 19, 23, 38, 37, 15, 21, 9, 80, 202, 132, 75, 93, 712, 228	32601786, 32604016, 32604767, 32604926, 32605269, 32606418, 32606762, 32607044, 32610018, 32610277, 32610627, 32613491, 32614338, 32614997, 32617581, 32620926, 32621195, 32622171, 32628332, 32629054, 32675016, 32685614
1495	2	-	11	186, 115, 181, 174, 122, 100, 70, 116, 130, 73, 228	34561936, 34563329, 34565705, 34566972, 34567617, 34569598, 34574390, 34575939, 34576350, 34576784, 34578181
1468	2	-	11	186, 115, 181, 147, 122, 100, 70, 116, 130, 73, 228	34561936, 34563329, 34565705, 34566999, 34567617, 34569598, 34574390, 34575939, 34576350, 34576784, 34578181
1026	2	-	4	127, 314, 102, 483	51992588, 51993332, 51993794, 51997851
858	2	-	2	608, 250	52289532, 52294706
3034	2	-	7	1625, 131, 683, 145, 102, 139, 209	51817268, 51820552, 51827577, 51834675, 51843142, 51844495, 51844837
2958	2	-	8	1625, 131, 223, 358, 145, 102, 139, 235	51817268, 51820552, 51827577, 51827902, 51834675, 51843142, 51844495, 51845556
10919	2	-	28	7136, 117, 93, 108, 105, 114, 103, 90, 77, 81, 210, 111, 137, 167, 131, 258, 144, 143, 145, 74, 166, 151, 149, 128, 112, 89, 113, 467	47100772, 47111994, 47113024, 47114494, 47114752, 47116818, 47121396, 47122841, 47124691, 47127812, 47135485, 47143172, 47144219, 47145653, 47148192, 47150390, 47151944, 47155142, 47159581, 47160385, 47164305, 47169326, 47172347, 47185352, 47186242, 47186478, 47190870, 47206133
2086	2	-	3	1097, 932, 57	54422779, 54433031, 54434882
4843	2	-	18	2209, 73, 82, 168, 174, 105, 181, 223, 77, 154, 140, 152, 136, 279, 172, 170, 88, 260	56079018, 56081912, 56082220, 56087531, 56088581, 56090467, 56091361, 56092952, 56094448, 56097963, 56098802, 56102909, 56103727, 56105166, 56108034, 56113414, 56121387, 56132915
542	2	-	2	211, 331	62167852, 62229547
2489	2	-	2	2358, 131	62297191, 62300975
257	2	-	3	111, 115, 31	78485248, 78487931, 78499173
706	2	-	2	111, 595	78485248, 78609665
1250	2	+	2	925, 325	79431252, 79432302
392	2	-	2	127, 265	84721956, 84724670
6369	2	-	26	3514, 136, 133, 90, 136, 182, 70, 202, 138, 101, 120, 135, 75, 69, 81, 59, 52, 33, 62, 190, 169, 73, 144, 74, 97, 234	83544502, 83550312, 83552987, 83555426, 83556904, 83558788, 83562739, 83571630, 83573399, 83575501, 83575798, 83577038, 83578323, 83578481, 83578773, 83580727, 83582299, 83584177, 83585086, 83587338, 83589851, 83592215, 83595301, 83598295, 83599386, 83622065
6368	2	-	26	3514, 136, 133, 90, 135, 182, 70, 202, 138, 101, 120, 135, 75, 69, 81, 59, 52, 33, 62, 190, 169, 73, 144, 74, 97, 234	83544502, 83550312, 83552987, 83555426, 83556905, 83558788, 83562739, 83571630, 83573399, 83575501, 83575798, 83577038, 83578323, 83578481, 83578773, 83580727, 83582299, 83584177, 83585086, 83587338, 83589851, 83592215, 83595301, 83598295, 83599386, 83622065
1711	2	-	1	1711	105352034
4040	2	-	5	3334, 178, 123, 114, 291	96522038, 96529099, 96548114, 96555309, 96597255
934	2	-	3	800, 117, 17	106891264, 106892170, 106893351
833	2	-	2	800, 33	106891264, 106893351
4510	2	-	1	4510	105346899
6908	2	-	26	3536, 128, 167, 213, 281, 152, 114, 173, 106, 119, 72, 139, 87, 175, 125, 54, 139, 60, 152, 59, 291, 244, 77, 76, 139, 30	113312503, 113321491, 113324053, 113335888, 113346306, 113349615, 113350069, 113351767, 113353159, 113354918, 113357431, 113359444, 113361063, 113362625, 113363888, 113380726, 113383538, 113393004, 113395704, 113401185, 113442272, 113446044, 113460473, 113536616, 113558695, 113579471
6906	2	-	26	3536, 128, 167, 213, 281, 150, 114, 173, 106, 119, 72, 139, 87, 175, 125, 54, 139, 60, 152, 59, 291, 244, 77, 76, 139, 30	113312503, 113321491, 113324053, 113335888, 113346306, 113349616, 113350069, 113351767, 113353159, 113354918, 113357431, 113359444, 113361063, 113362625, 113363888, 113380726, 113383538, 113393004, 113395704, 113401185, 113442272, 113446044, 113460473, 113536616, 113558695, 113579471
6914	2	-	7	4176, 225, 230, 233, 98, 1763, 189	116665498, 116670550, 116671131, 116674586, 116676500, 116690231, 116693547
6360	2	-	8	4176, 225, 230, 233, 98, 1146, 63, 189	116665498, 116670550, 116671131, 116674586, 116676500, 116690231, 116691931, 116693547
8264	2	-	4	3215, 3545, 230, 1274	125374429, 125379216, 125388247, 125407124
2564	2	-	3	2004, 76, 484	147865967, 147869295, 147869645
303	2	-	3	77, 96, 130	153249443, 153249613, 153252234
10575	2	-	24	1294, 147, 188, 127, 135, 128, 105, 193, 332, 132, 304, 159, 131, 183, 165, 198, 210, 150, 252, 126, 231, 147, 90, 5448	142464040, 142469107, 142469439, 142470606, 142471688, 142471910, 142473347, 142475223, 142483890, 142484439, 142486334, 142488098, 142490171, 142492549, 142493655, 142495016, 142497115, 142499204, 142519276, 142521592, 142540034, 142545245, 142593854, 142598925
3046	2	-	3	2877, 132, 37	155146898, 155150746, 155152219
3151	2	-	20	818, 124, 173, 90, 172, 148, 136, 65, 164, 75, 119, 180, 138, 90, 110, 69, 111, 224, 80, 65	158892377, 158897416, 158908917, 158909199, 158910338, 158912035, 158912563, 158916875, 158920244, 158924625, 158928795, 158937768, 158949140, 158950423, 158955561, 158968094, 158970519, 158972781, 158977343, 158986970
9966	2	-	63	1646, 152, 197, 102, 171, 156, 72, 193, 90, 168, 153, 13, 37, 57, 13, 141, 113, 116, 103, 118, 137, 144, 125, 167, 109, 65, 62, 128, 127, 155, 439, 96, 169, 108, 131, 17, 170, 6, 154, 218, 396, 438, 193, 124, 82, 109, 93, 98, 63, 80, 169, 153, 109, 134, 198, 147, 120, 127, 122, 96, 101, 232, 44	144839916, 144843318, 144844821, 144846856, 144856643, 144857540, 144859741, 144861088, 144863516, 144878425, 144894588, 144894922, 144895808, 144897350, 144898111, 144908194, 144924004, 144940663, 144945430, 144945818, 145010043, 145028469, 145042757, 145080330, 145083472, 145108211, 145119518, 145153915, 145172856, 145175369, 145185473, 145204383, 145206264, 145209198, 145212221, 145212609, 145…
7187	2	-	17	5404, 95, 163, 72, 105, 129, 132, 45, 170, 87, 86, 96, 53, 30, 90, 45, 385	159068249, 159075966, 159078332, 159080333, 159083238, 159084811, 159089028, 159091473, 159091604, 159093277, 159094899, 159095827, 159100470, 159100619, 159100757, 159101682, 159128108
4931	2	-	16	2410, 72, 69, 168, 110, 83, 248, 303, 162, 84, 83, 151, 54, 50, 75, 809	166764170, 166766928, 166774526, 166774923, 166778919, 166780418, 166781307, 166782526, 166785489, 166790294, 166791136, 166794029, 166795746, 166797548, 166798911, 166856412
8974	2	-	8	2811, 901, 4269, 391, 130, 195, 99, 178	148704227, 148714538, 148717038, 148725136, 148728531, 148730973, 148733574, 148734205
9049	2	-	8	2811, 901, 4269, 391, 130, 195, 174, 178	148704227, 148714538, 148717038, 148725136, 148728531, 148730973, 148733574, 148734205
633	2	-	2	284, 349	177742085, 177830624
6884	2	-	15	4898, 78, 140, 108, 199, 101, 127, 128, 149, 106, 151, 158, 150, 165, 226	179110335, 179115446, 179116083, 179116361, 179117622, 179119363, 179119550, 179120283, 179120611, 179120933, 179121572, 179123351, 179126820, 179128676, 179204406
5305	2	-	28	1670, 131, 139, 246, 84, 224, 184, 145, 106, 112, 165, 116, 189, 166, 44, 209, 197, 89, 159, 80, 71, 73, 62, 99, 114, 59, 67, 305	182160828, 182162741, 182164151, 182164424, 182164918, 182165796, 182166298, 182166740, 182166996, 182167227, 182167425, 182168497, 182168726, 182169043, 182169627, 182170494, 182173212, 182174935, 182175187, 182177524, 182177810, 182178306, 182178477, 182178785, 182179005, 182179439, 182181494, 182181705
3884	2	-	8	2576, 131, 186, 154, 195, 168, 140, 334	190091977, 190094688, 190096150, 190105179, 190108823, 190110150, 190112558, 190126518
7200	2	-	14	5068, 237, 6, 219, 283, 176, 127, 53, 78, 101, 30, 16, 78, 728	190553717, 190564188, 190564640, 190566600, 190568900, 190573656, 190577190, 190578355, 190579627, 190580659, 190587219, 190595495, 190600754, 190606037
967	2	-	3	283, 218, 466	201780038, 201781562, 201783044
5611	2	-	11	4286, 70, 128, 205, 96, 104, 47, 117, 30, 121, 407	204568068, 204575771, 204576595, 204576821, 204577861, 204583052, 204585920, 204592468, 204597355, 204600554, 204622771
3166	2	-	15	1370, 159, 149, 95, 133, 110, 204, 147, 129, 105, 63, 148, 54, 116, 184	219197755, 219200360, 219202832, 219205011, 219205577, 219207821, 219216480, 219217673, 219219410, 219222467, 219227376, 219228213, 219229397, 219250870, 219288019
3341	2	-	17	1370, 159, 149, 95, 133, 110, 15, 159, 204, 147, 129, 105, 63, 149, 54, 116, 184	219197755, 219200360, 219202832, 219205011, 219205577, 219207821, 219210689, 219215056, 219216480, 219217673, 219219410, 219222467, 219227376, 219228213, 219229397, 219250870, 219288019
591	2	-	3	198, 46, 347	220255311, 220255666, 220255964
463	2	-	3	199, 74, 190	228148362, 228148639, 228149799
3103	2	-	3	2521, 215, 367	232902539, 232913294, 232927202
3398	2	-	5	2521, 218, 99, 204, 356	232902539, 232913291, 232939060, 232939896, 232942163
7597	2	-	12	2299, 349, 138, 90, 151, 209, 94, 82, 39, 3248, 145, 753	231015221, 231018934, 231021111, 231022549, 231025271, 231029003, 231029992, 231031215, 231032299, 231036575, 231067735, 231096467
2418	2	-	15	36, 194, 103, 179, 94, 194, 103, 213, 281, 243, 200, 110, 128, 209, 131	240715574, 240718641, 240726183, 240727259, 240728593, 240730786, 240733574, 240734083, 240734855, 240735772, 240736456, 240736867, 240737712, 240739545, 240749508
2525	2	-	22	243, 358, 16, 26, 15, 17, 17, 33, 18, 16, 12, 22, 222, 198, 189, 171, 189, 149, 76, 192, 73, 273	250761787, 250762116, 250763008, 250765071, 250765297, 250765715, 250766008, 250766168, 250766257, 250766688, 250766725, 250768781, 250769157, 250770366, 250774003, 250775939, 250776186, 250781160, 250781551, 250782242, 250783738, 250792712
1047	20	-	2	966, 81	1675820, 1678964
822	20	-	2	586, 236	1686231, 1687110
818	20	-	3	586, 114, 118	1686231, 1687110, 1687437
496	20	-	2	279, 217	3497272, 3498390
231	20	+	2	43, 188	3536221, 3594648
1157	20	-	5	685, 79, 108, 190, 95	8532485, 8542072, 8592005, 8615907, 8651110
1953	20	-	7	851, 30, 162, 294, 360, 56, 200	10945235, 10946789, 10948446, 10950061, 10951914, 10952743, 10954522
600	20	-	2	570, 30	12009371, 12010100
1337	20	-	2	814, 523	12011475, 12015451
5806	20	+	2	2123, 3683	10279926, 10282180
1354	20	-	2	1144, 210	18148692, 18150729
1982	20	-	4	748, 994, 54, 186	25159448, 25160246, 25184914, 25198412
5447	20	-	7	4574, 135, 106, 182, 93, 152, 205	24632066, 24686081, 24699719, 24763567, 24804897, 24927187, 25039806
5995	20	-	17	2926, 182, 165, 150, 234, 169, 88, 390, 195, 33, 165, 168, 181, 104, 144, 225, 476	28092482, 28096731, 28098082, 28098854, 28105386, 28105711, 28107100, 28107594, 28108225, 28110259, 28110484, 28111215, 28112220, 28113256, 28113671, 28114706, 28162122
8081	20	-	25	838, 132, 177, 140, 123, 131, 91, 169, 279, 215, 211, 128, 90, 153, 215, 202, 2174, 173, 1676, 193, 144, 125, 106, 114, 82	22151810, 22153234, 22158581, 22160000, 22163972, 22164493, 22165380, 22166298, 22169444, 22170212, 22170875, 22171381, 22172053, 22177892, 22178984, 22181061, 22185248, 22187783, 22191555, 22193505, 22193792, 22195095, 22196951, 22222656, 22226048
4040	20	-	13	1513, 229, 108, 51, 118, 155, 153, 180, 118, 122, 788, 159, 346	31942162, 31946486, 31949276, 31952501, 31952987, 31955449, 31957329, 31959549, 31975191, 31983159, 32013582, 32023796, 32050368
2909	20	-	2	2392, 517	41305697, 41309607
4886	20	-	13	2653, 116, 173, 220, 116, 94, 124, 95, 81, 116, 97, 855, 146	32581353, 32584336, 32596457, 32597361, 32603039, 32611616, 32612797, 32656491, 32704422, 32718319, 32723174, 32765379, 32767471
3841	20	-	9	2936, 49, 93, 151, 150, 121, 67, 160, 114	37346472, 37356231, 37358479, 37360050, 37361862, 37362435, 37363666, 37372096, 37455800
4106	20	-	11	2936, 189, 76, 49, 93, 151, 150, 121, 67, 160, 114	37346472, 37354164, 37354526, 37356231, 37358479, 37360050, 37361862, 37362435, 37363666, 37372096, 37455800
3455	20	+	2	1486, 1969	44454544, 44456190
543	3	-	2	305, 238	772967, 773819
2996	3	-	12	1563, 54, 143, 123, 56, 178, 96, 128, 152, 122, 136, 245	1517699, 1522631, 1522775, 1525318, 1541190, 1541323, 1545328, 1547000, 1548570, 1548985, 1549279, 1588879
2038	3	-	16	672, 21, 32, 14, 22, 32, 16, 190, 273, 75, 72, 162, 99, 79, 217, 62	3692818, 3694199, 3694920, 3695602, 3696218, 3696969, 3697172, 3697300, 3697843, 3700285, 3701005, 3702760, 3708873, 3709255, 3710972, 3717263
961	3	-	3	327, 56, 578	4817781, 4818499, 4819781
4467	3	-	26	1298, 136, 169, 163, 94, 148, 114, 141, 7, 21, 10, 68, 28, 18, 37, 142, 91, 87, 130, 105, 101, 124, 180, 179, 355, 521	6075166, 6078291, 6082874, 6083769, 6098591, 6102573, 6107633, 6109426, 6109919, 6109938, 6111386, 6111402, 6111510, 6111716, 6111786, 6122481, 6124581, 6124908, 6128611, 6129792, 6133377, 6133625, 6137097, 6138314, 6139749, 6142450
1679	3	-	13	411, 87, 80, 187, 90, 77, 121, 134, 87, 150, 148, 59, 48	9195431, 9195923, 9196448, 9196614, 9196896, 9197075, 9197452, 9197973, 9198355, 9198517, 9201083, 9205905, 9262814
1560	3	-	12	411, 87, 80, 187, 90, 77, 121, 87, 150, 148, 59, 63	9195431, 9195923, 9196448, 9196614, 9196896, 9197075, 9197452, 9198355, 9198517, 9201083, 9205905, 9262814
4007	3	-	2	2857, 1150	11181126, 11196669
4367	3	-	3	2857, 1025, 485	11181126, 11196669, 11198289
8796	3	-	30	1441, 78, 78, 95, 138, 112, 57, 78, 150, 83, 246, 184, 114, 141, 106, 112, 118, 82, 98, 246, 139, 62, 143, 175, 199, 124, 98, 137, 3647, 315	4583001, 4586583, 4588238, 4588967, 4589302, 4589773, 4590025, 4590282, 4593194, 4594789, 4595414, 4596865, 4597292, 4597837, 4598585, 4598888, 4599177, 4599476, 4599830, 4601162, 4601867, 4602113, 4602423, 4603129, 4603444, 4604170, 4605565, 4608067, 4610401, 4617134
8856	3	-	31	1441, 78, 60, 78, 95, 138, 112, 57, 78, 150, 83, 246, 184, 114, 141, 106, 112, 118, 82, 98, 246, 139, 62, 143, 175, 199, 124, 98, 137, 3647, 315	4583001, 4586583, 4587463, 4588238, 4588967, 4589302, 4589773, 4590025, 4590282, 4593194, 4594789, 4595414, 4596865, 4597292, 4597837, 4598585, 4598888, 4599177, 4599476, 4599830, 4601162, 4601867, 4602113, 4602423, 4603129, 4603444, 4604170, 4605565, 4608067, 4610401, 4617134
8106	3	-	31	1441, 78, 78, 95, 138, 112, 57, 78, 150, 83, 246, 184, 114, 141, 106, 112, 118, 82, 98, 246, 139, 62, 143, 175, 199, 124, 98, 137, 419, 2538, 315	4583001, 4586583, 4588238, 4588967, 4589302, 4589773, 4590025, 4590282, 4593194, 4594789, 4595414, 4596865, 4597292, 4597837, 4598585, 4598888, 4599177, 4599476, 4599830, 4601162, 4601867, 4602113, 4602423, 4603129, 4603444, 4604170, 4605565, 4608067, 4610401, 4611510, 4617134
274	3	+	2	219, 55	14375645, 14378082
2045	3	-	18	65, 45, 124, 66, 70, 135, 159, 200, 93, 112, 101, 96, 92, 93, 166, 221, 170, 37	17335951, 17341730, 17346210, 17351985, 17352056, 17357765, 17359831, 17367151, 17367989, 17382672, 17382987, 17384971, 17386100, 17395935, 17401873, 17405981, 17411804, 17465306
2216	3	-	18	187, 45, 124, 66, 70, 135, 159, 200, 93, 112, 98, 96, 92, 145, 166, 221, 170, 37	17336707, 17341730, 17346210, 17351985, 17352056, 17357765, 17359831, 17367151, 17367989, 17382672, 17382987, 17384971, 17386100, 17395883, 17401873, 17405981, 17411804, 17465306
9542	3	-	11	5851, 181, 1970, 109, 215, 189, 72, 258, 142, 270, 285	25507738, 25518927, 25520595, 25523447, 25526204, 25527116, 25543808, 25548904, 25654891, 25657638, 25662096
9000	3	-	22	5328, 149, 108, 135, 82, 85, 214, 147, 168, 434, 215, 306, 113, 119, 133, 201, 176, 234, 118, 297, 36, 202	17128527, 17135139, 17135387, 17135810, 17136031, 17136362, 17136808, 17137363, 17140555, 17141623, 17143931, 17148363, 17157770, 17159240, 17159481, 17160192, 17165109, 17171087, 17173865, 17176363, 17179883, 17183302
8981	3	-	22	5328, 130, 108, 135, 82, 85, 214, 147, 168, 434, 215, 306, 113, 119, 133, 201, 176, 234, 118, 297, 36, 202	17128527, 17135158, 17135387, 17135810, 17136031, 17136362, 17136808, 17137363, 17140555, 17141623, 17143931, 17148363, 17157770, 17159240, 17159481, 17160192, 17165109, 17171087, 17173865, 17176363, 17179883, 17183302
1515	3	+	2	1438, 77	44472065, 44474267
274	3	-	3	97, 104, 73	46973912, 47013512, 47016125
306	3	-	3	129, 104, 73	47009116, 47013512, 47016125
7198	3	-	35	663, 144, 266, 147, 136, 311, 161, 156, 277, 653, 145, 63, 244, 75, 215, 255, 141, 66, 45, 66, 66, 62, 93, 211, 109, 61, 288, 601, 396, 201, 194, 165, 51, 144, 327	41617047, 41618329, 41618569, 41620391, 41624253, 41624781, 41629020, 41629717, 41630041, 41630848, 41636548, 41637638, 41639372, 41641183, 41642720, 41643842, 41645815, 41650684, 41652246, 41653539, 41655032, 41660516, 41660685, 41664272, 41673551, 41674365, 41675742, 41677920, 41684200, 41684793, 41692330, 41693400, 41717410, 41720499, 41826779
7143	3	-	36	663, 144, 266, 147, 136, 311, 161, 156, 277, 653, 145, 63, 244, 75, 215, 255, 141, 66, 45, 66, 68, 62, 93, 211, 109, 61, 601, 396, 201, 194, 165, 189, 51, 144, 42, 327	41617047, 41618329, 41618569, 41620391, 41624253, 41624781, 41629020, 41629717, 41630041, 41630848, 41636548, 41637638, 41639372, 41641183, 41642720, 41643842, 41645815, 41650684, 41652246, 41653539, 41655030, 41660516, 41660685, 41664272, 41673551, 41674365, 41677920, 41684200, 41684793, 41692330, 41693400, 41698251, 41717410, 41720499, 41783087, 41826779
422	3	-	5	80, 116, 143, 54, 29	53620219, 53629414, 53641449, 53669327, 53670312
582	3	-	5	80, 116, 143, 54, 189	53620219, 53629414, 53641449, 53668379, 53670312
229	3	-	2	158, 71	55194716, 55196868
471	3	-	2	435, 36	55185643, 55186545
648	3	-	2	306, 342	55186533, 55187636
940	3	-	3	306, 58, 576	55186533, 55189393, 55190212
975	3	-	2	344, 631	62684915, 62692546
1588	3	-	6	499, 117, 67, 183, 114, 608	62702897, 62704333, 62707462, 62711735, 62730947, 62838065
343	3	-	2	136, 207	67878757, 67878985
4737	3	-	12	1463, 860, 113, 124, 133, 92, 103, 173, 158, 122, 1155, 241	67897642, 67899498, 67900764, 67901828, 67902276, 67902915, 67903996, 67904248, 67906390, 67912770, 67920670, 67926330
1337	3	-	6	484, 346, 135, 126, 147, 99	87108236, 87110450, 87214880, 87226971, 87268923, 87339476
2407	3	-	5	1186, 20, 240, 78, 883	87457024, 87535909, 87538879, 87576683, 87593660
3138	3	-	19	954, 101, 195, 188, 34, 75, 214, 109, 156, 87, 53, 138, 83, 239, 37, 15, 48, 260, 152	89061222, 89062451, 89063129, 89065678, 89065950, 89067352, 89067474, 89069429, 89069622, 89069971, 89070142, 89072063, 89073574, 89073745, 89077138, 89079790, 89086481, 89092235, 89093008
198	3	-	2	107, 91	91355192, 91360014
1966	3	-	1	1966	95878023
2811	3	-	3	2518, 208, 85	100054365, 100060098, 100060589
4927	3	-	12	3825, 40, 91, 54, 56, 200, 129, 153, 108, 114, 126, 31	105257416, 105261323, 105261894, 105262071, 105262691, 105263009, 105263841, 105264052, 105264686, 105265063, 105265933, 105266262
3653	3	-	2	3291, 362	106999743, 107003395
7570	3	-	52	2228, 102, 171, 78, 57, 111, 136, 100, 151, 68, 97, 56, 149, 94, 98, 31, 63, 22, 29, 96, 210, 18, 35, 125, 87, 110, 100, 155, 49, 103, 53, 125, 64, 102, 66, 111, 62, 181, 129, 100, 158, 99, 89, 108, 124, 63, 139, 131, 111, 79, 257, 290	107632923, 107636395, 107638014, 107639922, 107642930, 107645115, 107648368, 107649677, 107653671, 107654961, 107660109, 107662492, 107663424, 107665653, 107667232, 107671911, 107671980, 107672057, 107672497, 107672697, 107674554, 107675144, 107676344, 107679249, 107682075, 107683828, 107685116, 107688002, 107688522, 107689442, 107690831, 107695831, 107698610, 107700551, 107700855, 107701906, 107…
3494	3	+	2	37, 3457	109219732, 109363935
10021	3	-	66	1504, 175, 232, 120, 129, 117, 123, 126, 207, 126, 132, 123, 120, 117, 66, 150, 126, 120, 129, 117, 126, 123, 126, 72, 159, 123, 126, 69, 165, 123, 123, 126, 123, 123, 126, 126, 123, 126, 126, 129, 126, 228, 126, 51, 138, 120, 126, 126, 54, 153, 123, 123, 126, 120, 141, 183, 159, 126, 126, 198, 96, 96, 99, 83, 339, 113	112607688, 112610302, 112613388, 112615056, 112615944, 112616342, 112619127, 112619462, 112621381, 112622147, 112623753, 112624187, 112625686, 112627619, 112627951, 112628384, 112631644, 112635124, 112635997, 112638014, 112640204, 112643377, 112646350, 112649201, 112649942, 112650728, 112651720, 112651939, 112653790, 112654249, 112656009, 112658151, 112659684, 112659959, 112667273, 112668602, 112…
10048	3	-	66	1504, 175, 232, 120, 129, 117, 123, 126, 207, 126, 132, 123, 120, 117, 66, 150, 126, 120, 129, 117, 126, 123, 126, 72, 159, 123, 126, 69, 165, 123, 123, 126, 123, 123, 126, 126, 123, 126, 126, 129, 126, 228, 126, 51, 138, 120, 126, 126, 54, 153, 123, 123, 126, 120, 141, 183, 159, 127, 126, 198, 96, 96, 99, 83, 339, 139	112607688, 112610302, 112613388, 112615056, 112615944, 112616342, 112619127, 112619462, 112621381, 112622147, 112623753, 112624187, 112625686, 112627619, 112627951, 112628384, 112631644, 112635124, 112635997, 112638014, 112640204, 112643377, 112646350, 112649201, 112649942, 112650728, 112651720, 112651939, 112653790, 112654249, 112656009, 112658151, 112659684, 112659959, 112667273, 112668602, 112…
2031	3	-	2	1835, 196	134866250, 134871304
3916	3	-	1	3916	137158862
405	3	-	2	95, 310	140436053, 140436307
6260	3	-	4	4091, 642, 1477, 50	137187087, 137191426, 137192119, 137194133
2550	3	-	10	1391, 193, 135, 175, 117, 93, 72, 116, 117, 141	141202905, 141205843, 141206434, 141207635, 141208928, 141210284, 141214887, 141216137, 141222556, 141245748
502	3	-	2	475, 27	149075987, 149077420
2912	3	-	1	2912	151116185
4292	3	-	14	1062, 213, 123, 139, 149, 99, 117, 84, 94, 124, 183, 1306, 198, 401	148911389, 148915804, 148916606, 148918690, 148920840, 148921868, 148924202, 148925974, 148927595, 148929332, 148931735, 148932338, 148936254, 148945245
4229	3	-	14	1062, 213, 123, 139, 149, 99, 117, 84, 94, 124, 183, 1306, 198, 338	148911389, 148915804, 148916606, 148918690, 148920840, 148921868, 148924202, 148925974, 148927595, 148929332, 148931735, 148932338, 148936254, 148945308
4057	3	-	7	1612, 95, 728, 119, 772, 689, 42	154220943, 154223257, 154224024, 154226420, 154267540, 154288837, 154289932
7801	3	-	2	4751, 3050	151556440, 151571412
7952	3	-	4	4751, 2982, 158, 61	151556440, 151571412, 151609698, 151624164
8581	3	-	4	4751, 2982, 116, 732	151556440, 151571412, 151624164, 151670887
555	3	-	2	344, 211	157112012, 157113060
5035	3	-	23	1551, 84, 67, 164, 240, 79, 81, 191, 252, 510, 153, 147, 482, 116, 78, 56, 88, 93, 114, 219, 149, 71, 50	156859365, 156862355, 156867546, 156868457, 156869860, 156870869, 156873591, 156877749, 156880216, 156884679, 156887397, 156892664, 156899857, 156905141, 156906631, 156908788, 156910453, 156911645, 156914903, 156918209, 156924561, 156950017, 156958982
5197	3	-	23	1551, 84, 67, 185, 240, 79, 81, 191, 405, 510, 153, 147, 482, 116, 78, 56, 88, 93, 114, 219, 149, 71, 38	156859365, 156862355, 156867546, 156868436, 156869860, 156870869, 156873591, 156877749, 156880063, 156884679, 156887397, 156892664, 156899857, 156905141, 156906631, 156908788, 156910453, 156911645, 156914903, 156918209, 156924561, 156950017, 156959863
209	3	-	2	126, 83	163886092, 163886474
3088	3	-	1	3088	167505698
5187	4	-	23	1762, 131, 67, 189, 213, 248, 133, 98, 88, 105, 233, 158, 87, 188, 152, 221, 154, 158, 116, 147, 75, 54, 410	889784, 902344, 905481, 906246, 911823, 922777, 932772, 934967, 937578, 939163, 946369, 946765, 950669, 962466, 964804, 965938, 966478, 968376, 970388, 975372, 976352, 979593, 991752
1074	4	-	2	903, 171	5536185, 5539625
8509	4	-	26	2784, 86, 126, 89, 287, 564, 57, 251, 145, 255, 309, 165, 99, 265, 110, 118, 131, 231, 39, 173, 59, 81, 230, 115, 185, 1555	7041588, 7045108, 7045343, 7045576, 7046305, 7047647, 7048338, 7048730, 7049379, 7049686, 7052556, 7053645, 7060269, 7061066, 7063594, 7064892, 7066865, 7067097, 7069268, 7072396, 7074195, 7080479, 7083553, 7085531, 7095582, 7111604
2264	4	-	2	2208, 56	26628402, 26638121
1183	4	-	2	1139, 44	27793345, 27808009
4833	4	-	9	3244, 187, 136, 51, 110, 168, 136, 488, 313	27354312, 27363137, 27364620, 27368653, 27414507, 27453650, 27553740, 27617773, 27620775
5061	4	-	2	5014, 47	27975928, 27984761
5662	4	-	4	5150, 151, 91, 270	28180408, 28189190, 28192370, 28194421
3175	4	-	18	1139, 91, 159, 139, 141, 81, 53, 159, 85, 85, 94, 139, 147, 140, 116, 143, 54, 210	30822664, 30824012, 30824196, 30835085, 30856921, 30879669, 30881262, 30894597, 30895180, 30899054, 30899345, 30900079, 30904707, 30916441, 30939832, 30967188, 30977721, 31006226
3185	4	-	18	1139, 91, 159, 139, 143, 81, 53, 159, 88, 85, 94, 139, 152, 140, 116, 143, 54, 210	30822664, 30824012, 30824196, 30835085, 30856921, 30879669, 30881262, 30894597, 30895180, 30899054, 30899345, 30900079, 30904707, 30916441, 30939832, 30967188, 30977721, 31006226
858	4	-	3	735, 94, 29	39336600, 39337755, 39338141
860	4	-	3	737, 94, 29	39336600, 39337755, 39338141
861	4	-	3	738, 94, 29	39336600, 39337755, 39338141
1335	4	-	6	376, 96, 185, 155, 69, 454	42783916, 42836434, 42884801, 42889944, 42930532, 42931318
1014	4	-	2	560, 454	42930041, 42931318
12156	4	-	50	527, 137, 130, 86, 233, 201, 183, 106, 203, 669, 151, 220, 145, 189, 192, 98, 64, 486, 135, 1038, 180, 153, 105, 177, 120, 233, 213, 163, 230, 206, 104, 141, 222, 354, 93, 97, 172, 112, 86, 136, 74, 214, 2346, 177, 156, 171, 54, 45, 219, 210	26772472, 26774578, 26775253, 26780164, 26782156, 26783731, 26784731, 26786252, 26786790, 26787443, 26792842, 26793647, 26795530, 26799584, 26800015, 26801270, 26801479, 26801942, 26802903, 26804273, 26806760, 26807728, 26815714, 26816380, 26820118, 26821456, 26824132, 26825270, 26837111, 26843620, 26846983, 26847574, 26848753, 26849921, 26858557, 26861363, 26865684, 26866315, 26869287, 26869944,…
12158	4	-	50	527, 137, 130, 86, 233, 201, 183, 106, 203, 669, 151, 220, 145, 189, 192, 98, 64, 488, 135, 1038, 180, 153, 105, 177, 120, 233, 213, 163, 230, 206, 104, 141, 222, 354, 93, 97, 172, 112, 86, 136, 74, 214, 2346, 177, 156, 171, 54, 45, 219, 210	26772472, 26774578, 26775253, 26780164, 26782156, 26783731, 26784731, 26786252, 26786790, 26787443, 26792842, 26793647, 26795530, 26799584, 26800015, 26801270, 26801479, 26801942, 26802903, 26804273, 26806760, 26807728, 26815714, 26816380, 26820118, 26821456, 26824132, 26825270, 26837111, 26843620, 26846983, 26847574, 26848753, 26849921, 26858557, 26861363, 26865684, 26866315, 26869287, 26869944,…
3590	4	-	2	1994, 1596	55287623, 55290610
4649	4	-	4	3179, 101, 72, 1297	58182547, 58236830, 58252881, 58272659
1810	4	-	3	441, 72, 1297	58236490, 58252881, 58272659
2075	4	-	4	441, 72, 1071, 491	58236490, 58252881, 58272659, 58274601
8007	4	-	32	1374, 151, 213, 170, 191, 100, 104, 160, 147, 67, 269, 143, 235, 147, 240, 94, 165, 137, 118, 152, 191, 97, 201, 115, 100, 154, 124, 101, 132, 183, 1270, 962	59253407, 59256982, 59262097, 59266305, 59267549, 59269223, 59269913, 59283081, 59286369, 59287266, 59289821, 59296556, 59300535, 59301371, 59301985, 59302597, 59305137, 59306375, 59309734, 59314880, 59318995, 59319553, 59326977, 59337941, 59340209, 59341549, 59343066, 59354540, 59414280, 59602911, 59619219, 59691660
373	4	-	1	373	66163370
4939	4	-	14	1865, 134, 131, 85, 103, 121, 175, 124, 96, 1011, 253, 136, 620, 85	65844482, 65850095, 65850600, 65851400, 65855110, 65858205, 65862459, 65866740, 65867968, 65868327, 65873805, 65879080, 65894067, 65894824
1680	4	+	2	1240, 440	66980556, 66981900
849	4	-	2	729, 120	71520144, 71521186
3488	4	-	22	511, 123, 127, 145, 145, 72, 143, 251, 94, 135, 131, 157, 93, 108, 125, 168, 114, 54, 117, 235, 92, 348	78521592, 78524257, 78526257, 78528171, 78533341, 78534267, 78544915, 78548168, 78552879, 78554069, 78564763, 78573208, 78574344, 78574632, 78577627, 78578186, 78581968, 78582888, 78583093, 78600466, 78664743, 78695576
3456	4	-	22	511, 123, 127, 145, 145, 79, 64, 138, 251, 94, 135, 131, 157, 104, 124, 168, 114, 54, 117, 235, 92, 348	78521592, 78524257, 78526257, 78528171, 78533341, 78534267, 78537611, 78544920, 78548168, 78552879, 78554069, 78564763, 78573208, 78574632, 78577627, 78578186, 78581968, 78582888, 78583093, 78600466, 78664743, 78695576
4436	4	-	9	558, 83, 123, 63, 81, 102, 211, 147, 3068	79698391, 79700305, 79701049, 79702147, 79702812, 79702978, 79703183, 79703573, 79703866
645	4	-	3	449, 136, 60	83460812, 83462152, 83463650
4926	4	-	1	4926	82177394
4773	4	-	2	2785, 1988	82177394, 82180332
2365	4	-	9	848, 73, 177, 183, 147, 148, 208, 119, 462	87196830, 87199634, 87200631, 87209073, 87210904, 87211943, 87212922, 87222064, 87236590
2366	4	-	9	848, 73, 177, 183, 147, 148, 208, 120, 462	87196830, 87199634, 87200631, 87209073, 87210904, 87211943, 87212922, 87222064, 87236590
685	4	-	3	444, 138, 103	105673612, 105674751, 105684770
726	4	-	2	597, 129	105865236, 105867351
6282	4	-	9	4547, 155, 103, 166, 167, 101, 135, 143, 765	104599977, 104605941, 104608243, 104610336, 104611174, 104626723, 104628232, 104641915, 104656374
6283	4	-	9	4547, 156, 103, 166, 167, 101, 135, 143, 765	104599977, 104605941, 104608243, 104610336, 104611174, 104626723, 104628232, 104641915, 104656374
5375	4	-	18	2293, 234, 156, 184, 100, 96, 120, 149, 305, 234, 156, 184, 100, 96, 120, 149, 163, 536	116924259, 116928000, 116928814, 116930069, 116930344, 116931459, 116933456, 116933893, 116935137, 116936571, 116937990, 116941224, 116941662, 116942297, 116943088, 116947461, 116958669, 116974952
1088	4	-	2	450, 638	122275803, 122278243
493	4	-	3	210, 30, 253	124966747, 125052299, 125164181
376	4	-	3	127, 217, 32	128001689, 128005348, 128014378
712	4	-	5	181, 93, 131, 58, 249	128051860, 128059929, 128062206, 128065943, 128074318
431	4	-	4	74, 207, 120, 30	128095557, 128102500, 128126041, 128254469
1060	4	-	3	36, 126, 898	128254550, 128355985, 128596806
2344	4	-	4	531, 957, 225, 631	131958985, 131968028, 131969225, 131972972
3233	4	-	20	793, 167, 70, 122, 102, 80, 202, 84, 88, 105, 205, 160, 87, 138, 198, 191, 76, 77, 130, 158	133772789, 133778773, 133783405, 133785233, 133788339, 133789074, 133789261, 133798082, 133809908, 133821946, 133846167, 133852775, 133858289, 133859432, 133917954, 134006825, 134104207, 134154584, 134281022, 134368678
3347	4	-	21	793, 167, 70, 122, 102, 80, 202, 84, 88, 105, 205, 157, 90, 138, 198, 191, 76, 77, 130, 114, 158	133772789, 133778773, 133783405, 133785233, 133788339, 133789074, 133789261, 133798082, 133809908, 133821946, 133846167, 133852775, 133858289, 133859432, 133917954, 134006825, 134104207, 134154584, 134281022, 134366745, 134368678
1997	4	+	2	1734, 263	149254596, 149256433
2840	4	-	6	959, 136, 935, 691, 56, 63	152146825, 152150255, 152175301, 152276168, 152280867, 152317967
2972	4	-	7	959, 136, 935, 132, 691, 56, 63	152146825, 152150255, 152175301, 152241929, 152276168, 152280867, 152317967
1771	4	-	12	388, 153, 126, 220, 149, 92, 64, 97, 143, 238, 54, 47	156705139, 156707382, 156707625, 156709630, 156710285, 156713103, 156714762, 156717868, 156722630, 156724227, 156726911, 156734272
1505	4	-	6	738, 119, 398, 28, 122, 100	159032650, 159035417, 159036091, 159044599, 159047598, 159059286
1654	4	-	7	738, 119, 398, 28, 122, 149, 100	159032650, 159035417, 159036091, 159044599, 159047598, 159053457, 159059286
3785	4	-	10	2220, 204, 102, 105, 188, 163, 241, 161, 96, 305	159208105, 159211706, 159212642, 159213032, 159214821, 159215828, 159216289, 159218690, 159219221, 159221154
3786	4	-	10	2220, 204, 102, 105, 188, 163, 241, 161, 97, 305	159208105, 159211706, 159212642, 159213032, 159214821, 159215828, 159216289, 159218690, 159219221, 159221154
3073	4	-	10	1528, 68, 119, 204, 336, 237, 159, 165, 87, 170	160987336, 160989399, 160989761, 160990420, 160993312, 160995487, 160996719, 161005810, 161006103, 161014017
3078	4	-	10	1528, 68, 119, 204, 336, 242, 159, 165, 87, 170	160987336, 160989399, 160989761, 160990420, 160993312, 160995487, 160996719, 161005810, 161006103, 161014017
9964	4	-	45	3463, 336, 104, 107, 129, 353, 135, 128, 102, 103, 97, 128, 166, 92, 66, 129, 84, 111, 159, 202, 147, 53, 108, 88, 107, 130, 133, 70, 121, 115, 121, 208, 226, 161, 27, 91, 173, 104, 197, 159, 140, 140, 104, 324, 523	154894089, 154899137, 154901020, 154901794, 154904138, 154906878, 154908609, 154909189, 154911223, 154915462, 154917466, 154918087, 154918742, 154923261, 154924408, 154926356, 154936535, 154950470, 154951130, 154952771, 154954475, 154954903, 154955674, 154966450, 154969173, 154974384, 154974869, 154981590, 154981966, 154982769, 154984734, 154985609, 154995002, 154996776, 155004494, 155012482, 155…
416	4	-	2	143, 273	166447780, 166472713
803	4	-	2	530, 273	166470778, 166472713
654	4	-	3	233, 388, 33	166791239, 166801387, 166801929
416	4	-	2	138, 278	166968496, 166970718
630	4	-	3	222, 90, 318	167501502, 167502337, 167504501
2971	4	-	4	1383, 709, 36, 843	173883431, 173890650, 173893422, 173893476
1218	4	-	5	652, 74, 57, 167, 268	174126379, 174128630, 174139570, 174233543, 174238173
6695	4	-	23	1903, 98, 137, 231, 111, 237, 126, 210, 191, 212, 203, 327, 185, 227, 290, 217, 172, 397, 132, 199, 198, 394, 298	171336256, 171340292, 171341316, 171342525, 171346317, 171347335, 171355568, 171357243, 171360339, 171361806, 171363637, 171372303, 171373200, 171375745, 171377219, 171377960, 171407595, 171408669, 171412200, 171414545, 171423354, 171444538, 171472375
4541	4	-	22	1973, 130, 181, 223, 144, 109, 134, 184, 149, 75, 89, 127, 74, 137, 83, 150, 162, 68, 77, 80, 73, 119	174601213, 174605980, 174607326, 174615344, 174624059, 174625060, 174629713, 174632824, 174636432, 174638554, 174638972, 174641587, 174644014, 174646597, 174647179, 174652847, 174653129, 174654276, 174662820, 174664505, 174722696, 174775882
4590	4	-	22	1973, 130, 181, 223, 144, 109, 134, 184, 149, 75, 89, 127, 74, 137, 83, 150, 162, 68, 77, 80, 73, 168	174601213, 174605980, 174607326, 174615344, 174624059, 174625060, 174629713, 174632824, 174636432, 174638554, 174638972, 174641587, 174644014, 174646597, 174647179, 174652847, 174653129, 174654276, 174662820, 174664505, 174722696, 174776816
622	4	-	4	215, 102, 103, 202	180182795, 180183790, 180191777, 180198420
1134	4	-	2	172, 962	183675289, 183675667
4942	5	-	24	2474, 134, 92, 136, 138, 90, 99, 137, 151, 87, 86, 45, 36, 39, 33, 45, 57, 33, 114, 75, 93, 69, 150, 529	23335565, 23355429, 23355900, 23362873, 23380599, 23385927, 23387642, 23396898, 23399222, 23405198, 23409686, 23467521, 23472861, 23473527, 23476888, 23477345, 23478905, 23479613, 23481375, 23485418, 23488044, 23512445, 23515677, 23557467
11616	4	-	64	3269, 162, 161, 166, 131, 93, 196, 165, 176, 126, 193, 108, 123, 96, 111, 202, 257, 184, 188, 109, 108, 143, 191, 121, 129, 126, 252, 201, 123, 126, 90, 174, 166, 58, 130, 7, 40, 17, 29, 22, 21, 16, 29, 164, 145, 252, 186, 120, 173, 162, 142, 161, 100, 152, 45, 98, 147, 84, 99, 159, 87, 116, 71, 418	183676775, 183680616, 183713009, 183731516, 183733381, 183741004, 183744345, 183745272, 183752123, 183759953, 183763725, 183768086, 183796225, 183798796, 183801677, 183804122, 183806886, 183808497, 183812833, 183813440, 183851765, 183854496, 183857155, 183873934, 183876043, 183888261, 183890075, 183893026, 183893845, 183894853, 183895091, 183911283, 183913115, 183916023, 183920104, 183920570, 183…
4260	5	-	25	1359, 73, 97, 105, 121, 141, 134, 160, 89, 72, 76, 129, 85, 55, 175, 96, 325, 185, 67, 138, 125, 139, 91, 96, 127	34237521, 34243912, 34244700, 34247010, 34249272, 34253608, 34253846, 34257126, 34261325, 34264719, 34264925, 34266143, 34266386, 34266552, 34268088, 34269494, 34274343, 34279321, 34281853, 34282009, 34287653, 34288368, 34293716, 34305457, 34325812
7331	5	-	50	1623, 72, 89, 106, 139, 193, 44, 209, 192, 67, 92, 67, 90, 66, 151, 122, 48, 106, 80, 168, 118, 69, 115, 55, 146, 124, 102, 173, 163, 135, 92, 223, 81, 124, 104, 123, 67, 50, 79, 86, 120, 82, 140, 169, 150, 119, 117, 131, 104, 246	76827988, 76831013, 76833750, 76835680, 76837872, 76839405, 76839693, 76840360, 76841116, 76841449, 76841591, 76842332, 76844193, 76845474, 76849125, 76850688, 76851647, 76852705, 76853316, 76855127, 76855665, 76857410, 76858041, 76859011, 76859513, 76861324, 76863118, 76864677, 76865263, 76866821, 76870172, 76870872, 76872108, 76873541, 76875172, 76877809, 76878021, 76879044, 76881368, 76882005,…
3951	5	-	12	655, 123, 182, 547, 72, 210, 213, 37, 203, 126, 213, 1370	80382192, 80383278, 80383737, 80385376, 80386714, 80398754, 80399580, 80400914, 80402018, 80428523, 80439087, 80464196
916	5	-	2	769, 147	94403102, 94406807
4617	5	-	9	3611, 44, 117, 139, 112, 99, 198, 147, 150	101681164, 101685316, 101696272, 101710412, 101713372, 101719364, 101722646, 101730830, 101736140
3856	5	-	1	3856	108197346
8024	5	-	9	6422, 185, 135, 119, 121, 69, 54, 532, 387	101178558, 101217551, 101220095, 101239368, 101242303, 101251788, 101277765, 101403451, 101409877
7779	5	-	10	6422, 89, 185, 135, 119, 121, 69, 54, 532, 53	101178558, 101200021, 101217551, 101220095, 101239368, 101242303, 101251788, 101277765, 101403451, 101414161
9471	5	-	37	2643, 86, 116, 129, 165, 48, 224, 150, 73, 130, 145, 202, 412, 265, 196, 142, 145, 187, 197, 186, 195, 253, 94, 209, 168, 91, 197, 143, 345, 132, 109, 324, 197, 302, 95, 514, 262	101771159, 101776718, 101784904, 101785576, 101785905, 101786361, 101786955, 101788958, 101794671, 101796924, 101804803, 101805785, 101810033, 101819238, 101824704, 101828192, 101832219, 101834795, 101837893, 101839200, 101840637, 101848794, 101851978, 101854636, 101857595, 101858973, 101860036, 101864769, 101865874, 101867668, 101870222, 101874232, 101882366, 101884192, 101886630, 101890926, 101…
9528	5	-	37	2643, 86, 116, 129, 165, 48, 224, 150, 73, 130, 145, 202, 412, 265, 196, 146, 145, 187, 197, 186, 195, 253, 94, 209, 219, 96, 197, 143, 345, 132, 109, 324, 197, 302, 95, 514, 259	101771159, 101776718, 101784904, 101785576, 101785905, 101786361, 101786955, 101788958, 101794671, 101796924, 101804803, 101805785, 101810033, 101819238, 101824704, 101828192, 101832219, 101834795, 101837893, 101839200, 101840637, 101848794, 101851978, 101854636, 101857595, 101858968, 101860036, 101864769, 101865874, 101867668, 101870222, 101874232, 101882366, 101884192, 101886630, 101890926, 101…
2766	5	-	1	2766	115358563
258	5	-	2	139, 119	128269161, 128269843
4867	5	-	25	1178, 111, 118, 173, 125, 193, 99, 151, 152, 136, 128, 88, 150, 107, 187, 124, 158, 189, 340, 164, 154, 124, 199, 82, 237	121804194, 121806210, 121806702, 121808284, 121808831, 121809777, 121810812, 121811020, 121812159, 121813855, 121814870, 121815789, 121816603, 121818608, 121823636, 121826051, 121828228, 121831468, 121833500, 121835893, 121838351, 121843173, 121845570, 121847955, 121912889
2720	5	-	2	2114, 606	142552218, 142557993
4286	5	-	19	1555, 200, 102, 135, 195, 91, 160, 185, 134, 123, 120, 148, 88, 135, 137, 209, 121, 172, 276	145712307, 145714604, 145716440, 145718389, 145719236, 145722185, 145723817, 145729852, 145731725, 145732540, 145733861, 145735178, 145735440, 145740357, 145761767, 145762796, 145764864, 145773309, 145786562
3476	5	-	19	828, 200, 102, 135, 195, 91, 160, 185, 134, 123, 120, 148, 88, 135, 137, 182, 121, 184, 208	145798594, 145799660, 145800711, 145801471, 145802272, 145803264, 145803500, 145809910, 145815438, 145815705, 145816202, 145820530, 145821295, 145821517, 145821871, 145822399, 145822970, 145824515, 145829491
3854	5	-	8	1808, 423, 690, 85, 77, 172, 493, 106	147812027, 147814869, 147816325, 147818153, 147818476, 147818994, 147830963, 147837037
1666	5	-	13	476, 126, 80, 164, 100, 89, 138, 59, 36, 100, 93, 134, 71	148783215, 148784139, 148785169, 148785549, 148785955, 148786443, 148787017, 148788573, 148789840, 148790110, 148790514, 148793463, 148811458
1664	5	-	13	476, 126, 79, 164, 100, 89, 137, 59, 36, 100, 93, 134, 71	148783215, 148784139, 148785170, 148785549, 148785955, 148786443, 148787017, 148788573, 148789840, 148790110, 148790514, 148793463, 148811458
215	5	+	2	81, 134	149345770, 149346984
4916	5	-	20	2321, 105, 81, 102, 129, 177, 63, 42, 57, 185, 173, 98, 153, 88, 219, 76, 43, 210, 458, 136	150780643, 150783347, 150785120, 150786349, 150793759, 150814387, 150819299, 150820356, 150820564, 150823963, 150831260, 150832109, 150835104, 150838934, 150846744, 150848091, 150854446, 150860828, 150864714, 150934623
4340	5	-	6	3242, 182, 107, 126, 110, 573	154002166, 154006320, 154011014, 154016020, 154034375, 154066811
705	5	-	2	379, 326	154906486, 154926136
2053	5	-	6	1487, 198, 110, 73, 154, 31	156105008, 156117465, 156117766, 156120609, 156123848, 156143020
2829	5	-	3	2690, 127, 12	164381433, 164385120, 164394952
2074	5	-	4	1696, 127, 100, 151	164695978, 164698590, 164728353, 164748403
2690	5	-	5	2220, 127, 101, 93, 149	164615859, 164619082, 164633055, 164636773, 164637919
2403	5	-	5	1978, 61, 127, 157, 80	164912807, 164915916, 164916176, 164918856, 164931585
4974	5	-	27	855, 147, 179, 192, 135, 145, 127, 236, 99, 128, 100, 139, 199, 114, 99, 117, 57, 84, 115, 101, 142, 229, 145, 88, 136, 187, 679	166406302, 166407628, 166408957, 166411572, 166413805, 166419366, 166420959, 166424578, 166427540, 166428573, 166429957, 166435220, 166437599, 166439135, 166440084, 166440261, 166441058, 166445957, 166448728, 166451254, 166452787, 166461692, 166464098, 166465487, 166467296, 166479944, 166508367
4461	5	-	7	3226, 231, 293, 263, 116, 123, 209	171953751, 171957571, 171959027, 171959417, 171960130, 171960381, 171961437
6130	6	-	19	2900, 86, 268, 99, 162, 107, 73, 53, 277, 78, 124, 184, 78, 193, 158, 132, 139, 916, 103	1727083, 1730575, 1732874, 1734915, 1735770, 1739199, 1741257, 1742748, 1746453, 1748037, 1751541, 1752589, 1754954, 1755556, 1760754, 1762503, 1764240, 1795401, 1803102
2724	6	-	13	743, 99, 58, 202, 122, 218, 72, 75, 95, 88, 238, 119, 595	2909293, 2912404, 2912586, 2914078, 2915618, 2918130, 2923292, 2927369, 2927527, 2928493, 2929429, 2931975, 2939480
220	6	-	2	35, 185	8225541, 8225700
2628	6	-	17	698, 185, 156, 177, 107, 83, 92, 108, 91, 158, 108, 104, 136, 97, 139, 118, 71	9412403, 9416340, 9440238, 9444271, 9446484, 9502811, 9510382, 9555512, 9556220, 9566466, 9569821, 9574114, 9579073, 9580070, 9584841, 9586496, 9589333
2789	6	-	16	902, 41, 71, 80, 45, 80, 92, 76, 72, 75, 94, 135, 188, 84, 87, 667	20992135, 20994278, 21001318, 21004330, 21006366, 21008874, 21009674, 21010158, 21011729, 21012530, 21014526, 21014853, 21016423, 21033471, 21036956, 21048453
2787	6	-	16	902, 41, 71, 80, 43, 80, 92, 76, 72, 75, 94, 135, 188, 84, 87, 667	20992135, 20994278, 21001318, 21004330, 21006368, 21008874, 21009674, 21010158, 21011729, 21012530, 21014526, 21014853, 21016423, 21033471, 21036956, 21048453
604	6	-	2	88, 516	22595399, 22600649
774	6	-	3	417, 75, 282	25157627, 25158893, 25159388
2546	6	-	10	1250, 93, 125, 20, 19, 87, 96, 172, 96, 588	25216900, 25218426, 25218628, 25218868, 25218957, 25219653, 25221868, 25223696, 25224739, 25237223
2212	6	-	1	2212	32052376
778	6	-	2	535, 243	32522770, 32523598
6059	6	-	20	3173, 104, 115, 153, 87, 149, 127, 80, 93, 70, 94, 191, 94, 307, 130, 96, 126, 308, 96, 466	40250690, 40257051, 40258018, 40261039, 40263094, 40263831, 40265262, 40270276, 40274520, 40276468, 40277849, 40279377, 40280564, 40281366, 40284444, 40286972, 40289387, 40293213, 40296145, 40296989
1447	6	-	7	861, 96, 54, 72, 72, 156, 136	46466490, 46467545, 46468105, 46471192, 46492639, 46496660, 46502168
1465	6	-	7	879, 96, 54, 72, 72, 156, 136	46466490, 46467545, 46468105, 46471192, 46492639, 46496660, 46502168
511	6	-	2	483, 28	48791187, 48795984
4688	6	-	11	1930, 1270, 142, 110, 203, 131, 124, 90, 104, 188, 396	54203322, 54208706, 54211204, 54212313, 54212992, 54214533, 54215595, 54217443, 54219712, 54231894, 54240206
1824	6	-	3	905, 99, 820	55887701, 55888836, 55889145
3408	6	-	2	2988, 420	59210626, 59214590
2966	6	-	19	591, 86, 268, 99, 163, 107, 73, 53, 280, 78, 124, 205, 78, 211, 24, 161, 132, 139, 94	70363762, 70365220, 70390595, 70391738, 70392413, 70408991, 70410524, 70412537, 70413648, 70415422, 70416842, 70418377, 70420150, 70420372, 70437686, 70449837, 70452501, 70511820, 70681748
2611	6	-	4	2337, 77, 54, 143	75203444, 75205866, 75206312, 75207288
510	6	-	3	32, 49, 429	77269770, 77356712, 77632188
2655	6	-	1	2655	78852365
9042	6	-	52	1215, 31, 125, 128, 159, 156, 124, 72, 862, 184, 135, 69, 111, 109, 59, 126, 21, 12, 38, 40, 61, 12, 23, 99, 196, 8, 26, 26, 6, 52, 8, 23, 182, 217, 125, 1536, 162, 238, 130, 149, 135, 198, 240, 209, 139, 116, 178, 44, 59, 50, 111, 508	75849722, 75858885, 75859440, 75890057, 75891553, 75919976, 75926065, 75954680, 75957988, 75967493, 75968860, 75977979, 75983559, 75985092, 75986264, 75987158, 75987368, 75991341, 75991366, 75991647, 75991802, 75991985, 75992676, 76028956, 76029482, 76030093, 76035621, 76035663, 76035727, 76036092, 76036392, 76036425, 76037108, 76038269, 76043019, 76044848, 76060811, 76061910, 76064055, 76069869,…
69496	3	-	222	1430, 300, 154, 692, 157, 192, 5495, 594, 306, 576, 300, 306, 585, 303, 303, 300, 288, 594, 282, 306, 306, 297, 291, 306, 303, 2067, 300, 288, 294, 1767, 306, 303, 300, 288, 297, 303, 588, 302, 10, 285, 276, 303, 300, 284, 321, 2967, 294, 300, 282, 309, 303, 300, 282, 303, 303, 282, 151, 149, 315, 300, 297, 320, 298, 130, 33, 149, 307, 426, 191, 309, 300, 294, 285, 297, 300, 303, 363, 303, 300, 2…	59404348, 59406109, 59406919, 59407190, 59408643, 59408931, 59409201, 59414813, 59415629, 59416030, 59417218, 59417646, 59418072, 59418797, 59419379, 59420159, 59420559, 59420957, 59421746, 59422108, 59423434, 59423863, 59424247, 59424651, 59425047, 59425462, 59427629, 59428038, 59428991, 59429789, 59431660, 59432060, 59432603, 59433006, 59433835, 59434248, 59434645, 59435344, 59435884, 59452077,…
72838	3	-	233	1430, 300, 154, 692, 157, 5765, 594, 306, 576, 300, 306, 585, 303, 303, 300, 288, 594, 282, 306, 306, 297, 291, 306, 303, 2067, 300, 288, 294, 1767, 306, 303, 300, 288, 297, 303, 588, 302, 10, 285, 276, 303, 300, 286, 321, 2967, 294, 300, 282, 309, 303, 300, 282, 303, 303, 282, 151, 149, 315, 300, 297, 318, 300, 130, 33, 149, 309, 430, 191, 309, 300, 294, 285, 297, 300, 303, 363, 303, 300, 279, 3…	59404348, 59406109, 59406919, 59407190, 59408643, 59408931, 59414813, 59415629, 59416030, 59417218, 59417646, 59418072, 59418797, 59419379, 59420159, 59420559, 59420957, 59421746, 59422108, 59423434, 59423863, 59424247, 59424651, 59425047, 59425462, 59427629, 59428038, 59428991, 59429789, 59431660, 59432060, 59432603, 59433006, 59433835, 59434248, 59434645, 59435344, 59435884, 59452077, 59452478,…
3868	6	-	31	1095, 56, 71, 93, 69, 178, 104, 59, 118, 61, 80, 85, 42, 98, 154, 43, 68, 59, 79, 117, 82, 63, 132, 73, 43, 48, 56, 65, 91, 58, 428	91885204, 91887829, 91889467, 91892387, 91894421, 91900106, 91900653, 91902301, 91902912, 91907250, 91907670, 91908917, 91910046, 91910579, 91911662, 91912318, 91914993, 91916114, 91922881, 91926806, 91927809, 91929634, 91930937, 91933285, 91934430, 91934556, 91936456, 91940159, 91940656, 91957437, 91978627
2571	6	-	4	2325, 118, 48, 80	93115983, 93125697, 93129338, 93130369
2150	6	-	9	1068, 27, 19, 62, 174, 193, 59, 83, 465	101927431, 101928966, 101929895, 101930231, 101931215, 101935811, 101936982, 101942499, 101943107
580	6	-	2	429, 151	107979481, 107985573
3646	6	-	13	2216, 147, 70, 33, 47, 291, 205, 141, 75, 75, 141, 128, 77	107836715, 107839780, 107842103, 107843659, 107843765, 107844135, 107846914, 107850662, 107852916, 107872085, 107882176, 107922128, 107958602
3853	6	-	16	2409, 116, 57, 141, 102, 62, 80, 89, 36, 76, 144, 80, 280, 73, 70, 38	108437804, 108441946, 108443313, 108445290, 108446876, 108447794, 108448449, 108448793, 108449365, 108449617, 108453579, 108455784, 108457245, 108459886, 108469686, 108472932
458	6	-	2	308, 150	108995897, 109016334
6601	6	-	13	2932, 197, 213, 150, 89, 76, 104, 143, 67, 346, 300, 1665, 319	108201603, 108204830, 108206433, 108207758, 108209470, 108210203, 108210912, 108211119, 108211736, 108213553, 108223159, 108224464, 108244853
1426	6	-	4	1064, 109, 114, 139	114616753, 114628105, 114637670, 114640842
1450	6	-	4	1064, 133, 114, 139	114616753, 114628105, 114637670, 114640842
289	6	-	2	51, 238	114691711, 114818094
2648	6	-	22	51, 193, 60, 177, 18, 12, 28, 33, 49, 6, 652, 351, 152, 133, 75, 87, 117, 73, 92, 116, 127, 46	114691711, 114833499, 114847398, 114850535, 114853696, 114854602, 114857948, 114872392, 114875796, 114876084, 114876250, 114884260, 114900535, 114904565, 114907110, 114915445, 114942379, 114949032, 114953980, 114967444, 114968611, 114992502
2393	6	-	9	962, 90, 321, 134, 76, 68, 205, 102, 435	115180016, 115184210, 115188005, 115188576, 115189964, 115192066, 115194641, 115207471, 115210795
5245	6	-	7	3968, 106, 65, 113, 557, 94, 342	123383808, 123406788, 123486298, 123540576, 123589066, 123653535, 123762212
4439	6	-	15	1194, 227, 191, 143, 170, 159, 103, 132, 156, 117, 78, 618, 99, 56, 996	125311809, 125314055, 125314682, 125316047, 125317044, 125322363, 125324019, 125324222, 125326154, 125327862, 125328083, 125330709, 125334333, 125338283, 125353477
935	6	-	2	448, 487	125967439, 125968238
1424	6	-	2	1212, 212	129240756, 129243016
652	6	-	3	282, 158, 212	129240756, 129241810, 129243016
615	6	-	2	567, 48	133098979, 133100706
768	7	-	7	97, 110, 114, 179, 64, 82, 122	743736, 744218, 745318, 745845, 751717, 757819, 789558
847	7	-	8	97, 110, 114, 180, 64, 78, 82, 122	743736, 744218, 745318, 745844, 751717, 753397, 757819, 789558
810	7	-	2	349, 461	789390, 797837
2124	7	-	15	370, 223, 85, 81, 111, 141, 110, 80, 158, 92, 59, 161, 87, 61, 305	1422892, 1426542, 1427025, 1427468, 1428127, 1430434, 1430791, 1430989, 1436240, 1438568, 1439361, 1443612, 1462441, 1465543, 1465719
820	7	-	2	767, 53	9459228, 9460540
1922	7	-	4	1680, 61, 127, 54	9510053, 9512268, 9512620, 9532326
2040	7	-	2	2003, 37	9226305, 9229408
2060	7	-	2	2003, 57	9226305, 9232674
5616	7	-	3	3838, 1256, 522	10045191, 10051724, 10060386
2997	7	-	7	1532, 264, 142, 318, 63, 631, 47	11060603, 11063084, 11063952, 11064290, 11066764, 11068129, 11068848
3607	7	-	8	1532, 264, 142, 318, 63, 88, 631, 569	11060603, 11063084, 11063952, 11064290, 11066764, 11067008, 11068129, 11070076
231	7	-	2	131, 100	14353544, 14363295
5331	7	-	4	5002, 61, 127, 141	13429017, 13435123, 13435362, 13445989
764	7	-	2	119, 645	19078259, 19078701
909	7	-	2	599, 310	21682772, 21686708
2793	7	-	10	1367, 173, 182, 182, 137, 221, 121, 136, 167, 107	21278946, 21285133, 21288737, 21289116, 21297749, 21299875, 21301276, 21303711, 21305928, 21314168
935	7	-	2	686, 249	33016787, 33020036
2542	7	-	3	1980, 361, 201	32604294, 32607962, 32609738
1534	7	-	2	1474, 60	43667227, 43731306
270	7	-	2	35, 235	49183908, 49311118
467	7	-	2	232, 235	49310189, 49311118
1979	7	-	3	1780, 89, 110	62869849, 62876255, 62878836
1629	7	-	4	609, 218, 749, 53	67144943, 67145864, 67147300, 67148403
5991	7	-	7	2638, 123, 33, 604, 1130, 929, 534	86854340, 86859703, 86957264, 87012004, 87021133, 87035022, 87076500
5980	7	-	7	2638, 123, 604, 1130, 929, 22, 534	86854340, 86859703, 87012004, 87021133, 87035022, 87070354, 87076500
3420	7	-	9	1977, 144, 183, 185, 94, 93, 50, 98, 596	94907680, 94910956, 94912150, 94920784, 94921747, 94932859, 94933836, 94935432, 94942328
2747	7	-	11	1499, 61, 62, 76, 189, 173, 213, 19, 36, 87, 332	103882268, 103894517, 103894679, 103904116, 103908127, 103917139, 103923102, 103925706, 103925838, 103929322, 103930791
5547	7	-	9	3817, 120, 46, 180, 197, 862, 55, 138, 132	104464034, 104469212, 104470667, 104471880, 104473083, 104474039, 104486858, 104513968, 104532712
4187	7	-	8	1727, 212, 100, 1067, 180, 189, 636, 76	111283816, 111288404, 111289404, 111290157, 111291673, 111293548, 111310745, 111329915
4425	7	-	31	1347, 81, 156, 107, 40, 63, 132, 138, 87, 112, 205, 90, 101, 116, 101, 85, 98, 57, 53, 31, 118, 108, 78, 141, 55, 63, 80, 88, 167, 227, 100	110933093, 110939205, 110940610, 110945809, 110946172, 110950396, 110957972, 110959960, 110962129, 110968181, 110981586, 110983969, 110986427, 110987898, 110989751, 110992645, 110998267, 111000583, 111018019, 111021327, 111022563, 111024105, 111028365, 111028892, 111035223, 111045281, 111045654, 111050234, 111057166, 111068051, 111105567
3897	7	-	4	2934, 114, 133, 716	114896612, 114925053, 114925497, 114925860
1312	7	-	4	660, 225, 366, 61	114982033, 114982779, 114994373, 114995438
1536	7	-	3	971, 366, 199	114982033, 114994373, 114997605
2375	7	-	2	2225, 150	115488737, 115495243
3573	7	-	5	2502, 728, 102, 125, 116	115461852, 115466864, 115468016, 115470424, 115481515
2388	7	-	11	992, 64, 140, 193, 149, 171, 229, 149, 111, 88, 102	117400884, 117402686, 117403300, 117403537, 117407511, 117408142, 117408984, 117411745, 117412065, 117420688, 117422006
3289	7	-	7	1550, 149, 145, 206, 90, 97, 1052	118243395, 118245272, 118248056, 118249479, 118251051, 118253212, 118261563
2906	7	-	16	996, 122, 89, 103, 120, 184, 85, 100, 114, 159, 135, 180, 60, 128, 147, 184	120055480, 120056658, 120056868, 120057774, 120062915, 120063834, 120064829, 120064994, 120065361, 120066161, 120070364, 120072456, 120074183, 120075689, 120077915, 120083717
1564	7	-	5	939, 112, 113, 116, 284	123812370, 123814031, 123814945, 123816451, 123816800
2884	7	-	1	2884	135966844
3789	7	-	17	2004, 98, 142, 119, 101, 80, 111, 59, 83, 82, 93, 74, 116, 76, 216, 90, 245	135250784, 135254472, 135254667, 135255286, 135257527, 135259075, 135260364, 135260593, 135262412, 135263495, 135263866, 135265635, 135279220, 135287415, 135297578, 135316117, 135316442
4255	7	-	24	989, 136, 85, 134, 119, 98, 120, 88, 56, 108, 50, 121, 134, 202, 174, 197, 419, 92, 126, 116, 112, 91, 191, 297	136501165, 136502338, 136504067, 136504413, 136505170, 136506488, 136506776, 136508055, 136508259, 136508910, 136510309, 136510670, 136510923, 136514944, 136516086, 136516472, 136516858, 136517491, 136517941, 136519335, 136520089, 136520497, 136520683, 136537190
4038	7	-	24	989, 136, 85, 134, 119, 98, 120, 88, 56, 108, 50, 121, 134, 202, 195, 197, 181, 92, 126, 116, 112, 91, 191, 297	136501165, 136502338, 136504067, 136504413, 136505170, 136506488, 136506776, 136508055, 136508259, 136508910, 136510309, 136510670, 136510923, 136514944, 136516086, 136516472, 136516858, 136517491, 136517941, 136519335, 136520089, 136520497, 136520683, 136537190
2183	7	-	11	388, 146, 158, 115, 166, 163, 110, 224, 127, 86, 500	137632322, 137632827, 137633153, 137633431, 137633639, 137634064, 137634342, 137634548, 137634936, 137635236, 137639371
777	7	-	5	194, 302, 81, 69, 131	139366244, 139368339, 139369307, 139403224, 139403795
563	7	-	4	165, 96, 161, 141	139960937, 139961645, 139968967, 139970905
1390	7	-	2	212, 1178	140837942, 140838264
1318	7	-	2	212, 1106	140837942, 140838336
1274	7	-	2	494, 780	140837942, 140838662
2806	7	-	2	2453, 353	140834870, 140837482
3233	7	-	5	2665, 101, 187, 183, 97	142105804, 142109491, 142114358, 142123587, 142149480
762	8	-	4	70, 62, 96, 534	5971054, 6007220, 6029743, 6101074
2820	8	-	1	2820	11542727
331	8	-	2	66, 265	19461389, 19461715
2707	8	-	6	790, 177, 206, 686, 686, 162	20258811, 20259992, 20260478, 20262170, 20265665, 20268673
5302	8	-	13	2249, 90, 201, 143, 220, 88, 237, 103, 150, 1221, 115, 145, 340	20865540, 20868526, 20868990, 20871607, 20873270, 20874336, 20877858, 20878539, 20878733, 20890954, 20892536, 20893478, 20894910
289	8	-	3	37, 103, 149	26629909, 26631271, 26632022
507	8	-	3	80, 174, 253	30939211, 30940065, 30972407
618	8	+	2	376, 242	31687577, 31688063
1482	8	-	5	563, 642, 158, 62, 57	34966312, 34967343, 34969636, 34969915, 34970155
1846	8	-	8	727, 57, 290, 131, 228, 253, 93, 67	34998273, 34999192, 35001351, 35003402, 35007307, 35015059, 35020140, 35049017
1869	8	+	2	1389, 480	34989939, 34991439
3727	8	-	2	3476, 251	45980603, 45984576
3734	8	-	2	3483, 251	45980603, 45984576
3735	8	-	2	3484, 251	45980603, 45984576
4070	8	-	19	1452, 124, 119, 162, 176, 124, 132, 133, 65, 108, 131, 94, 81, 146, 142, 177, 100, 110, 494	57079747, 57085303, 57089952, 57091114, 57091970, 57092234, 57093940, 57096814, 57100419, 57102038, 57102350, 57103467, 57110177, 57110340, 57111797, 57113708, 57118029, 57121179, 57132319
4072	8	-	19	1452, 124, 121, 162, 176, 124, 132, 133, 65, 108, 131, 94, 81, 146, 142, 177, 100, 110, 494	57079747, 57085303, 57089952, 57091114, 57091970, 57092234, 57093940, 57096814, 57100419, 57102038, 57102350, 57103467, 57110177, 57110340, 57111797, 57113708, 57118029, 57121179, 57132319
1979	8	-	2	1617, 362	63523221, 63525595
328	8	-	3	74, 108, 146	64415484, 64430612, 64455489
2175	8	-	4	1294, 246, 599, 36	66201669, 66212576, 66213643, 66233465
11357	8	-	64	2110, 137, 64, 115, 87, 166, 150, 117, 141, 83, 139, 159, 114, 208, 215, 120, 168, 235, 120, 105, 149, 103, 89, 88, 156, 88, 178, 177, 142, 172, 96, 133, 165, 172, 200, 127, 116, 247, 170, 174, 121, 131, 76, 156, 83, 200, 196, 90, 126, 126, 226, 96, 195, 372, 167, 164, 239, 166, 165, 146, 113, 102, 108, 98	56893156, 56895361, 56896968, 56897680, 56899574, 56900659, 56903595, 56908980, 56910017, 56911478, 56911657, 56912418, 56912848, 56914091, 56914816, 56915637, 56916574, 56918101, 56919320, 56920871, 56922444, 56923264, 56923458, 56925775, 56929589, 56933715, 56936190, 56937544, 56939309, 56942799, 56944412, 56945195, 56946288, 56946925, 56950131, 56950954, 56952219, 56952954, 56954510, 56955873,…
11246	8	-	65	2110, 137, 64, 115, 87, 166, 150, 117, 141, 83, 139, 159, 114, 208, 215, 114, 168, 235, 120, 9, 105, 149, 103, 89, 88, 156, 88, 178, 177, 142, 172, 96, 133, 165, 172, 200, 127, 116, 247, 170, 174, 121, 131, 76, 156, 83, 200, 146, 38, 90, 126, 126, 226, 96, 195, 372, 167, 164, 239, 166, 165, 152, 113, 102, 98	56893156, 56895361, 56896968, 56897680, 56899574, 56900659, 56903595, 56908980, 56910017, 56911478, 56911657, 56912418, 56912848, 56914091, 56914816, 56915637, 56916574, 56918101, 56919320, 56919710, 56920871, 56922444, 56923264, 56923458, 56925775, 56929589, 56933715, 56936190, 56937544, 56939309, 56942799, 56944412, 56945195, 56946288, 56946925, 56950131, 56950954, 56952219, 56952954, 56954510,…
5059	8	-	6	4477, 99, 105, 117, 150, 111	69807328, 69813340, 69815465, 69821823, 69831130, 69837114
774	8	-	3	243, 251, 280	71468397, 71471718, 71476976
1891	8	-	3	1382, 229, 280	71469131, 71471740, 71476976
676	8	-	2	558, 118	71876836, 71964086
344	8	-	2	334, 10	77719804, 77723868
4146	8	-	10	2752, 145, 144, 108, 131, 87, 123, 157, 196, 303	80390166, 80395317, 80397457, 80403273, 80407005, 80408786, 80413823, 80416278, 80419132, 80432905
1543	8	-	10	262, 129, 45, 45, 60, 84, 66, 393, 156, 303	82081020, 82108896, 82117573, 82127725, 82135573, 82135757, 82135922, 82180495, 82192500, 82310990
11689	8	-	57	4149, 126, 183, 63, 126, 125, 106, 108, 186, 117, 126, 184, 167, 147, 102, 147, 171, 102, 133, 182, 141, 162, 144, 123, 90, 94, 140, 198, 120, 209, 103, 129, 135, 114, 114, 129, 167, 295, 168, 99, 209, 109, 114, 181, 77, 102, 156, 105, 64, 128, 143, 153, 130, 98, 172, 74, 50	71529089, 71535616, 71538605, 71538879, 71540769, 71552260, 71553747, 71559227, 71563251, 71566202, 71566497, 71570286, 71571863, 71576053, 71584415, 71587030, 71593841, 71597134, 71600610, 71602328, 71603003, 71610415, 71612715, 71614167, 71616846, 71619524, 71627023, 71628151, 71630273, 71631512, 71638653, 71639844, 71642566, 71646602, 71648609, 71650295, 71652392, 71655020, 71656818, 71663522,…
11809	8	-	58	4149, 126, 183, 63, 126, 125, 106, 108, 186, 117, 126, 184, 167, 147, 120, 102, 147, 171, 102, 133, 182, 141, 162, 144, 123, 90, 94, 140, 198, 120, 209, 103, 129, 135, 114, 114, 129, 167, 295, 168, 99, 209, 109, 114, 181, 77, 102, 156, 105, 64, 128, 143, 153, 130, 98, 172, 74, 50	71529089, 71535616, 71538605, 71538879, 71540769, 71552260, 71553747, 71559227, 71563251, 71566202, 71566497, 71570286, 71571863, 71576053, 71581853, 71584415, 71587030, 71593841, 71597134, 71600610, 71602328, 71603003, 71610415, 71612715, 71614167, 71616846, 71619524, 71627023, 71628151, 71630273, 71631512, 71638653, 71639844, 71642566, 71646602, 71648609, 71650295, 71652392, 71655020, 71656818,…
11816	8	-	58	4149, 126, 183, 63, 126, 125, 106, 108, 186, 117, 126, 184, 167, 147, 120, 102, 147, 171, 102, 133, 182, 141, 162, 144, 123, 90, 94, 140, 198, 120, 209, 103, 129, 135, 114, 121, 129, 167, 295, 168, 99, 209, 109, 114, 181, 77, 102, 156, 105, 64, 128, 143, 153, 130, 98, 172, 74, 50	71529089, 71535616, 71538605, 71538879, 71540769, 71552260, 71553747, 71559227, 71563251, 71566202, 71566497, 71570286, 71571863, 71576053, 71581853, 71584415, 71587030, 71593841, 71597134, 71600610, 71602328, 71603003, 71610415, 71612715, 71614167, 71616846, 71619524, 71627023, 71628151, 71630273, 71631512, 71638653, 71639844, 71642566, 71646602, 71648609, 71650295, 71652392, 71655020, 71656818,…
2763	8	-	7	1622, 367, 122, 150, 206, 136, 160	93726536, 93730357, 93734767, 93735313, 93735972, 93738864, 93816079
339	8	-	4	179, 74, 56, 30	93791856, 93792714, 93792887, 93793280
3927	8	-	2	3581, 346	101844445, 101849007
6057	8	-	4	2328, 3582, 104, 43	101780617, 101782950, 101813936, 101828385
5956	8	-	3	2328, 3582, 46	101780617, 101782950, 101828385
215	8	+	2	81, 134	104425232, 104425366
418	8	-	2	171, 247	110602877, 110603333
5171	8	-	1	5171	112102397
752	8	-	2	332, 420	112809229, 112814338
8709	8	-	36	1631, 94, 669, 97, 494, 12, 37, 36, 63, 63, 36, 51, 63, 63, 63, 84, 15, 54, 66, 63, 54, 45, 27, 72, 54, 93, 155, 516, 570, 576, 558, 561, 621, 597, 98, 358	110792422, 110800054, 110803059, 110806479, 110813268, 110816398, 110819020, 110819171, 110820504, 110827872, 110828821, 110831537, 110832622, 110836848, 110841632, 110843439, 110843724, 110851258, 110852848, 110857484, 110858611, 110858752, 110861284, 110861408, 110862986, 110864331, 110866168, 110870256, 110876865, 110880055, 110882859, 110884157, 110885705, 110887811, 110892517, 110927329
8616	8	-	37	1631, 94, 669, 97, 494, 12, 37, 36, 63, 63, 36, 51, 63, 63, 63, 84, 15, 54, 66, 63, 54, 45, 27, 72, 54, 93, 155, 79, 344, 570, 576, 558, 561, 621, 597, 98, 358	110792422, 110800054, 110803059, 110806479, 110813268, 110816398, 110819020, 110819171, 110820504, 110827872, 110828821, 110831537, 110832622, 110836848, 110841632, 110843439, 110843724, 110851258, 110852848, 110857484, 110858611, 110858752, 110861284, 110861408, 110862986, 110864331, 110866168, 110870256, 110870428, 110876865, 110880055, 110882859, 110884157, 110885705, 110887811, 110892517, 110…
540	8	-	2	475, 65	120805695, 120832805
1193	8	-	2	904, 289	121482785, 121484309
1201	8	-	3	58, 158, 985	121614965, 121671918, 121821060
4862	8	-	7	2839, 128, 142, 800, 191, 169, 593	120591059, 120596225, 120608648, 120612430, 120634505, 120636474, 120680108
2788	8	-	3	2492, 189, 107	127025464, 127030187, 127034484
4692	8	-	5	2778, 145, 116, 148, 1505	127166852, 127169760, 127170644, 127171593, 127173234
6217	8	-	4	2664, 3379, 53, 121	124994970, 124998022, 125004085, 125005055
6934	8	-	7	4603, 111, 127, 59, 21, 148, 1865	127544355, 127549699, 127550922, 127551325, 127551609, 127551711, 127557446
737	9	+	2	301, 436	9073528, 9074045
556	9	-	6	103, 69, 127, 55, 144, 58	15758672, 15763136, 15764746, 15765868, 15766134, 15768596
3684	9	-	13	1423, 168, 148, 132, 116, 116, 112, 249, 172, 158, 368, 419, 103	16065520, 16071724, 16072463, 16074646, 16076118, 16077702, 16079325, 16081716, 16085046, 16087423, 16089970, 16091410, 16093887
3685	9	-	13	1423, 168, 148, 132, 116, 116, 113, 249, 172, 158, 368, 419, 103	16065520, 16071724, 16072463, 16074646, 16076118, 16077702, 16079325, 16081716, 16085046, 16087423, 16089970, 16091410, 16093887
3423	9	-	7	2694, 130, 178, 143, 81, 81, 116	33541777, 33546525, 33547950, 33548224, 33558437, 33568419, 33574241
5934	9	-	23	1628, 114, 111, 152, 98, 92, 161, 1765, 155, 74, 156, 50, 78, 154, 127, 174, 71, 140, 80, 116, 92, 89, 257	22725321, 22729089, 22737805, 22738980, 22741336, 22741889, 22743734, 22745311, 22747877, 22749890, 22761143, 22763304, 22766436, 22770348, 22771158, 22772633, 22774300, 22774462, 22783966, 22791017, 22792246, 22803894, 22805469
4269	9	-	23	608, 103, 160, 167, 121, 237, 197, 166, 103, 173, 221, 120, 155, 129, 109, 117, 108, 704, 153, 169, 127, 64, 58	36994064, 36994945, 36995224, 36995467, 36996023, 36996567, 36997363, 36997808, 36998669, 37000044, 37001040, 37004096, 37007713, 37010407, 37015280, 37019726, 37021296, 37023612, 37027034, 37036172, 37041730, 37042597, 37066333
4359	9	-	23	608, 103, 160, 167, 121, 237, 197, 166, 103, 173, 221, 120, 155, 129, 109, 117, 108, 704, 153, 169, 127, 64, 148	36994064, 36994945, 36995224, 36995467, 36996023, 36996567, 36997363, 36997808, 36998669, 37000044, 37001040, 37004096, 37007713, 37010407, 37015280, 37019726, 37021296, 37023612, 37027034, 37036172, 37041730, 37042597, 37068093
6603	9	-	53	1889, 240, 188, 292, 108, 54, 108, 54, 108, 54, 108, 108, 162, 54, 54, 108, 54, 54, 54, 54, 108, 99, 45, 54, 54, 54, 54, 99, 54, 99, 54, 108, 54, 99, 45, 99, 54, 45, 54, 45, 54, 54, 54, 54, 54, 45, 78, 111, 54, 33, 25, 228, 477	44373790, 44376301, 44377873, 44379505, 44381774, 44382820, 44383256, 44384027, 44384578, 44386156, 44387286, 44388450, 44389066, 44390071, 44390645, 44390806, 44391299, 44391985, 44392202, 44393501, 44396797, 44398109, 44398507, 44400171, 44401126, 44402111, 44402254, 44402415, 44403187, 44403716, 44404311, 44405730, 44406020, 44406500, 44406702, 44407080, 44409559, 44411630, 44412847, 44413341,…
3145	9	-	2	2380, 765	47372233, 47384510
2727	9	-	9	1044, 79, 104, 122, 210, 268, 112, 184, 604	53957869, 53972285, 53981456, 53982672, 53991975, 53993792, 53998313, 54001326, 54012492
2652	9	-	18	767, 119, 62, 172, 147, 97, 133, 110, 99, 194, 61, 29, 90, 90, 144, 104, 49, 185	57125035, 57127274, 57128458, 57130108, 57131274, 57132029, 57133894, 57135416, 57138083, 57138703, 57140609, 57146395, 57147011, 57150449, 57153990, 57154918, 57155457, 57161039
6998	9	-	29	2085, 113, 86, 115, 147, 130, 99, 153, 114, 121, 110, 84, 97, 103, 135, 186, 125, 104, 151, 96, 1371, 101, 143, 170, 76, 95, 108, 327, 253	52622497, 52643367, 52644381, 52646662, 52647510, 52648770, 52653643, 52655407, 52666299, 52667955, 52683724, 52688303, 52703787, 52706086, 52709656, 52724449, 52732987, 52733583, 52734442, 52738523, 52740056, 52741815, 52745983, 52747459, 52751666, 52757461, 52771531, 52839587, 53026965
2200	9	-	4	990, 124, 628, 458	62691998, 62699395, 62737458, 62783663
2086	9	-	9	856, 163, 141, 152, 178, 106, 292, 138, 60	63769080, 63771372, 63772124, 63775337, 63776293, 63778927, 63782584, 63786807, 63790609
3406	9	-	7	1086, 158, 64, 194, 146, 933, 825	63441148, 63464276, 63505179, 63527294, 63536577, 63561421, 63575744
4227	9	-	15	1526, 167, 4, 117, 55, 125, 122, 108, 163, 205, 122, 198, 142, 1120, 53	65490129, 65492465, 65493002, 65493908, 65495102, 65496369, 65496663, 65505477, 65507875, 65531526, 65546909, 65547760, 65553588, 65578381, 65596027
4100	9	-	17	2295, 216, 132, 114, 90, 75, 119, 41, 122, 59, 175, 95, 61, 151, 167, 135, 53	74479517, 74481965, 74482384, 74482934, 74483202, 74483408, 74483756, 74484068, 74484204, 74484424, 74484603, 74484874, 74489349, 74489718, 74490095, 74490424, 74491652
3850	9	-	15	2295, 216, 132, 114, 90, 75, 119, 41, 122, 59, 61, 151, 167, 123, 85	74479517, 74481965, 74482384, 74482934, 74483202, 74483408, 74483756, 74484068, 74484204, 74484424, 74489349, 74489718, 74490095, 74490424, 74491652
753	9	-	2	445, 308	76678817, 76682423
4034	9	-	2	3012, 1022	79494487, 79514039
3490	9	-	3	3017, 194, 279	79494487, 79514039, 79514782
2538	9	-	3	2133, 147, 258	83411141, 83522749, 83629820
417	9	-	2	159, 258	83522737, 83629820
9410	9	-	2	4572, 4838	81581723, 81633762
9781	9	-	32	4458, 33, 69, 169, 72, 78, 93, 132, 87, 1070, 199, 93, 76, 197, 1581, 117, 66, 130, 76, 61, 113, 84, 65, 123, 51, 181, 62, 51, 42, 42, 38, 72	73231638, 73237876, 73238248, 73239076, 73239475, 73241893, 73242747, 73243195, 73244079, 73247032, 73250329, 73259579, 73263445, 73264340, 73274270, 73300565, 73301961, 73305348, 73305985, 73306156, 73306565, 73310480, 73311921, 73312346, 73313415, 73315215, 73317053, 73322436, 73323678, 73335157, 73388061, 73388909
10268	9	-	48	5066, 287, 189, 117, 128, 6, 109, 156, 114, 129, 72, 108, 108, 75, 64, 182, 105, 144, 171, 162, 219, 108, 69, 184, 107, 73, 164, 90, 165, 105, 70, 54, 45, 60, 54, 81, 42, 36, 63, 36, 69, 117, 45, 135, 78, 43, 157, 307	81784186, 81789631, 81792114, 81793142, 81798295, 81798929, 81805362, 81807699, 81809821, 81810027, 81811425, 81818177, 81818808, 81822613, 81823794, 81824826, 81825834, 81827463, 81828164, 81829801, 81830728, 81831758, 81834185, 81835595, 81836337, 81837289, 81840622, 81842796, 81846081, 81850549, 81853333, 81854199, 81855749, 81856662, 81856940, 81857735, 81860120, 81860355, 81861286, 81862851,…
1903	9	-	8	607, 104, 130, 360, 306, 194, 146, 56	97070683, 97076167, 97076760, 97077629, 97079616, 97081818, 97083883, 97091558
1662	9	-	2	1563, 99	102232676, 102236348
4044	9	-	17	2707, 202, 141, 6, 43, 4, 24, 7, 54, 42, 30, 19, 91, 105, 353, 153, 63	97551732, 97555795, 97556059, 97556356, 97556688, 97556969, 97557004, 97557160, 97557406, 97557548, 97557773, 97557827, 97557962, 97558124, 97562579, 97563544, 97565818
4622	9	-	10	2499, 122, 115, 112, 186, 186, 1045, 201, 118, 38	103002788, 103007607, 103008116, 103010248, 103012903, 103017052, 103027384, 103030101, 103031038, 103033369
4466	9	-	9	2499, 122, 115, 112, 186, 1045, 201, 118, 68	103002788, 103007607, 103008116, 103010248, 103012903, 103027384, 103030101, 103031038, 103053954
4652	9	-	10	2499, 122, 115, 112, 186, 186, 1045, 201, 118, 68	103002788, 103007607, 103008116, 103010248, 103012903, 103017052, 103027384, 103030101, 103031038, 103053954
805	9	-	2	775, 30	108504635, 108507526
3517	9	-	10	808, 6, 26, 13, 129, 16, 386, 1917, 176, 40	110458129, 110460498, 110460758, 110461572, 110461783, 110462411, 110463519, 110480812, 110487257, 110492576
5565	9	-	31	773, 136, 164, 126, 132, 174, 150, 136, 155, 117, 98, 37, 77, 88, 188, 75, 152, 133, 37, 274, 103, 202, 110, 309, 294, 175, 116, 79, 274, 123, 558	105784987, 105797715, 105801909, 105804011, 105806467, 105807516, 105808584, 105810377, 105810691, 105815437, 105846544, 105862762, 105865084, 105888568, 105934126, 105939013, 105942897, 106028254, 106056554, 106057560, 106076516, 106079523, 106088545, 106092632, 106175773, 106178871, 106194615, 106210616, 106229656, 106325653, 106503031
5665	9	-	33	773, 136, 164, 126, 132, 174, 150, 136, 155, 117, 98, 37, 77, 88, 188, 27, 75, 152, 133, 75, 37, 274, 103, 202, 110, 309, 294, 175, 116, 79, 272, 123, 558	105784987, 105797715, 105801909, 105804011, 105806467, 105807516, 105808584, 105810377, 105810691, 105815437, 105846544, 105862762, 105865084, 105888568, 105934126, 105938808, 105939013, 105942897, 106028254, 106049826, 106056554, 106057560, 106076516, 106079523, 106088545, 106092632, 106175773, 106178871, 106194615, 106210616, 106229656, 106325653, 106503031
6985	MT	-	1	6985	7287
7250	9	-	48	899, 115, 159, 172, 71, 110, 191, 123, 86, 120, 127, 153, 132, 88, 65, 116, 158, 80, 126, 168, 119, 89, 149, 228, 135, 140, 73, 97, 145, 120, 78, 114, 83, 107, 114, 195, 184, 121, 211, 91, 167, 120, 115, 131, 83, 162, 76, 544	110535993, 110540247, 110540972, 110545122, 110554574, 110554785, 110556541, 110557358, 110558693, 110560791, 110561060, 110565215, 110565622, 110566308, 110572592, 110573540, 110574911, 110575272, 110577282, 110580674, 110583341, 110584015, 110585068, 110588354, 110590401, 110593798, 110595063, 110599735, 110610257, 110619656, 110620178, 110624870, 110626635, 110627567, 110628347, 110629649, 110…
273	X	-	2	110, 163	14119448, 14205550
389	X	-	3	45, 171, 173	21770937, 21771685, 21773269
4787	X	-	30	491, 127, 142, 188, 115, 9, 72, 51, 14, 75, 67, 206, 106, 130, 780, 396, 96, 135, 220, 99, 127, 94, 35, 55, 121, 59, 50, 109, 64, 554	15911815, 15914517, 15926058, 15927112, 15930153, 15930989, 15931817, 15932859, 15933355, 15935562, 15937115, 15938838, 15939616, 15944675, 15950227, 15953903, 15956728, 15957990, 15958661, 15959017, 15963726, 15967105, 15969500, 15972393, 15983986, 15993221, 16000068, 16006179, 16052439, 16052714
869	X	+	2	142, 727	36613101, 36613311
724	X	-	4	192, 78, 137, 317	37710875, 37722266, 37725304, 37727207
4467	X	-	16	2707, 223, 128, 137, 143, 175, 88, 145, 107, 136, 84, 117, 108, 41, 68, 60	40298604, 40303594, 40307282, 40308411, 40308805, 40309042, 40309694, 40311804, 40316654, 40317606, 40318030, 40318913, 40320462, 40321199, 40331785, 40334379
6418	X	-	51	1113, 173, 115, 178, 213, 99, 129, 72, 73, 134, 186, 51, 99, 81, 127, 140, 90, 99, 150, 90, 168, 114, 151, 98, 105, 93, 169, 192, 71, 93, 84, 174, 133, 42, 54, 45, 57, 54, 93, 42, 36, 63, 81, 27, 54, 63, 45, 45, 90, 60, 410	36918754, 36921192, 36921712, 36923901, 36928788, 36931046, 36931392, 36935026, 36935527, 36937523, 36945862, 36947334, 36948910, 36949728, 36954595, 36958967, 36959831, 36961149, 36963890, 36966554, 36967611, 36970283, 36977546, 36979165, 36980436, 36980633, 36982011, 36983049, 36983935, 36985303, 36988468, 36988869, 36996186, 36998155, 36999193, 37002580, 37003069, 37003218, 37003696, 37003947,…
770	X	-	2	272, 498	90134561, 90135257
376	X	-	3	100, 116, 160	92977038, 93139263, 93141360
216	X	-	2	159, 57	93117719, 93127470
628	X	-	2	79, 549	94806387, 94826620
2363	X	-	3	1576, 696, 91	95091166, 95092923, 95094242
3203	X	-	6	1780, 957, 66, 100, 238, 62	122260896, 122263574, 122264826, 122265168, 122265782, 122266412
1143	X	-	2	911, 232	137250908, 137255028
503	X	-	4	46, 133, 290, 34	137274893, 137275408, 137276652, 137279555
424	X	-	2	65, 359	137301977, 137305800
2166	X	-	3	2065, 51, 50	137282071, 137284231, 137287874
658	X	-	2	443, 215	144927433, 144946446
4484	X	-	29	1188, 154, 104, 66, 136, 128, 60, 146, 103, 175, 264, 182, 104, 74, 74, 152, 162, 198, 151, 82, 65, 51, 104, 129, 108, 81, 90, 120, 33	145745410, 145756582, 145760540, 145763971, 145765971, 145768212, 145771170, 145776668, 145778156, 145782433, 145784995, 145792604, 145794146, 145795634, 145796853, 145797279, 145799918, 145807893, 145808557, 145809853, 145810202, 145811359, 145813872, 145824232, 145831952, 145835489, 145837793, 145849181, 145937533
4587	X	-	30	1188, 105, 154, 104, 66, 136, 128, 60, 146, 103, 175, 264, 182, 104, 74, 72, 152, 162, 198, 151, 82, 65, 51, 104, 129, 108, 81, 90, 120, 33	145745410, 145749650, 145756582, 145760540, 145763971, 145765971, 145768212, 145771170, 145776668, 145778156, 145782433, 145784995, 145792604, 145794146, 145795634, 145796853, 145797279, 145799918, 145807893, 145808557, 145809853, 145810202, 145811359, 145813872, 145824232, 145831952, 145835489, 145837793, 145849181, 145937533
4588	X	-	30	1188, 105, 154, 104, 66, 136, 128, 60, 146, 103, 175, 264, 182, 104, 74, 72, 152, 162, 198, 151, 82, 65, 51, 105, 129, 108, 81, 90, 120, 33	145745410, 145749650, 145756582, 145760540, 145763971, 145765971, 145768212, 145771170, 145776668, 145778156, 145782433, 145784995, 145792604, 145794146, 145795634, 145796853, 145797279, 145799918, 145807893, 145808557, 145809853, 145810202, 145811359, 145813872, 145824232, 145831952, 145835489, 145837793, 145849181, 145937533
