# Supplementary material for: Transcriptomic Analysis of Myocardial Ischemia Using the Blood of Rat
Source: PLoS One. 2015 Nov 5;10(11):e0141915. doi: 10.1371/journal.pone.0141915 (PMC4634849; doi:10.1371/journal.pone.0141915)
Supplement: S4 Table — (XLS) [file pone.0141915.s007.xls]

Novel_TU_ID	Chromosome	+/-	Blocks	Sizes	Starts
1045	1	+	2	137, 908	2224884, 2226603
359	1	+	2	325, 34	8782213, 8823256
3909	1	+	3	169, 2041, 1699	5974975, 5982672, 5990202
500	1	+	2	300, 200	11231176, 11304668
365	1	+	2	40, 325	11264179, 11272848
791	1	+	4	49, 362, 200, 180	15199905, 15200877, 15202270, 15203532
4289	1	+	20	1065, 140, 24, 194, 169, 107, 171, 113, 160, 154, 108, 50, 198, 186, 106, 244, 113, 113, 77, 797	15204764, 15267625, 15276681, 15280828, 15282607, 15284241, 15287037, 15306739, 15316306, 15320194, 15333975, 15343781, 15346322, 15396957, 15399731, 15403843, 15408331, 15409441, 15411584, 15412555
4765	1	+	24	137, 472, 170, 220, 193, 96, 186, 153, 133, 124, 230, 107, 119, 131, 141, 200, 27, 121, 56, 163, 98, 59, 103, 1326	16327201, 16332642, 16335623, 16336227, 16338067, 16338477, 16342076, 16343570, 16344774, 16347917, 16349639, 16351349, 16355370, 16357316, 16358796, 16369515, 16375812, 16387334, 16414366, 16431135, 16434371, 16449173, 16453949, 16458048
5967	1	+	17	222, 62, 509, 101, 70, 47, 151, 132, 183, 96, 87, 34, 84, 39, 23, 1636, 2491	34449520, 34516776, 34591753, 34616936, 34630870, 34643276, 34647493, 34651205, 34653288, 34653561, 34653761, 34659232, 34659755, 34661649, 34663903, 34668261, 34676513
5968	1	+	17	222, 62, 509, 101, 70, 48, 151, 132, 183, 96, 87, 34, 84, 39, 23, 1636, 2491	34449520, 34516776, 34591753, 34616936, 34630870, 34643276, 34647493, 34651205, 34653288, 34653561, 34653761, 34659232, 34659755, 34661649, 34663903, 34668261, 34676513
927	1	+	2	492, 435	44761477, 44836108
5320	1	+	21	287, 117, 82, 81, 80, 107, 38, 143, 71, 89, 65, 103, 131, 126, 90, 159, 162, 77, 118, 138, 3056	47424144, 47479550, 47487966, 47498395, 47500612, 47502800, 47505607, 47507392, 47513082, 47514350, 47525671, 47532350, 47538768, 47539708, 47546425, 47548349, 47550750, 47553247, 47554057, 47556353, 47557280
329	1	+	2	93, 236	54452901, 54457526
2100	1	+	8	59, 161, 380, 88, 92, 168, 95, 1057	54390539, 54393550, 54394825, 54397800, 54403926, 54404585, 54405885, 54406837
1243	1	+	6	273, 77, 126, 219, 114, 434	53918195, 53920378, 53920923, 53921287, 53922614, 53925061
827	1	+	2	736, 91	59286920, 59291187
948	1	+	2	66, 882	59298276, 59299238
2360	1	+	5	35, 94, 127, 129, 1975	58596003, 58596423, 58607107, 58607775, 58613146
325	1	-	2	266, 59	62323559, 62323942
2329	1	+	1	2329	59680157
2935	1	+	8	160, 80, 127, 96, 480, 89, 127, 1776	72735166, 72735604, 72736438, 72737332, 72744795, 72746957, 72748122, 72748582
2936	1	+	8	160, 81, 127, 96, 480, 89, 127, 1776	72735166, 72735604, 72736438, 72737332, 72744795, 72746957, 72748122, 72748582
889	1	+	2	620, 269	78320721, 78322279
467	1	+	2	6, 461	82815073, 82823409
3058	1	+	14	182, 131, 129, 112, 154, 132, 66, 69, 123, 129, 215, 88, 103, 1425	82675656, 82692850, 82703188, 82705766, 82717433, 82717947, 82720826, 82721633, 82722694, 82724158, 82724394, 82725039, 82725213, 82726207
890	1	+	3	30, 55, 805	84885679, 84887165, 84888580
3112	1	+	4	30, 55, 593, 2434	84885679, 84887165, 84888580, 84896078
3059	1	+	8	236, 59, 127, 96, 50, 124, 96, 2271	85006708, 85007719, 85016949, 85017296, 85040517, 85041538, 85043319, 85047216
1018	1	+	3	59, 73, 886	88189341, 88189592, 88190852
1593	1	+	2	217, 1376	90984816, 90985141
2183	1	+	8	71, 285, 255, 279, 297, 114, 155, 727	93841625, 93841819, 93842934, 93844017, 93844532, 93845235, 93845549, 93847164
2846	1	+	5	28, 109, 229, 127, 2353	93980966, 93983527, 93985919, 93988177, 93990910
2695	1	+	3	101, 338, 2256	94920829, 94923145, 94938275
3179	1	+	15	427, 169, 194, 165, 94, 150, 80, 128, 88, 89, 118, 91, 116, 93, 1177	97352011, 97359611, 97361237, 97362486, 97364830, 97366281, 97366555, 97369647, 97369880, 97371397, 97372819, 97373877, 97374409, 97377141, 97379333
3514	1	+	21	461, 44, 54, 42, 114, 69, 285, 114, 113, 135, 106, 61, 152, 75, 223, 62, 98, 131, 206, 179, 790	101298895, 101305988, 101320712, 101324750, 101326856, 101343762, 101344059, 101350362, 101353276, 101362976, 101363783, 101364039, 101372883, 101375138, 101377105, 101379017, 101381806, 101385549, 101387121, 101389377, 101394199
3271	1	+	21	45, 45, 54, 114, 69, 285, 114, 113, 135, 106, 61, 152, 75, 223, 170, 98, 131, 206, 179, 106, 790	101299311, 101305988, 101320712, 101326856, 101343762, 101344059, 101350362, 101353276, 101362976, 101363783, 101364039, 101372883, 101375138, 101377105, 101378909, 101381806, 101385549, 101387121, 101389377, 101391379, 101394199
3106	1	+	21	53, 44, 54, 42, 114, 69, 285, 114, 113, 135, 106, 61, 152, 75, 223, 62, 98, 131, 206, 179, 790	101301426, 101305988, 101320712, 101324750, 101326856, 101343762, 101344059, 101350362, 101353276, 101362976, 101363783, 101364039, 101372883, 101375138, 101377105, 101379017, 101381806, 101385549, 101387121, 101389377, 101394199
4864	1	+	11	461, 45, 284, 1247, 146, 206, 165, 156, 74, 144, 1936	110729186, 110749127, 110782375, 110786286, 110795011, 110796599, 110797413, 110798806, 110799061, 110812638, 110813792
4863	1	+	11	461, 45, 284, 1247, 145, 206, 165, 156, 74, 144, 1936	110729186, 110749127, 110782375, 110786286, 110795012, 110796599, 110797413, 110798806, 110799061, 110812638, 110813792
5047	1	+	13	461, 64, 120, 45, 284, 1247, 145, 206, 165, 156, 74, 144, 1936	110729186, 110743176, 110745427, 110749127, 110782375, 110786286, 110795012, 110796599, 110797413, 110798806, 110799061, 110812638, 110813792
734	1	+	4	79, 177, 132, 346	125315238, 125315600, 125317110, 125317474
1818	1	+	3	203, 109, 1506	136046163, 136051096, 136051932
4003	1	+	22	857, 57, 191, 57, 55, 89, 79, 138, 89, 52, 43, 78, 71, 162, 49, 136, 199, 218, 130, 174, 130, 949	137415224, 137486386, 137488105, 137496536, 137497412, 137500052, 137505847, 137507343, 137511912, 137513821, 137513957, 137519518, 137521884, 137522192, 137523729, 137523966, 137525295, 137534831, 137537050, 137538759, 137543686, 137544204
1478	1	+	3	970, 185, 323	139029784, 139038990, 139043984
3539	1	+	5	152, 101, 84, 184, 3018	149583620, 149656434, 149659808, 149664948, 149669260
3851	1	+	5	464, 101, 84, 184, 3018	149602860, 149656434, 149659808, 149664948, 149669260
3871	1	+	4	585, 84, 184, 3018	149655950, 149659808, 149664948, 149669260
3077	1	+	15	391, 31, 61, 45, 197, 60, 68, 136, 85, 73, 138, 84, 71, 52, 1585	156871224, 156918377, 156919924, 156923551, 156924331, 156925206, 156926091, 156927646, 156929077, 156929551, 156931108, 156932404, 156935031, 156936092, 156937364
648	1	+	5	224, 89, 178, 101, 56	159930985, 159932102, 159934972, 159936031, 159937791
1309	1	+	3	206, 133, 970	168925943, 168927298, 168929631
1371	1	+	4	206, 62, 133, 970	168925943, 168926976, 168927298, 168929631
4579	1	+	25	427, 99, 240, 118, 90, 149, 108, 108, 237, 90, 129, 184, 89, 186, 88, 149, 117, 146, 72, 136, 147, 158, 97, 113, 1102	168784117, 168785551, 168790333, 168790971, 168792730, 168796968, 168799143, 168801285, 168801495, 168801904, 168802099, 168802315, 168803808, 168804515, 168804777, 168805021, 168807200, 168807488, 168808412, 168808915, 168809191, 168810392, 168811414, 168811774, 168813955
2043	1	+	13	50, 46, 194, 176, 180, 178, 45, 119, 68, 172, 130, 128, 557	171379862, 171392302, 171406936, 171409383, 171416917, 171418250, 171419333, 171419494, 171420170, 171422417, 171429899, 171435321, 171437539
9301	1	+	12	175, 256, 65, 63, 135, 47, 62, 125, 174, 141, 153, 7905	170481925, 170557338, 170639985, 170642594, 170656419, 170657425, 170658303, 170660096, 170673587, 170687706, 170690541, 170695704
461	1	+	2	345, 116	184504640, 184505945
739	1	+	2	674, 65	186764796, 186765760
613	1	+	3	169, 301, 143	186768655, 186768913, 186770524
10214	1	+	39	174, 263, 252, 186, 141, 223, 275, 94, 90, 183, 341, 178, 137, 170, 193, 137, 187, 170, 266, 288, 165, 62, 79, 51, 287, 20, 100, 1284, 266, 203, 170, 197, 115, 120, 201, 84, 316, 108, 2438	186798792, 186800612, 186803897, 186805992, 186806630, 186810082, 186810420, 186813169, 186813682, 186814632, 186814897, 186815339, 186815780, 186816158, 186816472, 186818377, 186818603, 186821854, 186822369, 186822815, 186823646, 186824098, 186824310, 186824432, 186824500, 186824926, 186824969, 186825123, 186833390, 186833783, 186836310, 186836630, 186836921, 186837437, 186842340, 186842700, 186…
3708	1	+	10	146, 851, 188, 154, 72, 199, 121, 130, 230, 1617	192420338, 192421987, 192442007, 192446643, 192448763, 192450305, 192457454, 192458506, 192458809, 192459863
1197	1	+	3	431, 95, 671	198706941, 198707704, 198715103
2300	1	+	3	431, 283, 1586	198706941, 198715103, 198718278
543	1	-	2	398, 145	201676004, 201676595
1430	1	+	4	93, 47, 62, 1228	203736860, 203737537, 203738460, 203802533
4428	1	+	22	68, 69, 143, 194, 130, 102, 109, 148, 169, 138, 183, 98, 232, 174, 164, 83, 90, 124, 117, 70, 136, 1687	201740914, 201770195, 201781707, 201783030, 201786350, 201788859, 201793553, 201795069, 201796325, 201797839, 201802308, 201802937, 201803268, 201803590, 201806194, 201808604, 201809732, 201811014, 201811884, 201812109, 201812267, 201813064
4427	1	+	22	68, 69, 143, 194, 130, 102, 109, 148, 169, 138, 183, 98, 232, 174, 164, 83, 90, 124, 117, 70, 135, 1687	201740914, 201770195, 201781707, 201783030, 201786350, 201788859, 201793553, 201795069, 201796325, 201797839, 201802308, 201802937, 201803268, 201803590, 201806194, 201808604, 201809732, 201811014, 201811884, 201812109, 201812268, 201813064
3584	1	+	11	1409, 181, 149, 176, 244, 114, 136, 92, 381, 87, 615	208312722, 208318436, 208318774, 208319001, 208319276, 208319935, 208320656, 208320869, 208324053, 208325396, 208325672
1506	1	+	3	529, 81, 896	211390635, 211391380, 211391653
1349	1	+	2	102, 1247	211392722, 211393066
2585	1	+	10	94, 256, 96, 78, 216, 129, 98, 100, 67, 1451	212466332, 212474635, 212475283, 212475459, 212476301, 212477944, 212478161, 212480164, 212481491, 212482197
551	1	+	5	170, 159, 129, 57, 36	213937945, 213945611, 213948174, 213953475, 213955307
2733	1	+	2	312, 2421	215387402, 215387996
3411	1	+	7	481, 185, 155, 129, 130, 154, 2177	219520652, 219608574, 219701796, 219720041, 219722865, 219758605, 219764210
4651	1	+	6	482, 160, 112, 104, 126, 3667	224438764, 224442732, 224443275, 224443966, 224446138, 224446831
7879	1	+	19	36, 356, 120, 123, 123, 372, 123, 123, 120, 126, 172, 219, 119, 140, 142, 147, 81, 170, 5067	230666198, 230666644, 230679432, 230683746, 230685188, 230686922, 230687379, 230687595, 230688294, 230688517, 230689127, 230689872, 230691537, 230692214, 230692658, 230694005, 230695454, 230696303, 230697568
7963	1	+	20	36, 356, 120, 123, 123, 372, 123, 123, 120, 126, 172, 219, 119, 140, 142, 147, 84, 81, 170, 5067	230666198, 230666644, 230679432, 230683746, 230685188, 230686922, 230687379, 230687595, 230688294, 230688517, 230689127, 230689872, 230691537, 230692214, 230692658, 230694005, 230695038, 230695454, 230696303, 230697568
8088	1	+	20	161, 356, 120, 123, 123, 372, 123, 123, 120, 126, 172, 219, 119, 140, 142, 147, 84, 81, 170, 5067	230666353, 230666644, 230679432, 230683746, 230685188, 230686922, 230687379, 230687595, 230688294, 230688517, 230689127, 230689872, 230691537, 230692214, 230692658, 230694005, 230695038, 230695454, 230696303, 230697568
2725	1	+	7	29, 66, 342, 285, 111, 60, 1832	233048404, 233053592, 233054695, 233061429, 233062646, 233064201, 233065361
5076	1	+	25	483, 83, 251, 124, 118, 146, 322, 120, 158, 112, 187, 128, 135, 88, 128, 139, 152, 151, 137, 190, 125, 173, 118, 114, 1194	232915559, 232916354, 232928489, 232941315, 232944032, 232945683, 232950645, 232951611, 232952935, 232954287, 232955571, 232956192, 232958559, 232961885, 232962638, 232963411, 232965168, 232965458, 232966334, 232967699, 232968572, 232968858, 232972333, 232973632, 232974479
2697	1	+	9	393, 85, 45, 44, 239, 142, 167, 225, 1357	236770712, 236789431, 236804758, 236811246, 236813136, 236826733, 236832282, 236834882, 236837075
676	1	+	2	230, 446	242343455, 242349932
961	1	+	2	96, 865	245524026, 245533402
613	1	+	2	110, 503	246702970, 246703834
6289	1	+	38	256, 124, 115, 144, 164, 137, 130, 69, 90, 96, 177, 141, 125, 121, 105, 150, 143, 175, 204, 427, 191, 154, 110, 202, 149, 153, 122, 168, 78, 130, 142, 131, 126, 153, 212, 160, 171, 644	241197220, 241215088, 241219128, 241221331, 241227021, 241228778, 241232139, 241232746, 241236175, 241237096, 241237280, 241241001, 241241842, 241245026, 241251530, 241253239, 241253779, 241254409, 241256187, 241258792, 241260581, 241262240, 241262777, 241263865, 241265800, 241267769, 241268097, 241268304, 241269847, 241270360, 241272957, 241273187, 241274699, 241275530, 241276468, 241282855, 241…
18842	1	-	3	7541, 4543, 6758	211673179, 211680828, 211685755
2496	1	+	6	339, 283, 131, 206, 233, 1304	249358133, 249358968, 249362038, 249363851, 249365487, 249367339
2419	1	+	15	45, 108, 78, 90, 232, 187, 97, 138, 119, 254, 119, 111, 79, 193, 569	250528825, 250585395, 250616852, 250630881, 250665554, 250669921, 250675205, 250675916, 250676489, 250678259, 250679775, 250681325, 250681957, 250691778, 250693623
2429	1	+	16	17, 42, 108, 78, 90, 232, 187, 97, 138, 119, 250, 119, 111, 79, 193, 569	250528853, 250568314, 250585395, 250616852, 250630881, 250665554, 250669921, 250675205, 250675916, 250676489, 250678263, 250679775, 250681325, 250681957, 250691778, 250693623
6412	1	+	40	249, 106, 67, 132, 119, 109, 61, 55, 148, 224, 166, 212, 99, 195, 190, 141, 89, 203, 124, 126, 83, 237, 94, 177, 65, 124, 72, 95, 154, 226, 161, 247, 206, 151, 131, 102, 114, 181, 129, 848	251373188, 251384241, 251391866, 251461244, 251466863, 251468753, 251469333, 251470441, 251473849, 251474281, 251475391, 251476404, 251477170, 251482319, 251482724, 251483137, 251483573, 251484647, 251485376, 251485772, 251486164, 251487118, 251487631, 251487980, 251488905, 251489056, 251489332, 251489514, 251489984, 251494644, 251495433, 251495696, 251496057, 251498390, 251498646, 251498941, 251…
6500	1	+	41	249, 106, 67, 132, 119, 109, 62, 55, 99, 148, 224, 166, 212, 99, 195, 190, 141, 89, 203, 124, 126, 83, 237, 94, 177, 65, 124, 72, 95, 154, 226, 161, 247, 194, 151, 131, 102, 114, 181, 129, 848	251373188, 251384241, 251391866, 251461244, 251466863, 251468753, 251469332, 251470441, 251471165, 251473849, 251474281, 251475391, 251476404, 251477170, 251482319, 251482724, 251483137, 251483573, 251484647, 251485376, 251485772, 251486164, 251487118, 251487631, 251487980, 251488905, 251489056, 251489332, 251489514, 251489984, 251494644, 251495433, 251495696, 251496057, 251498390, 251498646, 251…
1527	10	+	8	389, 208, 66, 56, 76, 162, 179, 391	1062133, 1117823, 1167507, 1169381, 1170920, 1173577, 1175149, 1192901
237	10	+	2	44, 193	34705267, 34706208
4083	10	+	7	743, 96, 231, 23, 116, 36, 2838	34104296, 34105831, 34110903, 34113185, 34113688, 34114244, 34117390
2280	10	+	13	134, 161, 70, 223, 552, 117, 167, 95, 130, 83, 80, 91, 377	36784023, 36787926, 36788957, 36792609, 36793871, 36795963, 36796164, 36796511, 36796852, 36798039, 36799392, 36800045, 36800214
1778	10	+	9	42, 70, 50, 153, 53, 228, 151, 58, 973	37791356, 37808157, 37808768, 37809678, 37809924, 37817523, 37819569, 37821321, 37822278
5585	10	+	19	182, 127, 135, 101, 75, 92, 72, 136, 202, 86, 147, 28, 127, 13, 1417, 169, 198, 116, 2162	39847995, 39874590, 39883756, 39892817, 39893177, 39894850, 39901282, 39903476, 39905882, 39908160, 39912068, 39913155, 39913188, 39913320, 39914695, 39917064, 39922640, 39925809, 39927955
5669	10	+	20	182, 127, 135, 101, 75, 92, 84, 72, 136, 202, 86, 147, 28, 127, 13, 1417, 169, 198, 116, 2162	39847995, 39874590, 39883756, 39892817, 39893177, 39894850, 39899727, 39901282, 39903476, 39905882, 39908160, 39912068, 39913155, 39913188, 39913320, 39914695, 39917064, 39922640, 39925809, 39927955
2311	10	+	11	28, 188, 32, 264, 49, 638, 78, 79, 115, 100, 740	43941357, 43945697, 43946104, 43946890, 43947348, 43947488, 43948209, 43948371, 43949475, 43952028, 43952237
2138	10	+	2	764, 1374	45295297, 45298315
2636	10	+	3	378, 101, 2157	45298177, 45302311, 45302705
2723	10	+	3	1497, 81, 1145	46810480, 46820825, 46831904
2881	10	+	4	1497, 83, 156, 1145	46810480, 46820823, 46831387, 46831904
2880	10	+	4	1497, 82, 156, 1145	46810480, 46820824, 46831387, 46831904
2589	10	+	4	90, 153, 163, 2183	46874535, 46877267, 46877645, 46878343
3972	10	+	2	2808, 1164	46923891, 46930565
2515	10	+	2	162, 2353	48850564, 48852206
2924	10	+	14	246, 121, 81, 86, 54, 90, 116, 75, 79, 129, 124, 80, 99, 1544	54304139, 54319305, 54347827, 54361600, 54370346, 54376631, 54378687, 54382362, 54387263, 54390676, 54392083, 54396132, 54397516, 54398224
1005	10	+	7	67, 77, 52, 84, 102, 41, 582	56440314, 56440790, 56441030, 56441269, 56441421, 56441673, 56442029
2998	10	+	2	117, 2881	57921593, 57927940
3143	10	+	3	100, 162, 2881	57921610, 57927378, 57927940
3141	10	+	3	98, 162, 2881	57921866, 57927378, 57927940
3055	10	+	12	506, 76, 97, 81, 139, 136, 94, 66, 83, 168, 9, 1600	60035833, 60041300, 60041461, 60041712, 60042058, 60042564, 60042964, 60043174, 60045315, 60046051, 60046654, 60046688
928	10	+	3	272, 102, 554	71304743, 71307851, 71308052
2936	10	+	4	43, 357, 125, 2411	71492918, 71496135, 71501903, 71502637
5870	10	+	22	1462, 41, 119, 131, 106, 112, 303, 234, 78, 197, 249, 134, 9, 70, 1027, 363, 164, 54, 97, 149, 111, 660	72246328, 72256907, 72263026, 72264611, 72267539, 72268317, 72271462, 72273031, 72274146, 72276140, 72277195, 72281227, 72281410, 72286418, 72294297, 72305066, 72308255, 72309082, 72309765, 72310951, 72328290, 72329904
631	10	+	2	169, 462	82774865, 82778008
626	10	+	2	169, 457	82774865, 82778013
9212	10	+	56	206, 47, 250, 133, 139, 110, 82, 99, 107, 111, 210, 171, 162, 164, 151, 104, 82, 146, 151, 135, 147, 189, 101, 89, 125, 114, 114, 90, 119, 24, 144, 97, 108, 57, 45, 42, 216, 156, 204, 156, 147, 270, 98, 121, 111, 144, 121, 97, 97, 136, 174, 117, 155, 171, 137, 2019	72413629, 72480079, 72483745, 72499879, 72501600, 72508477, 72509884, 72511648, 72514237, 72517282, 72523877, 72526699, 72528777, 72529265, 72532229, 72534020, 72539245, 72539735, 72541709, 72543165, 72544352, 72545260, 72546128, 72546892, 72553360, 72559175, 72560443, 72561451, 72562990, 72573028, 72575576, 72576665, 72577549, 72582383, 72582924, 72589542, 72590952, 72592241, 72595032, 72599988,…
440	10	+	3	81, 72, 287	95022126, 95058262, 95081393
2537	10	+	2	174, 2363	100569550, 100574760
2536	10	+	2	174, 2362	100569550, 100574761
2678	10	+	5	472, 113, 149, 165, 1779	105460088, 105467998, 105468371, 105470202, 105471272
730	10	+	3	206, 158, 366	106007635, 106010169, 106011715
906	10	+	3	206, 148, 552	106007635, 106012344, 106012874
1568	10	+	3	341, 63, 1164	106542976, 106543448, 106546680
443	10	+	3	50, 95, 298	106774895, 106775078, 106783747
354	10	+	2	56, 298	106777647, 106783747
584	10	+	2	353, 231	107175792, 107177745
4712	10	+	31	126, 120, 128, 137, 203, 152, 103, 87, 120, 57, 105, 165, 144, 316, 174, 103, 218, 182, 139, 116, 100, 109, 190, 78, 86, 82, 149, 95, 94, 171, 663	105876909, 105887618, 105888022, 105888329, 105889618, 105890422, 105890877, 105891081, 105891369, 105891789, 105892114, 105892353, 105892962, 105893660, 105894174, 105894724, 105894928, 105895891, 105896146, 105896525, 105896821, 105897183, 105897408, 105897858, 105898227, 105898541, 105898912, 105899353, 105899533, 105899781, 105900190
4772	10	+	31	126, 120, 128, 137, 203, 152, 103, 87, 117, 57, 105, 165, 210, 316, 174, 103, 218, 179, 139, 116, 100, 109, 190, 78, 86, 82, 149, 95, 94, 171, 663	105876909, 105887618, 105888022, 105888329, 105889618, 105890422, 105890877, 105891081, 105891372, 105891789, 105892114, 105892353, 105892896, 105893660, 105894174, 105894724, 105894928, 105895894, 105896146, 105896525, 105896821, 105897183, 105897408, 105897858, 105898227, 105898541, 105898912, 105899353, 105899533, 105899781, 105900190
627	10	+	3	82, 99, 446	109861285, 109861448, 109861669
662	11	+	6	327, 57, 48, 105, 46, 79	16108686, 16135412, 16220921, 16295288, 16347166, 16395828
395	11	+	4	165, 105, 46, 79	16294236, 16295288, 16347166, 16395828
1022	11	+	2	335, 687	31636907, 31637339
1033	11	+	4	42, 136, 140, 715	32044763, 32045055, 32086796, 32097422
600	11	+	3	76, 136, 388	35007324, 35017286, 35017835
4066	11	+	10	391, 72, 112, 120, 201, 84, 225, 264, 119, 2478	36013880, 36017638, 36020417, 36022198, 36022625, 36024114, 36024792, 36025849, 36027603, 36028641
5099	11	+	12	118, 86, 197, 120, 189, 148, 287, 147, 141, 307, 125, 3234	34875418, 34893258, 34936583, 34941421, 34943502, 34946612, 34950902, 34952377, 34955235, 34962764, 34964066, 34969960
15950	10	+	69	13, 73, 113, 239, 457, 137, 161, 156, 212, 284, 260, 198, 223, 56, 154, 165, 90, 123, 181, 174, 150, 590, 166, 218, 141, 168, 1150, 194, 156, 3603, 137, 96, 119, 120, 116, 142, 139, 192, 146, 155, 213, 182, 121, 101, 183, 170, 100, 112, 211, 191, 132, 111, 243, 82, 35, 95, 160, 169, 92, 252, 133, 84, 181, 202, 78, 195, 90, 179, 486	108762567, 108765116, 108765473, 108774755, 108781670, 108782297, 108782972, 108783540, 108784251, 108786167, 108786905, 108788155, 108790406, 108791653, 108792934, 108793959, 108796030, 108796958, 108798787, 108801072, 108801582, 108803880, 108805903, 108808064, 108809293, 108809542, 108810535, 108812240, 108812596, 108814957, 108820540, 108821032, 108822253, 108823832, 108824349, 108824797, 108…
611	11	+	2	206, 405	49907839, 49908475
3624	11	+	18	240, 71, 74, 171, 243, 196, 68, 81, 75, 81, 1006, 136, 149, 90, 60, 198, 184, 501	51555878, 51559498, 51655365, 51708241, 51712818, 51725373, 51729549, 51739149, 51742370, 51749109, 51768105, 51770011, 51772793, 51785108, 51786508, 51793136, 51795164, 51799005
4994	11	+	31	42, 1337, 44, 13, 16, 20, 26, 23, 16, 15, 8, 29, 12, 16, 10, 18, 115, 144, 138, 129, 156, 111, 90, 141, 100, 205, 91, 147, 220, 86, 1476	56453347, 56484208, 56488135, 56489165, 56490115, 56491428, 56491540, 56492218, 56492633, 56494238, 56496990, 56497303, 56498757, 56501929, 56502240, 56503158, 56506504, 56512329, 56513453, 56525066, 56532436, 56533546, 56536953, 56543174, 56544642, 56552257, 56557390, 56558391, 56560918, 56563238, 56563818
10822	11	+	22	322, 67, 431, 6142, 45, 116, 148, 137, 115, 36, 134, 127, 143, 127, 33, 110, 127, 140, 124, 159, 160, 1879	41510984, 41539983, 41554185, 41559272, 41566965, 41567288, 41568910, 41575114, 41576018, 41577168, 41579305, 41582493, 41591462, 41591767, 41592770, 41598243, 41600952, 41615098, 41617594, 41622821, 41624080, 41625139
10823	11	+	22	322, 67, 432, 6142, 45, 116, 148, 137, 115, 36, 134, 127, 143, 127, 33, 110, 127, 140, 124, 159, 160, 1879	41510984, 41539983, 41554185, 41559272, 41566965, 41567288, 41568910, 41575114, 41576018, 41577168, 41579305, 41582493, 41591462, 41591767, 41592770, 41598243, 41600952, 41615098, 41617594, 41622821, 41624080, 41625139
3331	11	+	4	116, 30, 1917, 1268	65596245, 65607987, 65608430, 65612666
1787	11	+	2	1335, 452	70071702, 70086104
1058	11	+	2	98, 960	71107156, 71108369
412	11	+	2	63, 349	73904515, 73904753
5189	11	+	2	454, 4735	81578474, 81624628
825	12	-	2	735, 90	3507368, 3508181
2237	12	+	6	287, 72, 118, 63, 160, 1537	11380061, 11390000, 11391870, 11399011, 11399780, 11400187
554	12	+	4	82, 227, 124, 121	15359062, 15359223, 15359555, 15360158
5298	12	+	35	382, 291, 197, 138, 160, 106, 193, 146, 142, 177, 109, 121, 78, 158, 97, 92, 61, 198, 130, 180, 150, 180, 105, 168, 112, 162, 147, 99, 125, 255, 160, 141, 184, 124, 30	15339094, 15340034, 15341844, 15342121, 15342455, 15342716, 15342910, 15343209, 15343452, 15344445, 15345235, 15345552, 15346029, 15346692, 15347110, 15348461, 15348693, 15349643, 15350069, 15350458, 15350714, 15351468, 15351734, 15351984, 15352345, 15353362, 15354034, 15354644, 15354925, 15355385, 15356202, 15356545, 15356799, 15357061, 15357676
982	12	+	4	20, 47, 32, 883	20002982, 20005674, 20006041, 20006238
5077	12	+	27	130, 246, 127, 109, 130, 96, 112, 109, 41, 165, 254, 109, 132, 104, 172, 167, 101, 117, 101, 83, 144, 225, 191, 161, 197, 130, 1424	19579770, 19586311, 19587456, 19587790, 19587996, 19588224, 19588418, 19588650, 19589166, 19589345, 19589698, 19590036, 19591045, 19591319, 19591578, 19591860, 19592162, 19592341, 19592586, 19592974, 19593138, 19593360, 19593821, 19594106, 19594348, 19594613, 19594831
2753	12	+	22	115, 48, 79, 138, 124, 77, 67, 49, 105, 189, 59, 49, 97, 128, 67, 113, 117, 84, 57, 81, 65, 845	21304246, 21381311, 21398763, 21418329, 21421458, 21428835, 21431510, 21449410, 21456501, 21461781, 21468683, 21472364, 21474210, 21532484, 21533598, 21534312, 21535311, 21537374, 21538130, 21538990, 21540171, 21540413
2747	12	+	22	115, 48, 79, 138, 124, 77, 67, 49, 105, 183, 59, 49, 97, 128, 67, 113, 117, 84, 57, 81, 65, 845	21304246, 21381311, 21398763, 21418329, 21421458, 21428835, 21431510, 21449410, 21456501, 21461787, 21468683, 21472364, 21474210, 21532484, 21533598, 21534312, 21535311, 21537374, 21538130, 21538990, 21540171, 21540413
1071	12	+	13	39, 126, 40, 44, 61, 32, 36, 31, 56, 60, 72, 101, 373	23169384, 23174527, 23175233, 23176960, 23177150, 23177383, 23177660, 23177779, 23178880, 23180057, 23180382, 23180825, 23182690
2927	12	+	3	155, 88, 2684	44021350, 44056526, 44058599
2925	12	+	3	155, 88, 2682	44021350, 44056526, 44058601
2744	12	+	5	198, 147, 1623, 88, 688	44419922, 44449275, 44450996, 44455147, 44458583
2598	12	+	5	52, 147, 1623, 88, 688	44445233, 44449275, 44450996, 44455147, 44458583
602	12	+	2	553, 49	46412415, 46428766
3071	13	+	12	83, 387, 295, 120, 168, 188, 254, 137, 122, 118, 252, 947	10689395, 10970045, 10984884, 10985869, 10994377, 10998892, 11004087, 11014029, 11017887, 11022442, 11028285, 11038397
231	13	+	2	115, 116	34675075, 34676140
739	13	+	2	70, 669	34678250, 34681986
7147	13	+	41	86, 479, 79, 104, 92, 76, 98, 68, 153, 74, 93, 39, 38, 37, 125, 109, 60, 78, 169, 50, 171, 108, 168, 104, 245, 64, 3, 164, 79, 144, 144, 107, 118, 29, 4, 244, 191, 129, 207, 117, 2500	31046082, 31082133, 31121048, 31122517, 31123729, 31126141, 31130270, 31135915, 31160925, 31163347, 31165137, 31166673, 31167541, 31167611, 31167686, 31167857, 31168437, 31169743, 31171638, 31172365, 31173007, 31183150, 31186330, 31199736, 31203421, 31205722, 31208216, 31208426, 31212383, 31213219, 31226233, 31227187, 31238387, 31243767, 31244217, 31244725, 31247274, 31249271, 31261183, 31263244,…
11334	12	+	52	419, 1370, 91, 108, 386, 297, 186, 141, 79, 50, 58, 90, 108, 191, 178, 137, 170, 175, 139, 187, 167, 170, 165, 159, 95, 272, 203, 170, 197, 112, 144, 159, 84, 135, 45, 154, 242, 174, 137, 57, 79, 285, 46, 107, 208, 194, 222, 196, 125, 147, 78, 2046	46036142, 46048062, 46063168, 46064890, 46065498, 46069298, 46070274, 46073449, 46074063, 46076581, 46077138, 46079615, 46085002, 46086203, 46086557, 46095283, 46097059, 46097625, 46097903, 46102095, 46103447, 46104991, 46107866, 46109750, 46111445, 46111915, 46113834, 46114132, 46115803, 46119116, 46119418, 46122657, 46123008, 46123503, 46124050, 46124175, 46124774, 46125164, 46127893, 46128149,…
1389	13	-	2	511, 878	57949760, 57950347
3497	13	+	15	224, 205, 129, 170, 76, 174, 126, 108, 130, 225, 122, 127, 132, 174, 1375	66216915, 66221676, 66223304, 66223852, 66224140, 66226103, 66226810, 66228303, 66231724, 66232059, 66232810, 66233022, 66233229, 66233553, 66235249
951	13	+	3	490, 50, 411	76596449, 76597126, 76597583
5014	13	+	1	5014	76531999
2209	13	+	6	33, 33, 389, 108, 147, 1499	87228870, 87230527, 87238300, 87238871, 87240574, 87241204
2287	13	+	6	32, 112, 389, 108, 147, 1499	87231437, 87232439, 87238300, 87238871, 87240574, 87241204
3890	13	+	12	406, 656, 141, 95, 111, 73, 58, 108, 131, 120, 117, 1874	88028954, 88035521, 88037127, 88038738, 88042491, 88177745, 88178274, 88178793, 88180414, 88184019, 88184725, 88185478
1197	13	+	2	236, 961	98031065, 98032001
8115	13	+	36	922, 92, 84, 96, 149, 94, 201, 249, 80, 167, 123, 134, 243, 111, 248, 106, 125, 106, 149, 92, 77, 84, 106, 137, 140, 82, 217, 63, 594, 98, 85, 124, 118, 118, 158, 2343	95640125, 95687696, 95724672, 95728680, 95736130, 95753741, 95757182, 95759312, 95761682, 95764351, 95766625, 95777886, 95787582, 95788036, 95800316, 95805770, 95808685, 95811080, 95811541, 95814743, 95818038, 95835761, 95837760, 95839002, 95839696, 95840760, 95842553, 95843323, 95846193, 95848775, 95852972, 95853967, 95854989, 95862496, 95864282, 95864786
3666	13	+	7	94, 416, 117, 111, 162, 270, 2496	103929111, 104181920, 104206067, 104300413, 104304285, 104390237, 104403530
1103	13	+	3	53, 168, 882	110909176, 110954613, 110962464
3308	14	+	8	1053, 169, 162, 132, 115, 168, 92, 1417	10860176, 10861944, 10862201, 10862711, 10862948, 10863294, 10863706, 10864162
3880	14	+	11	99, 119, 82, 174, 91, 103, 181, 103, 129, 119, 2680	17480579, 17567720, 17573022, 17574551, 17576432, 17577151, 17578207, 17584919, 17586512, 17587418, 17587847
3831	14	+	9	138, 81, 214, 230, 77, 84, 198, 79, 2730	36537924, 36571095, 36575262, 36578178, 36591463, 36602264, 36604726, 36605306, 36605878
11883	14	+	66	86, 99, 211, 124, 110, 162, 193, 187, 167, 468, 102, 194, 458, 178, 215, 113, 232, 101, 219, 182, 232, 161, 112, 191, 153, 74, 162, 95, 121, 218, 236, 135, 180, 234, 100, 161, 230, 110, 183, 158, 78, 228, 169, 164, 149, 121, 86, 81, 55, 120, 118, 107, 154, 92, 213, 75, 70, 155, 159, 180, 183, 97, 318, 112, 198, 1354	8859867, 8892002, 8916380, 8925805, 8933268, 8936992, 8943257, 8944735, 8947912, 8951668, 8952929, 8955729, 8961120, 8967922, 8968833, 8972276, 8974639, 8975865, 8976088, 8977223, 8979336, 8980836, 8982926, 8986328, 8987495, 8990765, 8990922, 8992018, 8996667, 8997121, 8998945, 9000632, 9002153, 9003371, 9009049, 9010547, 9012058, 9013527, 9015261, 9016433, 9017561, 9017900, 9024602, 9026460, 903…
12022	14	+	68	86, 99, 211, 124, 110, 162, 193, 187, 167, 468, 102, 194, 458, 84, 178, 215, 113, 232, 101, 223, 182, 232, 161, 112, 191, 153, 74, 162, 95, 121, 218, 236, 135, 180, 234, 100, 161, 230, 107, 183, 158, 78, 228, 54, 169, 164, 149, 121, 86, 81, 55, 120, 118, 107, 154, 92, 213, 75, 70, 155, 159, 180, 183, 97, 318, 112, 198, 1354	8859867, 8892002, 8916380, 8925805, 8933268, 8936992, 8943257, 8944735, 8947912, 8951668, 8952929, 8955729, 8961120, 8962801, 8967922, 8968833, 8972276, 8974639, 8975865, 8976084, 8977223, 8979336, 8980836, 8982926, 8986328, 8987495, 8990765, 8990922, 8992018, 8996667, 8997121, 8998945, 9000632, 9002153, 9003371, 9009049, 9010547, 9012058, 9013530, 9015261, 9016433, 9017561, 9017900, 9022515, 902…
11832	14	+	66	83, 211, 124, 110, 162, 193, 187, 167, 468, 102, 194, 458, 178, 215, 113, 232, 101, 219, 182, 232, 161, 112, 191, 153, 74, 162, 95, 121, 218, 236, 135, 180, 234, 100, 161, 230, 107, 183, 158, 78, 228, 54, 169, 164, 149, 121, 86, 81, 55, 120, 118, 107, 154, 92, 213, 75, 70, 155, 159, 180, 183, 97, 318, 112, 198, 1354	8859870, 8916380, 8925805, 8933268, 8936992, 8943257, 8944735, 8947912, 8951668, 8952929, 8955729, 8961120, 8967922, 8968833, 8972276, 8974639, 8975865, 8976088, 8977223, 8979336, 8980836, 8982926, 8986328, 8987495, 8990765, 8990922, 8992018, 8996667, 8997121, 8998945, 9000632, 9002153, 9003371, 9009049, 9010547, 9012058, 9013530, 9015261, 9016433, 9017561, 9017900, 9022515, 9024602, 9026460, 903…
1146	14	+	2	192, 954	63365121, 63374320
3422	14	+	13	123, 180, 195, 123, 205, 46, 76, 916, 105, 121, 122, 152, 1058	64265147, 64283192, 64331354, 64333693, 64334687, 64338787, 64338940, 64352380, 64353788, 64354046, 64365609, 64366075, 64370800
5787	14	+	8	136, 73, 54, 4630, 172, 107, 72, 543	83621951, 83640633, 83644187, 83644488, 83656857, 83657659, 83683463, 83684593
625	14	+	2	173, 452	101112296, 101113329
565	14	+	2	81, 484	101657101, 101657366
603	14	+	2	376, 227	102917039, 102917513
531	14	+	2	149, 382	103040165, 103041123
3413	14	+	1	3413	103252284
890	14	+	6	44, 421, 51, 150, 68, 156	104008787, 104025134, 104036073, 104036266, 104041099, 104043695
4259	14	+	24	448, 132, 102, 73, 62, 45, 182, 49, 120, 129, 159, 198, 139, 339, 164, 135, 184, 107, 195, 169, 135, 160, 97, 736	103937692, 103943242, 103947112, 103950522, 103957726, 103958402, 103959762, 103960162, 103960291, 103963258, 103963839, 103966075, 103966949, 103967273, 103967707, 103968456, 103969462, 103970111, 103972304, 103973423, 103976300, 103976518, 103977082, 103978570
5952	14	+	1	5952	103655930
5712	14	+	2	1243, 4469	103655930, 103657413
5552	14	+	2	1254, 4298	103655930, 103657584
6799	14	+	31	703, 101, 109, 29, 74, 84, 141, 173, 82, 159, 147, 145, 185, 138, 1071, 128, 142, 162, 278, 144, 189, 146, 93, 215, 204, 73, 81, 266, 460, 100, 777	110375845, 110376644, 110407219, 110420722, 110427875, 110431968, 110433116, 110445347, 110450667, 110458542, 110460716, 110461712, 110471258, 110478105, 110479736, 110481542, 110482896, 110497305, 110499341, 110499833, 110502882, 110507360, 110510434, 110510649, 110515336, 110516253, 110518008, 110519966, 110520426, 110524436, 110525006
1929	14	+	12	94, 209, 159, 113, 136, 198, 262, 9, 43, 27, 27, 652	112086495, 112127234, 112146161, 112154743, 112155393, 112160953, 112171929, 112172360, 112172487, 112174427, 112174681, 112174765
1369	15	+	6	100, 184, 51, 133, 148, 753	8548931, 8554867, 8567351, 8771006, 8805856, 8827644
1626	15	+	2	448, 1178	11446974, 11523898
1443	15	+	5	58, 70, 139, 81, 1095	21758317, 21783017, 21809247, 21834892, 21838752
1016	15	+	6	58, 70, 139, 81, 534, 134	21758317, 21783017, 21809247, 21834892, 21846908, 21848038
4752	15	+	12	290, 620, 519, 110, 87, 313, 86, 119, 202, 127, 84, 2195	22731179, 22733825, 22862710, 22911134, 22913204, 22920152, 22925416, 22931652, 22935789, 22937245, 22944355, 22951760
5016	15	+	13	290, 620, 519, 264, 110, 87, 313, 86, 119, 202, 127, 84, 2195	22731179, 22733825, 22862710, 22900190, 22911134, 22913204, 22920152, 22925416, 22931652, 22935789, 22937245, 22944355, 22951760
4602	15	+	44	119, 554, 138, 177, 131, 117, 141, 107, 133, 88, 167, 69, 38, 91, 69, 38, 82, 69, 35, 91, 69, 38, 91, 69, 38, 79, 38, 91, 69, 35, 91, 87, 90, 81, 90, 93, 72, 85, 21, 63, 84, 96, 116, 462	23633415, 23646651, 23651153, 23653510, 23657108, 23660878, 23662748, 23663861, 23665123, 23666446, 23669787, 23670628, 23672062, 23673069, 23673536, 23674155, 23674328, 23675069, 23681107, 23681543, 23682166, 23683512, 23684384, 23684618, 23685868, 23686595, 23687337, 23689046, 23690825, 23692678, 23694849, 23697002, 23700228, 23710762, 23711444, 23711672, 23712930, 23713215, 23713404, 23713478,…
439	15	-	3	269, 137, 33	33056770, 33059746, 33060125
808	15	-	5	418, 139, 104, 101, 46	33062359, 33063212, 33063434, 33063948, 33064270
1971	15	+	3	291, 1578, 102	34008115, 34008524, 34010929
3156	15	+	11	29, 148, 70, 142, 165, 119, 169, 60, 66, 144, 2044	38538166, 38552224, 38553575, 38587769, 38590158, 38602466, 38612980, 38620610, 38622680, 38631986, 38640264
3157	15	+	11	29, 148, 70, 142, 166, 119, 169, 60, 66, 144, 2044	38538166, 38552224, 38553575, 38587769, 38590158, 38602466, 38612980, 38620610, 38622680, 38631986, 38640264
1342	15	+	4	53, 181, 63, 1045	39856381, 39860403, 39864079, 39867108
5307	15	+	28	114, 63, 857, 283, 166, 213, 72, 151, 116, 117, 151, 188, 72, 43, 17, 13, 35, 130, 116, 172, 126, 95, 169, 152, 115, 252, 121, 1188	35907023, 35907970, 35921564, 35929055, 35931172, 35932125, 35941456, 35942510, 35943324, 35946568, 35948689, 35952664, 35952887, 35953511, 35954465, 35954947, 35955959, 35959357, 35960671, 35961502, 35963880, 35965466, 35967644, 35968326, 35973857, 35974519, 35975945, 35977393
2499	15	+	2	138, 2361	39722431, 39778058
5362	15	+	13	138, 1701, 363, 145, 137, 180, 186, 180, 233, 130, 373, 75, 1521	39722431, 39778058, 39794286, 39796957, 39834145, 39836133, 39836645, 39839261, 39841046, 39842754, 39844918, 39847975, 39849038
1363	15	+	2	54, 1309	42521303, 42522578
1334	15	+	2	25, 1309	42522459, 42522578
446	15	+	2	150, 296	49982062, 50008305
3474	15	+	15	54, 83, 94, 65, 156, 151, 167, 159, 108, 143, 191, 127, 140, 131, 1705	53780953, 53789995, 53793019, 53793517, 53800513, 53800880, 53803200, 53804857, 53805124, 53806525, 53811021, 53811673, 53814045, 53815536, 53819621
1179	15	+	2	504, 675	66389701, 66391222
361	15	+	2	30, 331	103612267, 103614750
15642	15	+	10	292, 460, 151, 85, 86, 112, 101, 1495, 92, 12768	40259277, 40270071, 40299564, 40307681, 40309335, 40312302, 40317907, 40319390, 40321753, 40331808
4571	15	+	24	388, 81, 193, 103, 97, 105, 123, 121, 88, 107, 125, 90, 174, 219, 84, 255, 97, 173, 168, 123, 220, 229, 142, 1066	105986025, 105992419, 105995089, 105997063, 105997908, 105998336, 106001186, 106001393, 106003285, 106004279, 106006873, 106007081, 106007253, 106009187, 106010574, 106012586, 106013375, 106014740, 106015513, 106016417, 106017735, 106018447, 106020102, 106020702
2500	16	+	7	462, 521, 1050, 119, 96, 153, 99	10337040, 10340279, 10354412, 10359311, 10378664, 10382127, 10382517
2482	16	+	7	462, 521, 1050, 101, 96, 153, 99	10337040, 10340279, 10354412, 10359329, 10378664, 10382127, 10382517
1631	16	+	2	781, 850	20345696, 20346966
368	16	+	2	43, 325	22668725, 22714773
203	16	+	2	81, 122	22714827, 22785815
2109	16	+	5	60, 340, 157, 61, 1491	20176241, 20259308, 20262410, 20262801, 20263978
2148	16	+	5	99, 340, 157, 61, 1491	20251570, 20259308, 20262410, 20262801, 20263978
2952	16	+	4	909, 127, 63, 1853	20180589, 20183505, 20183802, 20184303
3699	16	+	13	302, 102, 258, 133, 132, 90, 132, 165, 280, 302, 75, 193, 1535	19913692, 19959649, 19974631, 19994004, 19994240, 19994557, 19995789, 19996027, 19997588, 19999435, 20000393, 20000765, 20002171
3392	16	+	12	61, 102, 258, 133, 132, 90, 141, 165, 280, 302, 193, 1535	19934734, 19959649, 19974631, 19994004, 19994240, 19994557, 19995789, 19996027, 19997588, 19999435, 20000765, 20002171
3878	16	+	16	28, 109, 1084, 396, 207, 81, 113, 59, 90, 44, 194, 71, 158, 145, 144, 955	23297192, 23327940, 23367068, 23371377, 23439422, 23439728, 23442096, 23444869, 23473725, 23566007, 23589327, 23608004, 23632270, 23633260, 23639476, 23661794
617	16	+	2	143, 474	36327290, 36327882
559	16	+	5	143, 105, 123, 90, 98	36327290, 36327882, 36341198, 36341447, 36341622
5481	16	+	13	483, 176, 158, 100, 188, 123, 207, 81, 546, 187, 399, 217, 2616	32446964, 32456212, 32488784, 32492526, 32493767, 32495782, 32497345, 32499743, 32500895, 32503182, 32505319, 32510888, 32517294
4379	16	+	30	198, 226, 170, 71, 120, 100, 74, 97, 134, 148, 94, 80, 79, 55, 146, 64, 133, 131, 156, 188, 149, 122, 120, 66, 157, 112, 92, 134, 168, 795	47946708, 47949327, 47950529, 47952197, 47953179, 47955311, 47955731, 47956928, 47959905, 47962984, 47964836, 47965563, 47965734, 47965888, 47966264, 47967037, 47967193, 47968548, 47969940, 47971845, 47972137, 47974462, 47975048, 47976744, 47976911, 47979831, 47982486, 47984264, 47986648, 47991943
4372	16	+	30	198, 226, 170, 71, 115, 100, 74, 97, 134, 148, 94, 80, 79, 55, 146, 62, 133, 131, 156, 188, 149, 122, 120, 66, 157, 112, 92, 134, 168, 795	47946708, 47949327, 47950529, 47952197, 47953184, 47955311, 47955731, 47956928, 47959905, 47962984, 47964836, 47965563, 47965734, 47965888, 47966264, 47967039, 47967193, 47968548, 47969940, 47971845, 47972137, 47974462, 47975048, 47976744, 47976911, 47979831, 47982486, 47984264, 47986648, 47991943
4240	16	+	30	64, 226, 170, 71, 115, 100, 74, 97, 134, 148, 94, 80, 79, 57, 146, 62, 133, 131, 156, 188, 149, 122, 120, 66, 157, 112, 92, 134, 168, 795	47946953, 47949327, 47950529, 47952197, 47953184, 47955311, 47955731, 47956928, 47959905, 47962984, 47964836, 47965563, 47965734, 47965886, 47966264, 47967039, 47967193, 47968548, 47969940, 47971845, 47972137, 47974462, 47975048, 47976744, 47976911, 47979831, 47982486, 47984264, 47986648, 47991943
2909	16	+	18	173, 85, 173, 187, 71, 182, 132, 276, 162, 132, 141, 114, 165, 118, 67, 182, 101, 448	49415597, 49437515, 49454070, 49455764, 49470251, 49481931, 49493018, 49495436, 49497142, 49502300, 49504382, 49506629, 49507795, 49510344, 49513313, 49516422, 49517366, 49518087
2971	16	+	4	309, 1198, 150, 1314	58969965, 58983439, 59071707, 59077135
7756	16	+	18	309, 1198, 150, 132, 34, 72, 82, 64, 1424, 177, 160, 199, 214, 115, 219, 218, 174, 2815	58969965, 58983439, 59071707, 59077135, 59163026, 59327043, 59331704, 59338777, 59340320, 59342386, 59345257, 59345537, 59347547, 59349787, 59350511, 59351803, 59353136, 59354254
2489	16	+	9	317, 78, 39, 63, 151, 134, 69, 104, 1534	62009645, 62078326, 62079970, 62081366, 62111214, 62141266, 62152652, 62158128, 62163073
5024	16	+	40	159, 118, 113, 146, 149, 150, 70, 115, 247, 74, 148, 184, 139, 76, 68, 109, 69, 16, 14, 20, 27, 11, 111, 188, 175, 182, 102, 93, 142, 171, 98, 73, 74, 76, 113, 115, 132, 163, 206, 588	62535773, 62561437, 62562200, 62575010, 62575577, 62576381, 62577837, 62582571, 62588379, 62588832, 62590364, 62591098, 62593122, 62594489, 62595987, 62596283, 62597038, 62600383, 62600472, 62600633, 62602819, 62604132, 62605055, 62613870, 62616334, 62620087, 62624637, 62625365, 62629317, 62639150, 62639395, 62640409, 62641194, 62649590, 62649833, 62651899, 62655063, 62657581, 62664198, 62667869
3396	16	+	7	57, 115, 259, 138, 170, 159, 2498	74279916, 74283044, 74288109, 74295413, 74297545, 74299564, 74300979
2835	16	+	7	191, 217, 169, 131, 83, 97, 1947	81110963, 81117402, 81119335, 81124385, 81132487, 81134772, 81135848
2783	17	+	2	57, 2726	7874965, 7876246
3844	17	+	2	127, 3717	8150739, 8198562
3119	17	-	3	603, 9, 2507	8151738, 8385117, 8455444
4224	17	+	2	637, 3587	8382698, 8383529
573	17	+	2	542, 31	8185561, 8440301
976	17	+	2	46, 930	19429685, 19434471
1592	17	+	4	260, 210, 98, 1024	19374719, 19384832, 19388472, 19389339
458	17	+	3	82, 92, 284	21143693, 21144612, 21145048
3212	17	+	18	71, 68, 316, 60, 37, 49, 63, 99, 94, 114, 152, 176, 157, 223, 116, 173, 44, 1200	19314369, 19344023, 19352421, 19354180, 19354787, 19354907, 19355191, 19356891, 19360699, 19362395, 19363368, 19364692, 19364953, 19366132, 19367581, 19370704, 19370949, 19372253
7202	17	+	29	253, 683, 173, 221, 158, 89, 220, 292, 200, 156, 192, 540, 294, 50, 169, 117, 171, 46, 120, 821, 76, 89, 680, 215, 171, 45, 239, 112, 610	21461276, 21462057, 21504165, 21505347, 21511164, 21515172, 21516436, 21524015, 21527376, 21530571, 21531111, 21532448, 21536328, 21537082, 21537923, 21538160, 21540914, 21541198, 21541797, 21547842, 21548919, 21550965, 21551151, 21554163, 21555377, 21562668, 21564178, 21597447, 21600157
1080	17	-	2	267, 813	23866521, 23866901
7158	17	+	2	921, 6237	27225957, 27328466
7159	17	+	2	922, 6237	27225957, 27328466
1032	17	+	3	72, 165, 795	41731732, 41734832, 41767898
4693	17	+	1	4693	42172895
659	17	+	2	307, 352	42454237, 42455621
672	17	+	2	58, 614	50705689, 50705884
1617	17	+	1	1617	50706818
1770	17	+	1	1770	48500607
4011	17	+	6	126, 500, 169, 92, 124, 3000	50680698, 50686028, 50687751, 50691014, 50691431, 50692421
427	17	+	2	93, 334	66168604, 66169841
5935	17	+	26	515, 88, 74, 105, 49, 56, 88, 125, 105, 146, 149, 194, 69, 207, 144, 189, 118, 62, 110, 102, 61, 72, 105, 217, 150, 2635	59696692, 59703439, 59707343, 59708090, 59708827, 59709505, 59709644, 59709883, 59711216, 59711603, 59712574, 59713852, 59714568, 59717455, 59718036, 59720676, 59721290, 59722354, 59722508, 59723160, 59724464, 59724621, 59724869, 59726188, 59727183, 59731709
4171	17	+	14	215, 135, 160, 78, 93, 88, 56, 78, 119, 208, 69, 273, 186, 2413	71296191, 71330902, 71349568, 71371318, 71371898, 71373711, 71374307, 71375171, 71375926, 71378373, 71378967, 71379799, 71380276, 71416613
964	17	+	3	125, 115, 724	77841415, 77841936, 77842328
2533	17	+	16	165, 36, 63, 197, 83, 49, 135, 80, 159, 64, 135, 120, 198, 144, 172, 733	82501413, 82619643, 82762149, 82863730, 82919806, 82949668, 82958902, 82966895, 82970653, 82974299, 82985903, 83010916, 83017541, 83022003, 83024738, 83026281
2674	17	+	1	2674	93707199
4995	17	+	14	171, 93, 120, 123, 137, 77, 134, 81, 59, 109, 153, 96, 189, 3453	88730796, 88740713, 88982661, 89049869, 89051630, 89054747, 89058824, 89062444, 89062962, 89069795, 89072790, 89074162, 89075904, 89076646
5160	17	+	19	568, 132, 163, 99, 110, 151, 84, 83, 91, 153, 133, 63, 113, 156, 152, 127, 74, 87, 2621	96758264, 96762123, 96764357, 96766146, 96769348, 96773739, 96775944, 96778425, 96780612, 96783544, 96784214, 96785123, 96788116, 96789407, 96790045, 96793788, 96793999, 96794549, 96795875
3066	18	+	16	55, 112, 1154, 167, 130, 20, 24, 10, 17, 5, 22, 31, 15, 28, 14, 1262	2502078, 2502498, 2503907, 2508871, 2512459, 2512754, 2513404, 2519056, 2521451, 2523118, 2526604, 2528079, 2529030, 2531845, 2531931, 2534083
3103	18	+	15	204, 1154, 167, 130, 20, 24, 10, 17, 5, 22, 31, 15, 28, 14, 1262	2502406, 2503907, 2508871, 2512459, 2512754, 2513404, 2519056, 2521451, 2523118, 2526604, 2528079, 2529030, 2531845, 2531931, 2534083
3306	18	+	15	407, 1154, 167, 130, 20, 24, 10, 17, 5, 22, 31, 15, 28, 14, 1262	2502900, 2503907, 2508871, 2512459, 2512754, 2513404, 2519056, 2521451, 2523118, 2526604, 2528079, 2529030, 2531845, 2531931, 2534083
2468	18	+	2	1865, 603	12385916, 12390603
5045	18	+	15	360, 36, 135, 162, 145, 167, 138, 186, 266, 143, 228, 228, 122, 348, 2381	12307729, 12329892, 12331573, 12335692, 12335950, 12337236, 12339790, 12340019, 12342475, 12346083, 12346509, 12348853, 12351405, 12354270, 12363675
5617	18	+	27	568, 107, 65, 68, 106, 95, 112, 95, 144, 242, 93, 357, 105, 135, 51, 212, 279, 878, 159, 183, 120, 162, 191, 193, 175, 162, 560	16486648, 16536929, 16554444, 16701593, 16707550, 16777012, 16793002, 16800050, 16807444, 16813902, 16833462, 16835436, 16841163, 16873870, 16877961, 16883650, 16903734, 16908432, 16920501, 16928887, 16931776, 16932918, 16936188, 16940743, 16946412, 16949485, 16951823
320	18	+	2	138, 182	16501351, 16501587
458	18	+	3	273, 63, 122	26268126, 26268653, 26268969
476	18	+	2	230, 246	28179761, 28180705
2156	18	+	5	332, 78, 106, 94, 1546	28426202, 28426614, 28426772, 28429156, 28433867
10835	18	+	16	348, 153, 82, 199, 109, 114, 84, 105, 99, 379, 96, 140, 78, 117, 215, 8517	26695934, 26732181, 26739348, 26740109, 26743116, 26747252, 26751276, 26762365, 26766671, 26769114, 26770972, 26775637, 26776374, 26777140, 26782144, 26783806
3425	18	+	1	3425	30596247
2228	18	+	2	299, 1929	45051237, 45125034
1937	18	+	9	105, 117, 390, 161, 103, 164, 104, 103, 690	53111790, 53133420, 53134089, 53135884, 53138824, 53141179, 53148615, 53150869, 53155239
2846	18	+	2	104, 2742	56334688, 56342255
10483	18	+	43	533, 126, 72, 79, 133, 67, 179, 190, 169, 213, 254, 685, 122, 90, 103, 120, 222, 1683, 108, 170, 98, 166, 262, 1082, 77, 128, 249, 114, 158, 170, 86, 202, 118, 87, 122, 142, 61, 128, 93, 92, 53, 218, 1259	44819219, 44828156, 44831849, 44834225, 44837404, 44840670, 44843392, 44854158, 44855995, 44865380, 44866442, 44866805, 44867578, 44869816, 44869984, 44874296, 44875084, 44880708, 44883663, 44903725, 44904441, 44905544, 44906312, 44908236, 44914906, 44921388, 44922057, 44922694, 44932917, 44940411, 44942691, 44943816, 44945380, 44957255, 44959667, 44960647, 44968749, 44973958, 44977907, 44979252,…
10534	18	+	44	533, 126, 72, 79, 133, 67, 179, 190, 169, 213, 254, 685, 122, 90, 103, 120, 222, 1683, 108, 170, 98, 166, 262, 1082, 192, 77, 128, 249, 158, 92, 51, 86, 202, 118, 87, 122, 142, 61, 128, 93, 92, 53, 218, 1259	44819219, 44828156, 44831849, 44834225, 44837404, 44840670, 44843392, 44854158, 44855995, 44865380, 44866442, 44866805, 44867578, 44869816, 44869984, 44874296, 44875084, 44880708, 44883663, 44903725, 44904441, 44905544, 44906312, 44908236, 44910026, 44914906, 44921388, 44922057, 44932917, 44940411, 44940530, 44942691, 44943816, 44945380, 44957255, 44959667, 44960647, 44968749, 44973958, 44977907,…
6121	18	+	27	212, 173, 107, 79, 175, 77, 120, 146, 103, 142, 249, 221, 196, 215, 770, 89, 119, 124, 114, 222, 187, 118, 150, 83, 100, 105, 1725	59860222, 59872213, 59872774, 59875965, 59880500, 59881325, 59882459, 59887690, 59888616, 59891499, 59891924, 59892807, 59919740, 59925067, 59942222, 59944518, 59959495, 59961719, 59994521, 60033009, 60070593, 60084347, 60086455, 60087109, 60095000, 60136544, 60142936
296	18	+	2	132, 164	64353845, 64355575
350	18	+	2	133, 217	64364584, 64366773
598	18	+	4	294, 140, 53, 111	64356693, 64358743, 64361706, 64363313
348	18	+	3	104, 169, 75	64382408, 64385636, 64387669
593	18	+	3	331, 122, 140	64393839, 64396867, 64397167
1185	18	+	5	53, 210, 124, 131, 667	64371135, 64372177, 64375694, 64376948, 64381280
921	18	+	2	260, 661	71864594, 71865562
1974	18	+	15	210, 101, 78, 35, 107, 63, 99, 46, 80, 99, 97, 82, 35, 61, 781	74753847, 74790574, 74802174, 74804615, 74812148, 74819542, 74828038, 74829515, 74829715, 74831116, 74832024, 74832936, 74833650, 74835280, 74837903
4091	19	+	13	663, 124, 400, 295, 120, 168, 188, 254, 137, 134, 118, 252, 1238	2224725, 2291320, 2333794, 2338044, 2341192, 2343018, 2346489, 2352643, 2362685, 2365383, 2365727, 2377691, 2380002
2171	19	+	11	60, 388, 199, 145, 99, 58, 115, 148, 200, 55, 704	9665221, 9669081, 9671326, 9671727, 9672682, 9676242, 9676520, 9677715, 9678314, 9679653, 9680647
1840	19	+	2	101, 1739	21717217, 21738839
1955	19	+	2	216, 1739	21724872, 21738839
5176	19	+	12	966, 295, 226, 81, 602, 86, 304, 90, 94, 124, 123, 2185	28979670, 29056065, 29063875, 29064448, 29066508, 29069362, 29069615, 29077848, 29079253, 29079591, 29082947, 29086907
878	19	+	3	75, 140, 663	32874968, 32914462, 32941045
4345	19	+	5	430, 129, 30, 29, 3727	37016696, 37036323, 37036903, 37045456, 37048352
1708	19	+	4	802, 497, 232, 177	38549341, 38555340, 38685435, 38741670
4607	19	+	7	33, 1365, 194, 180, 46, 120, 2669	40839331, 40872243, 40877823, 40883312, 40885566, 40886017, 40886798
3890	19	+	5	882, 96, 106, 92, 2714	41454927, 41526828, 41535658, 41537847, 41538782
3573	19	+	5	882, 96, 106, 92, 2397	41454927, 41526828, 41535658, 41537847, 41539099
3768	19	+	21	271, 126, 51, 162, 42, 63, 81, 104, 105, 354, 66, 27, 49, 108, 117, 141, 48, 147, 106, 71, 1529	47364523, 47492254, 47499270, 47523968, 47529115, 47536223, 47540293, 47543249, 47544814, 47550156, 47557559, 47559308, 47559630, 47561556, 47564816, 47565708, 47566414, 47567563, 47568268, 47569440, 47571866
5433	19	+	12	118, 457, 100, 74, 71, 196, 41, 79, 78, 81, 95, 4043	50436522, 50465834, 50468525, 50469252, 50470295, 50471556, 50472586, 50473201, 50474913, 50478582, 50478891, 50479782
2006	19	+	2	1818, 188	50561281, 50688942
2901	19	+	16	475, 183, 177, 130, 128, 76, 152, 131, 224, 243, 80, 141, 104, 94, 63, 500	55033376, 55041135, 55043820, 55044669, 55047410, 55047961, 55048802, 55049072, 55050420, 55053411, 55055293, 55056091, 55057063, 55057244, 55058138, 55059451
1061	19	+	2	207, 854	55596839, 55600171
2279	19	+	5	482, 100, 130, 268, 1299	55068876, 55069958, 55070777, 55071997, 55072860
288	2	+	2	160, 128	135999, 334463
263	2	+	2	226, 37	612097, 771597
1229	2	+	3	526, 199, 504	5852363, 5856684, 5857852
1228	2	+	3	526, 198, 504	5852363, 5856685, 5857852
1226	2	+	3	526, 196, 504	5852363, 5856687, 5857852
5559	2	+	48	48, 148, 91, 144, 92, 76, 141, 99, 113, 137, 102, 140, 87, 104, 127, 180, 125, 254, 103, 177, 145, 79, 62, 57, 69, 75, 142, 94, 78, 130, 124, 219, 73, 54, 112, 129, 122, 159, 20, 33, 24, 26, 66, 46, 72, 124, 96, 641	3181839, 3193993, 3196863, 3200525, 3201051, 3201911, 3202464, 3208405, 3208598, 3227139, 3227977, 3229304, 3231442, 3231971, 3232539, 3233275, 3234103, 3234956, 3236418, 3240155, 3240427, 3240706, 3240872, 3241890, 3243318, 3244467, 3246172, 3248097, 3250002, 3252420, 3253507, 3255213, 3256852, 3260149, 3260380, 3261852, 3292413, 3296479, 3298272, 3298305, 3298576, 3299944, 3300352, 3301215, 330…
5562	2	+	48	48, 148, 91, 144, 92, 76, 141, 99, 113, 137, 102, 140, 87, 104, 127, 180, 125, 254, 103, 177, 145, 79, 62, 57, 69, 75, 142, 94, 80, 130, 124, 219, 73, 54, 112, 129, 122, 160, 20, 33, 24, 26, 66, 46, 72, 124, 96, 641	3181839, 3193993, 3196863, 3200525, 3201051, 3201911, 3202464, 3208405, 3208598, 3227139, 3227977, 3229304, 3231442, 3231971, 3232539, 3233275, 3234103, 3234956, 3236418, 3240155, 3240427, 3240706, 3240872, 3241890, 3243318, 3244467, 3246172, 3248097, 3250002, 3252420, 3253507, 3255213, 3256852, 3260149, 3260380, 3261852, 3292413, 3296478, 3298272, 3298305, 3298576, 3299944, 3300352, 3301215, 330…
5548	2	+	48	42, 148, 91, 144, 92, 76, 141, 99, 109, 141, 102, 140, 87, 104, 127, 180, 125, 254, 103, 177, 145, 79, 62, 57, 69, 75, 142, 94, 78, 125, 124, 219, 73, 54, 112, 129, 122, 159, 20, 33, 24, 26, 66, 46, 72, 124, 96, 641	3182402, 3193993, 3196863, 3200525, 3201051, 3201911, 3202464, 3208405, 3208598, 3227135, 3227977, 3229304, 3231442, 3231971, 3232539, 3233275, 3234103, 3234956, 3236418, 3240155, 3240427, 3240706, 3240872, 3241890, 3243318, 3244467, 3246172, 3248097, 3250002, 3252420, 3253507, 3255213, 3256852, 3260149, 3260380, 3261852, 3292413, 3296479, 3298272, 3298305, 3298576, 3299944, 3300352, 3301215, 330…
708	2	+	5	66, 133, 229, 50, 230	9522797, 9529339, 9529749, 9536601, 9539066
3720	2	+	2	773, 2947	9803951, 9845811
1163	2	+	6	221, 193, 204, 144, 187, 214	12119231, 12169960, 12203804, 12238039, 12245596, 12247973
2119	2	+	17	81, 73, 62, 85, 90, 62, 67, 71, 68, 49, 36, 55, 71, 79, 29, 99, 1042	21710000, 21728153, 21740544, 21753848, 21850098, 21872624, 21887775, 21888466, 21892710, 21898680, 21903760, 21905823, 21910187, 21911750, 21913820, 21917644, 21926325
754	2	+	2	546, 208	27651468, 27652154
251	2	+	2	67, 184	28334972, 28336185
3428	2	+	5	117, 1337, 192, 175, 1607	30176102, 30218975, 30224253, 30234171, 30237064
5402	2	+	27	614, 76, 75, 96, 161, 67, 183, 150, 98, 55, 72, 63, 133, 110, 177, 187, 131, 145, 154, 142, 73, 107, 232, 85, 98, 139, 1779	24669663, 24700762, 24704515, 24713545, 24714156, 24719438, 24729371, 24751351, 24753394, 24755244, 24755392, 24757270, 24759634, 24763376, 24771738, 24781288, 24782425, 24786947, 24789499, 24792817, 24802085, 24809170, 24837287, 24841569, 24853586, 24858461, 24872052
2201	2	+	12	266, 134, 125, 165, 179, 131, 115, 120, 309, 96, 145, 416	34678723, 34685532, 34690942, 34693675, 34694238, 34695558, 34696541, 34701264, 34701709, 34705676, 34708903, 34709979
1698	2	+	10	206, 125, 165, 179, 131, 115, 120, 96, 145, 416	34690450, 34690942, 34693675, 34694238, 34695558, 34696541, 34701264, 34705676, 34708903, 34709979
2893	2	+	11	131, 59, 458, 126, 165, 166, 171, 107, 126, 164, 1220	51736980, 51741110, 51745846, 51746690, 51747522, 51748915, 51749938, 51750839, 51751505, 51751796, 51752877
2922	2	+	5	202, 145, 60, 209, 2306	45429264, 45452906, 45465050, 45511368, 45703765
2923	2	+	5	202, 145, 61, 209, 2306	45429264, 45452906, 45465050, 45511368, 45703765
2799	2	+	5	79, 145, 60, 209, 2306	45429726, 45452906, 45465050, 45511368, 45703765
5420	2	+	20	284, 161, 115, 131, 164, 175, 255, 130, 170, 146, 163, 71, 214, 180, 102, 168, 162, 94, 79, 2456	56415634, 56440210, 56442872, 56445171, 56449889, 56452560, 56454721, 56458841, 56459317, 56461282, 56463178, 56463642, 56464237, 56467595, 56470558, 56471214, 56473055, 56474253, 56476105, 56476540
6547	2	+	24	407, 368, 151, 197, 84, 125, 150, 144, 145, 93, 146, 170, 134, 121, 245, 139, 127, 211, 1107, 153, 180, 144, 160, 1646	60421368, 60427825, 60511988, 60573094, 60575396, 60588188, 60591297, 60605950, 60607277, 60608554, 60609423, 60613729, 60620803, 60635601, 60646295, 60647470, 60653396, 60662276, 60672633, 60681604, 60691008, 60694389, 60699119, 60717438
6559	2	+	24	407, 368, 151, 197, 84, 125, 150, 144, 145, 93, 146, 170, 141, 121, 245, 139, 132, 211, 1107, 153, 180, 144, 160, 1646	60421368, 60427825, 60511988, 60573094, 60575396, 60588188, 60591297, 60605950, 60607277, 60608554, 60609423, 60613729, 60620803, 60635601, 60646295, 60647470, 60653391, 60662276, 60672633, 60681604, 60691008, 60694389, 60699119, 60717438
1019	2	+	6	307, 177, 114, 108, 123, 190	80141767, 80143127, 80144585, 80145565, 80147479, 80148422
789	2	+	2	415, 374	93881478, 93931304
4565	2	-	2	3565, 1000	93536093, 93540026
3949	2	+	20	365, 248, 210, 174, 255, 172, 140, 153, 197, 151, 213, 208, 140, 129, 107, 217, 140, 163, 105, 462	105086073, 105093415, 105095382, 105096337, 105098303, 105099425, 105102729, 105103831, 105105046, 105118465, 105120149, 105122057, 105123432, 105124825, 105127642, 105129527, 105130101, 105131251, 105145768, 105148625
3963	2	+	21	365, 248, 210, 174, 255, 168, 144, 153, 200, 151, 213, 212, 140, 133, 107, 217, 140, 157, 9, 105, 462	105086073, 105093415, 105095382, 105096337, 105098303, 105099425, 105102725, 105103831, 105105043, 105118465, 105120149, 105122053, 105123432, 105124821, 105127642, 105129527, 105130101, 105131251, 105141487, 105145768, 105148625
3294	2	+	6	111, 191, 138, 45, 105, 2704	113203989, 113204256, 113212097, 113214952, 113219982, 113221116
3293	2	+	6	111, 191, 138, 44, 105, 2704	113203989, 113204256, 113212097, 113214953, 113219982, 113221116
3292	2	+	6	111, 191, 138, 43, 105, 2704	113203989, 113204256, 113212097, 113214954, 113219982, 113221116
5664	2	+	18	1026, 292, 47, 108, 153, 135, 125, 82, 165, 104, 172, 107, 122, 79, 171, 118, 152, 2506	118640062, 118641143, 118648682, 118648991, 118649740, 118649971, 118654543, 118656057, 118656391, 118656740, 118658271, 118660593, 118661098, 118662643, 118666304, 118667926, 118668144, 118668958
3583	2	+	3	1026, 1352, 1205	141127035, 141200983, 141202955
3927	2	+	3	2805, 52, 1070	147753146, 147796699, 147797380
2433	2	+	5	58, 56, 238, 116, 1965	179565434, 179567147, 179567739, 179569192, 179575497
5501	2	+	21	201, 40, 41, 43, 139, 154, 990, 108, 113, 62, 265, 69, 141, 73, 131, 59, 203, 53, 187, 98, 2331	177923183, 177995798, 178036596, 178042790, 178043949, 178044221, 178045083, 178055687, 178058010, 178062868, 178063939, 178066249, 178066513, 178069704, 178070690, 178072612, 178074978, 178075573, 178077606, 178078157, 178081387
5760	2	+	42	285, 33, 15, 92, 102, 50, 58, 179, 72, 120, 46, 77, 138, 75, 102, 99, 43, 97, 123, 24, 145, 97, 127, 180, 48, 188, 147, 80, 126, 118, 179, 76, 168, 91, 126, 62, 213, 357, 120, 227, 190, 865	179675982, 179738869, 179740129, 179740461, 179741399, 179743205, 179743914, 179744829, 179745810, 179755687, 179757550, 179758131, 179758898, 179764801, 179765093, 179766262, 179768018, 179772336, 179772546, 179775216, 179776255, 179776664, 179781397, 179784864, 179785122, 179785331, 179785743, 179786520, 179786749, 179787346, 179787972, 179788708, 179789034, 179789901, 179790671, 179791260, 179…
1697	2	+	6	59, 145, 57, 74, 192, 1170	180846444, 180846684, 180846964, 180855603, 180855889, 180858543
5011	2	+	24	93, 40, 95, 145, 68, 64, 130, 110, 147, 251, 126, 118, 249, 77, 170, 68, 201, 114, 68, 36, 51, 444, 184, 1962	180733045, 180742256, 180743345, 180756945, 180759037, 180759368, 180759967, 180760314, 180760556, 180761513, 180762055, 180762662, 180762925, 180765370, 180766406, 180767790, 180769812, 180770286, 180770500, 180770699, 180770928, 180771164, 180773545, 180774435
3986	2	+	11	70, 85, 127, 68, 163, 225, 24, 71, 132, 1217, 1804	181635002, 181637864, 181641695, 181642015, 181642150, 181643767, 181644081, 181644338, 181644507, 181645280, 181646902
3983	2	+	11	70, 85, 127, 68, 163, 225, 24, 71, 129, 1217, 1804	181635002, 181637864, 181641695, 181642015, 181642150, 181643767, 181644081, 181644338, 181644510, 181645280, 181646902
5599	2	+	15	63, 1423, 184, 149, 139, 185, 226, 172, 94, 123, 134, 183, 113, 128, 2283	181918363, 181939279, 181943192, 181944524, 181945159, 181945424, 181950382, 181950822, 181951546, 181952157, 181952529, 181954450, 181955028, 181955426, 181955731
505	2	+	3	75, 126, 304	190329032, 190329780, 190330106
1439	2	+	10	186, 131, 127, 24, 50, 29, 237, 166, 103, 386	190422473, 190425285, 190432644, 190433116, 190433945, 190454339, 190454664, 190456326, 190459241, 190466467
1435	2	+	10	186, 127, 127, 24, 50, 29, 237, 166, 103, 386	190422473, 190425289, 190432644, 190433116, 190433945, 190454339, 190454664, 190456326, 190459241, 190466467
2337	2	+	7	556, 171, 74, 123, 128, 124, 1161	190679440, 190680538, 190680858, 190681160, 190681436, 190681964, 190682421
1455	2	-	2	794, 661	191445269, 191446267
3794	2	+	20	44, 984, 131, 113, 171, 97, 45, 188, 110, 70, 78, 141, 149, 178, 42, 106, 186, 24, 87, 850	198334033, 198361888, 198363806, 198364336, 198366315, 198369523, 198376839, 198379157, 198382711, 198385562, 198386471, 198387981, 198388726, 198389559, 198395177, 198396074, 198398370, 198399222, 198399664, 198401250
3157	2	+	19	423, 75, 57, 70, 159, 157, 135, 160, 174, 90, 222, 129, 273, 132, 87, 156, 96, 126, 436	199201954, 199202639, 199203324, 199216505, 199217632, 199220533, 199222266, 199223423, 199225791, 199226072, 199228710, 199231217, 199232253, 199233326, 199233923, 199237135, 199238135, 199239382, 199240975
1050	2	-	2	1001, 49	200836025, 200837216
670	2	+	2	251, 419	204459474, 204511480
3023	2	+	27	419, 117, 59, 66, 109, 93, 69, 104, 100, 96, 69, 87, 86, 133, 110, 102, 101, 26, 46, 137, 66, 35, 117, 88, 130, 152, 306	204982006, 205062702, 205135878, 205138053, 205142810, 205144789, 205147839, 205149840, 205152086, 205156551, 205160398, 205162133, 205166497, 205168024, 205168802, 205212546, 205212899, 205223957, 205228491, 205271012, 205288059, 205292685, 205298631, 205299297, 205305305, 205323612, 205324365
3027	2	+	27	419, 117, 59, 66, 109, 93, 69, 104, 100, 96, 69, 87, 86, 133, 110, 102, 101, 26, 46, 137, 66, 35, 117, 88, 134, 152, 306	204982006, 205062702, 205135878, 205138053, 205142810, 205144789, 205147839, 205149840, 205152086, 205156551, 205160398, 205162133, 205166497, 205168024, 205168802, 205212546, 205212899, 205223957, 205228491, 205271012, 205288059, 205292685, 205298631, 205299297, 205305305, 205323612, 205324365
2425	2	+	18	29, 88, 224, 145, 51, 37, 153, 183, 99, 148, 114, 116, 87, 98, 59, 144, 62, 588	213109105, 213111790, 213124497, 213128108, 213129629, 213130425, 213130730, 213133418, 213148294, 213150025, 213153467, 213154876, 213157719, 213159041, 213159387, 213161094, 213161724, 213161863
522	2	+	2	501, 21	223840435, 223842516
1184	2	+	3	270, 269, 645	235559791, 235575958, 235576497
965	2	+	3	51, 269, 645	235572786, 235575958, 235576497
4825	2	+	13	797, 201, 125, 112, 146, 140, 78, 95, 126, 75, 85, 98, 2747	234129642, 234261169, 234333586, 234341208, 234342682, 234347214, 234358081, 234360510, 234373210, 234375340, 234394180, 234402233, 234408473
4856	2	+	14	797, 201, 125, 112, 146, 140, 78, 95, 126, 76, 85, 98, 30, 2747	234129642, 234261169, 234333586, 234341208, 234342682, 234347214, 234358081, 234360510, 234373210, 234375339, 234394180, 234402233, 234405363, 234408473
4855	2	+	14	797, 201, 125, 112, 146, 140, 78, 95, 126, 75, 85, 98, 30, 2747	234129642, 234261169, 234333586, 234341208, 234342682, 234347214, 234358081, 234360510, 234373210, 234375340, 234394180, 234402233, 234405363, 234408473
3254	2	+	11	102, 196, 128, 111, 197, 246, 283, 213, 103, 194, 1481	240466368, 240470360, 240472056, 240473446, 240474114, 240476061, 240482935, 240484098, 240485339, 240485754, 240486206
3252	2	+	11	102, 196, 128, 111, 197, 246, 281, 213, 103, 194, 1481	240466368, 240470360, 240472056, 240473446, 240474114, 240476061, 240482937, 240484098, 240485339, 240485754, 240486206
9457	2	+	4	1647, 909, 2727, 4174	235584046, 235585744, 235586770, 235595693
9322	2	+	5	1319, 2624, 162, 1043, 4174	235584046, 235585506, 235588253, 235588454, 235595693
2440	2	+	5	127, 130, 153, 798, 1232	250921975, 250943331, 250945860, 250950374, 250951521
2381	2	+	5	67, 130, 154, 798, 1232	250922632, 250943331, 250945859, 250950374, 250951521
329	20	+	2	78, 251	2870368, 2870894
735	20	-	2	578, 157	3413683, 3447200
3473	20	+	17	92, 130, 103, 229, 148, 100, 187, 247, 84, 152, 166, 245, 128, 219, 235, 150, 858	3194132, 3202185, 3202408, 3203288, 3204855, 3205217, 3206554, 3206818, 3208014, 3208189, 3209715, 3211444, 3211847, 3212893, 3213547, 3214201, 3214470
396	20	+	2	334, 62	5025760, 5061441
1311	20	+	5	42, 144, 84, 51, 990	5766320, 5769009, 5770426, 5771276, 5772215
1606	20	+	5	304, 177, 84, 51, 990	5766416, 5769009, 5770426, 5771276, 5772215
798	20	+	2	63, 735	8573891, 8575639
1028	20	+	2	411, 617	25185396, 25192379
516	20	+	2	411, 105	25185396, 25203692
1868	20	+	7	104, 104, 193, 167, 120, 264, 916	25862812, 25900946, 25925853, 25969434, 25980495, 26226031, 26268562
2141	20	-	2	29, 2112	26311930, 26312021
476	20	+	4	76, 153, 93, 154	26688618, 26697644, 26851548, 26944306
1047	20	+	2	962, 85	30198816, 30200890
3278	20	+	14	419, 40, 70, 258, 97, 99, 104, 150, 165, 180, 77, 154, 132, 1333	43501543, 43525977, 43586827, 43642495, 43646346, 43653463, 43656089, 43657639, 43661744, 43665213, 43667926, 43668100, 43684039, 43695358
3269	20	+	14	419, 40, 70, 258, 97, 99, 104, 150, 156, 180, 77, 154, 132, 1333	43501543, 43525977, 43586827, 43642495, 43646346, 43653463, 43656089, 43657639, 43662281, 43665213, 43667926, 43668100, 43684039, 43695358
369	20	+	2	185, 184	46457933, 46485055
2969	20	+	3	116, 77, 2776	32000111, 32000358, 32007929
253	3	+	2	195, 58	345619, 354658
825	3	+	2	515, 310	500659, 501594
1971	3	+	8	564, 141, 171, 69, 88, 80, 97, 761	3571111, 3575430, 3575674, 3575952, 3576101, 3576269, 3576573, 3576767
4224	3	+	2	202, 4022	7437744, 7439260
8119	3	+	66	497, 168, 214, 163, 132, 132, 240, 180, 57, 42, 63, 75, 93, 57, 54, 54, 54, 54, 54, 45, 54, 45, 54, 45, 54, 45, 54, 45, 54, 108, 54, 54, 45, 54, 45, 54, 54, 54, 108, 90, 54, 108, 108, 54, 54, 108, 54, 108, 54, 108, 54, 54, 54, 54, 108, 54, 54, 108, 54, 36, 54, 256, 113, 69, 234, 2355	6825783, 6860764, 6867062, 6868401, 6886837, 6887845, 6888426, 6889231, 6890059, 6895198, 6895451, 6897723, 6899344, 6901011, 6902200, 6902545, 6903906, 6905137, 6906787, 6908328, 6909950, 6910661, 6911224, 6911377, 6912341, 6916435, 6916993, 6920972, 6922627, 6924971, 6925907, 6927683, 6931277, 6931426, 6932513, 6933276, 6934446, 6937346, 6938579, 6939958, 6940139, 6941287, 6943810, 6945232, 694…
1569	3	+	3	417, 44, 1108	9711982, 9713721, 9714247
1418	3	+	8	477, 96, 177, 158, 124, 176, 97, 113	10460312, 10461397, 10462216, 10463981, 10465479, 10466121, 10466925, 10467134
577	3	+	3	141, 282, 154	10468443, 10472114, 10473693
1140	3	+	7	129, 160, 125, 184, 98, 267, 177	10519491, 10519705, 10519945, 10520421, 10522306, 10522777, 10523596
1593	3	+	9	216, 114, 188, 97, 162, 114, 203, 83, 416	10508234, 10510796, 10511815, 10512574, 10513317, 10513631, 10514566, 10515225, 10516470
1592	3	+	9	216, 114, 188, 97, 162, 114, 203, 82, 416	10508234, 10510796, 10511815, 10512574, 10513317, 10513631, 10514566, 10515226, 10516470
878	3	+	2	65, 813	29523442, 29743685
598	3	+	5	68, 92, 153, 105, 180	29944629, 30030173, 30081695, 30137283, 30201844
473	3	+	4	35, 153, 105, 180	29944662, 30081695, 30137283, 30201844
556	3	+	5	26, 92, 153, 105, 180	30002709, 30030173, 30081695, 30137283, 30201844
4680	3	+	12	321, 25, 216, 110, 155, 144, 144, 146, 115, 139, 131, 3034	29779169, 29779587, 29779821, 29782578, 29782874, 29797684, 29799500, 29800877, 29802473, 29804628, 29806875, 29807977
3447	3	+	9	159, 165, 196, 168, 1097, 173, 110, 114, 1265	41917364, 41935541, 41936265, 41938689, 41940281, 41943084, 41947590, 41950293, 41954494
3495	3	+	10	159, 165, 196, 168, 1096, 173, 110, 114, 49, 1265	41917364, 41935541, 41936265, 41938689, 41940282, 41943084, 41947590, 41950293, 41951886, 41954494
7110	3	+	27	120, 107, 80, 189, 105, 131, 187, 264, 123, 282, 152, 232, 167, 608, 109, 123, 237, 186, 79, 134, 124, 176, 133, 92, 147, 101, 2722	41327885, 41364200, 41420880, 41447983, 41479948, 41491222, 41492399, 41505304, 41510696, 41511696, 41513382, 41515759, 41517595, 41519239, 41527095, 41528131, 41534907, 41537209, 41539317, 41552349, 41554006, 41554783, 41556479, 41558304, 41560394, 41561366, 41562079
7117	3	+	27	148, 107, 80, 189, 105, 131, 187, 264, 102, 282, 152, 232, 167, 608, 109, 123, 237, 186, 79, 134, 124, 176, 133, 92, 147, 101, 2722	41342889, 41364200, 41420880, 41447983, 41479948, 41491222, 41492399, 41505304, 41510696, 41511696, 41513382, 41515759, 41517595, 41519239, 41527095, 41528131, 41534907, 41537209, 41539317, 41552349, 41554006, 41554783, 41556479, 41558304, 41560394, 41561366, 41562079
1566	3	+	1	1566	69658399
2609	3	+	17	44, 112, 144, 33, 66, 249, 87, 294, 99, 52, 80, 61, 23, 156, 76, 104, 929	76611935, 76613349, 76619278, 76625620, 76627865, 76717678, 76727901, 76729476, 76743171, 76745494, 76746216, 76746717, 76748976, 76754465, 76756271, 76756565, 76757601
881	3	+	2	403, 478	92777641, 92781097
330	3	-	2	271, 59	99904045, 99905596
336	3	-	2	268, 68	99904045, 99905596
1082	3	+	3	201, 130, 751	102134012, 102136084, 102145632
5015	3	+	18	718, 72, 72, 74, 216, 72, 69, 72, 72, 69, 72, 66, 72, 72, 126, 122, 84, 2895	95369517, 95422189, 95440750, 95442039, 95454129, 95455392, 95456926, 95457803, 95458073, 95458473, 95459993, 95461009, 95462100, 95464486, 95465124, 95466041, 95466506, 95469127
5007	3	+	18	718, 72, 72, 72, 216, 72, 69, 72, 72, 69, 72, 66, 72, 72, 126, 116, 84, 2895	95369517, 95422189, 95440750, 95442041, 95454129, 95455392, 95456926, 95457803, 95458073, 95458473, 95459993, 95461009, 95462100, 95464486, 95465124, 95466041, 95466506, 95469127
4889	3	+	3	366, 239, 4284	99908012, 99910756, 99913188
4988	3	+	11	88, 51, 40, 60, 62, 53, 34, 38, 53, 4482, 27	105554167, 105561603, 105562682, 105563914, 105566641, 105571057, 105572399, 105574770, 105576240, 105578192, 105586914
7630	3	+	3	82, 83, 7465	106108762, 106110805, 106114758
623	3	+	3	215, 217, 191	107509809, 107533080, 107535358
2859	3	+	12	207, 210, 139, 150, 79, 112, 87, 63, 82, 127, 96, 1507	108742444, 108754538, 108763430, 108764520, 108772122, 108774867, 108778731, 108789796, 108789960, 108792658, 108794217, 108796275
3070	3	+	15	207, 210, 139, 150, 160, 11, 38, 83, 112, 87, 63, 80, 127, 96, 1507	108742444, 108754538, 108763430, 108764520, 108766380, 108768435, 108771648, 108772118, 108774867, 108778731, 108789796, 108789962, 108792658, 108794217, 108796275
10489	3	+	25	198, 1128, 940, 79, 96, 132, 105, 668, 346, 227, 183, 70, 518, 144, 624, 291, 1463, 128, 52, 207, 112, 231, 177, 64, 2306	106407712, 106413696, 106428216, 106431068, 106431249, 106432950, 106433312, 106434780, 106437391, 106443417, 106444210, 106444909, 106447041, 106450637, 106452307, 106457410, 106457892, 106462254, 106464115, 106468444, 106470368, 106470755, 106472247, 106473389, 106473503
642	3	-	2	531, 111	115692184, 115711921
6646	3	+	13	79, 210, 112, 102, 51, 60, 84, 111, 102, 101, 149, 87, 5398	142564737, 142588520, 142592434, 142595048, 142595614, 142596436, 142598648, 142601163, 142603743, 142605157, 142606419, 142607761, 142609042
2788	3	+	11	40, 144, 242, 90, 182, 254, 86, 196, 69, 191, 1294	144972202, 144975545, 144980156, 144984036, 144988915, 144990741, 144994009, 144997039, 145000604, 145003360, 145006858
782	3	-	2	130, 652	147192663, 147193217
1953	3	-	2	408, 1545	148756262, 148758252
2109	3	+	2	178, 1931	155856129, 155857622
793	3	+	5	66, 91, 60, 47, 529	158214350, 158214756, 158216140, 158216413, 158216715
795	3	+	5	66, 91, 60, 49, 529	158214350, 158214756, 158216140, 158216413, 158216715
8304	3	+	33	243, 166, 26, 10, 14, 203, 164, 187, 132, 179, 149, 217, 202, 171, 115, 148, 65, 130, 122, 183, 152, 188, 107, 153, 210, 159, 166, 123, 137, 109, 79, 149, 3746	149125821, 149137193, 149138694, 149139633, 149142389, 149142436, 149145945, 149148311, 149151573, 149154863, 149156337, 149156598, 149160165, 149162552, 149163130, 149164033, 149165707, 149167445, 149169331, 149173661, 149175781, 149181391, 149183463, 149185149, 149186784, 149190387, 149194072, 149197057, 149202102, 149208495, 149209211, 149210802, 149211612
8315	3	+	34	243, 166, 26, 10, 14, 203, 164, 187, 132, 179, 149, 217, 202, 173, 115, 148, 65, 130, 5, 126, 183, 152, 188, 107, 153, 210, 159, 166, 123, 137, 109, 79, 149, 3746	149125821, 149137193, 149138694, 149139633, 149142389, 149142436, 149145945, 149148311, 149151573, 149154863, 149156337, 149156598, 149160165, 149162550, 149163130, 149164033, 149165707, 149167445, 149167779, 149169327, 149173661, 149175781, 149181391, 149183463, 149185149, 149186784, 149190387, 149194072, 149197057, 149202102, 149208495, 149209211, 149210802, 149211612
5667	3	+	23	108, 80, 105, 173, 101, 175, 186, 99, 141, 148, 377, 869, 130, 195, 294, 127, 172, 294, 80, 220, 175, 142, 1276	157113371, 157155700, 157168472, 157168758, 157169395, 157171104, 157172338, 157172637, 157173433, 157173818, 157175355, 157175851, 157178202, 157179971, 157180481, 157180991, 157182060, 157188891, 157191097, 157191654, 157192497, 157193130, 157193515
5674	3	+	23	108, 80, 105, 173, 101, 175, 186, 99, 141, 148, 377, 869, 130, 195, 294, 127, 172, 294, 87, 220, 175, 142, 1276	157113371, 157155700, 157168472, 157168758, 157169395, 157171104, 157172338, 157172637, 157173433, 157173818, 157175355, 157175851, 157178202, 157179971, 157180481, 157180991, 157182060, 157188891, 157191097, 157191654, 157192497, 157193130, 157193515
1085	3	+	2	35, 1050	165807674, 165808858
1321	3	+	3	394, 530, 397	170525610, 170526906, 170527643
4782	3	+	5	337, 118, 214, 172, 3941	170654966, 170682658, 170683700, 170684932, 170685536
2965	4	+	16	369, 89, 142, 198, 149, 110, 163, 172, 115, 170, 155, 114, 78, 704, 120, 117	5019872, 5080839, 5102419, 5108040, 5111768, 5112898, 5124450, 5129330, 5131223, 5141173, 5141851, 5142578, 5143474, 5144762, 5152360, 5154693
2962	4	+	16	369, 89, 139, 198, 149, 110, 163, 172, 115, 170, 155, 114, 78, 704, 120, 117	5019872, 5080839, 5102422, 5108040, 5111768, 5112898, 5124450, 5129330, 5131223, 5141173, 5141851, 5142578, 5143474, 5144762, 5152360, 5154693
2251	4	+	6	320, 268, 520, 114, 186, 843	6010353, 6011454, 6013493, 6018445, 6018817, 6019157
2381	4	+	1	2381	7112032
2006	4	+	5	246, 310, 647, 115, 688	8804999, 8821710, 8831884, 8840438, 8845574
1864	4	+	5	104, 310, 647, 115, 688	8805187, 8821710, 8831884, 8840438, 8845574
5172	4	+	14	587, 32, 246, 104, 95, 63, 124, 121, 94, 64, 49, 140, 144, 3309	25352014, 25359231, 25488354, 25503532, 25605654, 25639310, 25649503, 25688985, 25712686, 25801035, 25827899, 25859652, 25865014, 25939639
385	4	-	2	105, 280	35053625, 35053840
4400	4	+	6	1995, 163, 96, 93, 248, 1805	47541459, 48029879, 48041511, 48042292, 48044992, 48046174
4945	4	+	23	1142, 184, 107, 76, 133, 169, 143, 73, 168, 105, 158, 71, 51, 187, 169, 118, 137, 221, 102, 47, 40, 148, 1196	48294162, 48325775, 48358013, 48371750, 48398887, 48402485, 48434541, 48435662, 48436950, 48438228, 48440589, 48444320, 48447033, 48451930, 48453596, 48520408, 48527943, 48540020, 48540472, 48541210, 48543703, 48545426, 48566359
4154	4	+	26	198, 156, 184, 107, 76, 133, 169, 143, 73, 168, 105, 158, 71, 51, 187, 169, 118, 137, 221, 102, 22, 17, 9, 39, 145, 1196	48294162, 48295148, 48325775, 48358013, 48371750, 48398887, 48402485, 48434541, 48435662, 48436950, 48438228, 48440589, 48444320, 48447033, 48451930, 48453596, 48520408, 48527943, 48540020, 48540472, 48541210, 48543156, 48543463, 48543704, 48545429, 48566359
2037	4	+	12	100, 158, 235, 115, 127, 141, 159, 198, 102, 158, 125, 419	56949527, 56990343, 56991021, 56999145, 57003426, 57007957, 57019974, 57021214, 57022149, 57024088, 57030453, 57054843
680	4	+	3	234, 161, 285	58448579, 58450336, 58451534
1760	4	+	6	47, 118, 101, 130, 155, 1209	58330529, 58353719, 58398821, 58408550, 58414967, 58437504
1512	4	+	8	47, 118, 101, 72, 130, 151, 155, 738	58330529, 58353719, 58398821, 58407251, 58408550, 58411308, 58414967, 58438715
2327	4	+	6	213, 144, 151, 155, 926, 738	58408467, 58410184, 58411308, 58414967, 58437504, 58438715
661	4	+	3	84, 54, 523	62662829, 62671327, 62672068
4234	4	+	13	107, 112, 147, 400, 146, 265, 141, 44, 79, 138, 96, 81, 2478	61975554, 62062830, 62121029, 62124290, 62132200, 62136647, 62139071, 62144595, 62144735, 62147109, 62148289, 62153243, 62155754
741	4	+	3	434, 71, 236	66121446, 66138348, 66139005
5552	4	+	3	367, 148, 5037	63779992, 63780595, 63911295
5567	4	+	2	530, 5037	63780983, 63911295
2116	4	+	2	64, 2052	76687159, 76688430
3663	4	+	3	34, 72, 3557	76777676, 76779820, 76783172
933	4	-	2	736, 197	76780035, 76780863
1767	4	+	6	621, 274, 96, 106, 82, 588	83224481, 83225107, 83330382, 83345882, 83352394, 83356102
548	4	+	4	214, 102, 103, 129	83509451, 83519497, 83521160, 83523531
558	4	+	5	73, 77, 146, 150, 112	83525508, 83526025, 83526525, 83532214, 83533783
2891	4	+	6	748, 89, 162, 123, 177, 1592	120069651, 120071331, 120074060, 120076974, 120078461, 120079403
2431	4	+	5	377, 162, 123, 177, 1592	120071043, 120074060, 120076974, 120078461, 120079403
813	4	+	2	391, 422	120726904, 120744004
6429	4	+	22	106, 386, 119, 109, 143, 122, 82, 133, 104, 80, 155, 326, 243, 233, 158, 105, 96, 102, 102, 111, 111, 3303	121007900, 121008376, 121081255, 121090244, 121091589, 121099081, 121100841, 121101580, 121104241, 121105445, 121109568, 121110695, 121114337, 121119340, 121120612, 121122396, 121125451, 121137985, 121139163, 121140535, 121142351, 121151823
1666	4	+	10	212, 132, 133, 87, 73, 80, 251, 103, 81, 514	122995219, 123001472, 123001715, 123002933, 123003153, 123003317, 123003759, 123004161, 123004411, 123005784
1670	4	+	12	212, 83, 132, 133, 87, 73, 80, 111, 61, 103, 81, 514	122995219, 122998933, 123001472, 123001715, 123002933, 123003153, 123003317, 123003759, 123003949, 123004161, 123004411, 123005784
4142	4	+	17	65, 1292, 112, 130, 181, 210, 114, 102, 135, 138, 144, 129, 126, 117, 129, 124, 894	125380577, 125400445, 125419268, 125420947, 125423260, 125425245, 125425943, 125426602, 125432296, 125433095, 125434157, 125434413, 125434770, 125436827, 125437343, 125438503, 125440162
1193	4	+	2	1092, 101	127252164, 127347560
240	4	+	2	103, 137	127369442, 127392560
993	4	+	3	103, 116, 774	127369442, 127392560, 127407221
541	4	+	3	176, 123, 242	128509716, 128512766, 128523483
7225	4	+	16	319, 84, 40, 111, 201, 103, 180, 148, 94, 134, 178, 122, 140, 138, 106, 5127	126292496, 126304861, 126321141, 126321782, 126326043, 126328665, 126331017, 126333187, 126334000, 126334893, 126335719, 126336790, 126338643, 126339641, 126340705, 126344067
7040	4	+	16	168, 84, 40, 111, 201, 103, 180, 148, 94, 134, 178, 126, 140, 100, 106, 5127	126301957, 126304861, 126321141, 126321782, 126326043, 126328665, 126331017, 126333187, 126334000, 126334893, 126335719, 126336786, 126338643, 126339641, 126340705, 126344067
2388	4	+	10	49, 287, 78, 477, 131, 70, 116, 111, 80, 989	148918082, 148919166, 148921019, 148928409, 148932333, 148935576, 148938244, 148939605, 148940099, 148940515
4554	4	+	14	241, 606, 960, 163, 132, 129, 310, 321, 285, 148, 137, 119, 155, 848	149191285, 149193400, 149197362, 149199353, 149199881, 149200372, 149201192, 149201818, 149202443, 149203207, 149204438, 149204677, 149205193, 149206725
7002	4	+	28	602, 78, 123, 171, 135, 106, 92, 159, 120, 159, 182, 163, 120, 195, 182, 125, 151, 115, 356, 139, 180, 162, 552, 144, 160, 221, 411, 1699	156736097, 156738265, 156740372, 156745215, 156755273, 156756265, 156758136, 156760020, 156763291, 156763922, 156765332, 156768930, 156773741, 156777150, 156781400, 156782142, 156783164, 156785044, 156789211, 156790685, 156793668, 156794627, 156796866, 156797770, 156798258, 156800134, 156802326, 156808619
884	4	+	3	109, 147, 628	166494858, 166505160, 166506478
1501	4	+	2	1381, 120	173762893, 173793451
1169	4	+	2	1049, 120	173788949, 173793451
1617	4	+	9	90, 97, 148, 96, 135, 129, 113, 150, 659	174881162, 174904093, 174905491, 174906716, 174909125, 174921737, 174955947, 174959701, 174960076
712	4	+	2	390, 322	186796459, 186797257
681	5	+	4	209, 248, 210, 14	2316727, 2317264, 2318232, 2318709
682	5	+	4	210, 248, 210, 14	2316727, 2317264, 2318232, 2318709
5705	4	+	27	804, 87, 99, 206, 81, 132, 93, 93, 115, 62, 76, 155, 116, 57, 64, 172, 148, 129, 151, 112, 89, 123, 126, 189, 177, 66, 1983	184489707, 184540171, 184580165, 184582715, 184592125, 184594843, 184599460, 184599864, 184601200, 184603794, 184604970, 184608593, 184613715, 184614647, 184616160, 184619636, 184622341, 184622765, 184624413, 184625238, 184625458, 184629140, 184629942, 184631025, 184633338, 184633775, 184634042
3766	5	+	10	175, 1391, 133, 212, 165, 199, 160, 242, 65, 1024	5443246, 5446771, 5499572, 5502361, 5517766, 5544103, 5557255, 5559185, 5564774, 5571133
7991	4	+	4	2643, 4341, 80, 927	186769962, 186780137, 186785958, 186788777
5383	4	+	4	32, 4341, 84, 926	186772625, 186780137, 186785958, 186788778
520	5	-	2	138, 382	8505704, 8506001
5138	5	+	22	45, 105, 173, 104, 178, 189, 102, 144, 148, 1270, 211, 207, 216, 130, 166, 279, 78, 235, 178, 199, 93, 688	5132556, 5197871, 5201139, 5231931, 5235412, 5237799, 5240793, 5241439, 5244428, 5246361, 5254311, 5256110, 5258850, 5261092, 5263211, 5266616, 5267251, 5268863, 5270579, 5271242, 5272907, 5275764
2290	5	+	4	51, 87, 87, 2065	19151772, 19152124, 19201502, 19260441
2206	5	+	3	54, 87, 2065	19196343, 19201502, 19260441
2185	5	+	8	280, 72, 68, 83, 93, 112, 69, 1408	22389350, 22409952, 22420621, 22427524, 22428109, 22429599, 22450022, 22452102
1991	5	+	4	60, 258, 358, 1315	24997170, 25008216, 25008986, 25013840
690	5	+	1	690	26390673
687	5	+	1	687	26396954
651	5	+	2	439, 212	26400287, 26400817
388	5	+	3	131, 128, 129	49008750, 49009092, 49010416
1312	5	+	8	233, 160, 117, 209, 149, 212, 221, 11	49024768, 49026525, 49027382, 49029004, 49030659, 49031137, 49031802, 49033276
720	5	+	6	90, 114, 133, 116, 134, 133	49031934, 49033276, 49033887, 49034914, 49036890, 49038641
1664	5	+	6	109, 152, 64, 91, 113, 1135	59972796, 59972976, 59974575, 59974719, 59974887, 59975080
1661	5	+	6	109, 152, 61, 91, 113, 1135	59972796, 59972976, 59974578, 59974719, 59974887, 59975080
1433	5	+	2	60, 1373	60215855, 60216513
6019	5	+	39	323, 30, 100, 118, 124, 74, 58, 235, 312, 91, 47, 79, 75, 220, 228, 142, 170, 116, 164, 151, 69, 90, 129, 125, 86, 127, 97, 144, 78, 78, 89, 153, 124, 57, 81, 148, 93, 160, 1234	59551714, 59597314, 59600252, 59603934, 59605326, 59610922, 59626793, 59672493, 59688080, 59690458, 59736613, 59739005, 59741124, 59741642, 59742967, 59743766, 59745389, 59745934, 59746313, 59747090, 59749435, 59750971, 59751696, 59755572, 59756330, 59761487, 59761835, 59762141, 59762780, 59763262, 59763806, 59764098, 59764360, 59764591, 59764780, 59765377, 59767607, 59768144, 59768466
1353	5	+	2	268, 1085	101414068, 101455549
922	5	+	3	605, 74, 243	115368630, 115369998, 115373341
1279	5	+	2	955, 324	115374350, 115376494
5798	5	+	11	117, 532, 66, 75, 118, 128, 129, 179, 166, 92, 4196	118155499, 118165242, 118350321, 118394688, 118409475, 118415947, 118437036, 118459439, 118461707, 118477298, 118506523
614	5	+	2	83, 531	129800474, 129802095
2092	5	+	3	1733, 82, 277	146473044, 146475536, 146475901
428	5	+	2	190, 238	148801688, 148802270
2450	5	+	3	307, 83, 2060	150778029, 150778794, 150778919
3534	5	+	11	320, 151, 97, 69, 139, 114, 92, 171, 2, 153, 2226	153157421, 153158847, 153160016, 153163968, 153164464, 153165502, 153170385, 153172281, 153172848, 153174265, 153178080
2260	5	+	4	558, 55, 127, 1520	155029775, 155031658, 155032417, 155036060
1865	5	+	2	475, 1390	157235233, 157237080
805	5	+	3	241, 217, 347	163648606, 163649268, 163651229
489	5	+	2	176, 313	171304692, 171305324
849	5	+	2	258, 591	171534946, 171538681
568	6	+	5	127, 116, 45, 85, 195	1696233, 1697514, 1698224, 1698893, 1699995
3775	6	+	16	907, 174, 121, 122, 183, 198, 129, 157, 122, 210, 216, 222, 195, 123, 191, 505	961968, 1001989, 1052990, 1075013, 1084912, 1087307, 1106532, 1112418, 1113935, 1115775, 1119341, 1120608, 1134810, 1136977, 1139567, 1140696
785	6	+	2	512, 273	2131407, 2133264
1395	6	+	2	542, 853	2136150, 2140507
396	6	+	3	131, 182, 83	8245823, 8246334, 8248005
1384	6	+	2	1062, 322	9630713, 9820430
1292	6	+	2	906, 386	10585314, 10586648
14026	5	+	95	156, 136, 45, 110, 59, 161, 51, 129, 252, 120, 132, 145, 394, 164, 180, 197, 148, 128, 87, 59, 68, 141, 177, 180, 119, 112, 114, 128, 87, 50, 95, 141, 192, 93, 81, 231, 114, 128, 87, 59, 165, 111, 101, 181, 126, 153, 143, 136, 155, 151, 95, 57, 140, 77, 17, 187, 152, 136, 152, 139, 152, 145, 146, 142, 152, 142, 141, 135, 182, 196, 180, 261, 205, 98, 267, 110, 148, 117, 112, 145, 100, 110, 109, 97…	156226954, 156259585, 156260807, 156265787, 156265992, 156266311, 156268300, 156268727, 156269079, 156269411, 156269998, 156270260, 156270492, 156272171, 156272652, 156272942, 156273246, 156274132, 156274550, 156274717, 156275074, 156275903, 156276157, 156276441, 156276712, 156277133, 156277334, 156277539, 156277936, 156278841, 156279139, 156279443, 156279911, 156286222, 156286571, 156286751, 156…
14549	5	+	97	156, 136, 45, 110, 59, 161, 129, 252, 120, 132, 145, 394, 164, 180, 197, 148, 128, 87, 59, 68, 141, 177, 180, 119, 112, 114, 128, 87, 50, 95, 141, 192, 93, 81, 231, 114, 128, 87, 59, 165, 111, 101, 181, 126, 153, 143, 136, 155, 151, 146, 136, 152, 136, 152, 140, 77, 17, 187, 152, 136, 152, 139, 152, 145, 146, 142, 152, 142, 141, 135, 182, 196, 180, 261, 205, 98, 267, 110, 148, 117, 112, 145, 100,…	156226954, 156259585, 156260807, 156265787, 156265992, 156266311, 156268727, 156269079, 156269411, 156269998, 156270260, 156270492, 156272171, 156272652, 156272942, 156273246, 156274132, 156274550, 156274717, 156275074, 156275903, 156276157, 156276441, 156276712, 156277133, 156277334, 156277539, 156277936, 156278841, 156279139, 156279443, 156279911, 156286222, 156286571, 156286751, 156288962, 156…
14545	5	+	97	156, 136, 45, 110, 59, 161, 129, 252, 120, 132, 145, 394, 164, 180, 197, 148, 128, 87, 59, 68, 141, 177, 180, 119, 112, 114, 128, 87, 50, 95, 141, 192, 93, 81, 231, 114, 128, 87, 59, 165, 111, 101, 181, 126, 153, 143, 136, 155, 151, 146, 136, 152, 136, 152, 140, 77, 17, 187, 152, 136, 152, 139, 152, 145, 146, 142, 152, 142, 141, 135, 182, 196, 180, 261, 205, 98, 267, 110, 148, 117, 112, 145, 100,…	156226954, 156259585, 156260807, 156265787, 156265992, 156266311, 156268727, 156269079, 156269411, 156269998, 156270260, 156270492, 156272171, 156272652, 156272942, 156273246, 156274132, 156274550, 156274717, 156275074, 156275903, 156276157, 156276441, 156276712, 156277133, 156277334, 156277539, 156277936, 156278841, 156279139, 156279443, 156279911, 156286222, 156286571, 156286751, 156288962, 156…
347	6	+	2	80, 267	25146035, 25146543
4726	6	+	2	3861, 865	23853019, 23860667
4625	6	+	35	295, 58, 97, 107, 127, 62, 69, 87, 142, 93, 152, 94, 110, 185, 175, 84, 170, 124, 120, 125, 134, 88, 87, 192, 146, 82, 96, 135, 75, 53, 115, 66, 189, 174, 517	21417457, 21424867, 21427440, 21428694, 21543332, 21544496, 21552156, 21552531, 21553749, 21555137, 21555698, 21556751, 21558229, 21560323, 21562385, 21563291, 21564862, 21566167, 21568269, 21570535, 21571449, 21572000, 21572186, 21578724, 21579059, 21580069, 21580715, 21581378, 21582080, 21583359, 21585284, 21586159, 21587317, 21588928, 21589786
4717	6	+	36	295, 58, 97, 108, 127, 62, 69, 87, 142, 93, 152, 94, 110, 185, 175, 84, 170, 124, 120, 97, 125, 134, 88, 87, 192, 146, 82, 96, 129, 75, 53, 115, 66, 189, 174, 517	21417457, 21424867, 21427440, 21428693, 21543332, 21544496, 21552156, 21552531, 21553749, 21555137, 21555698, 21556751, 21558229, 21560323, 21562385, 21563291, 21564862, 21566167, 21568269, 21569204, 21570535, 21571449, 21572000, 21572186, 21578724, 21579059, 21580069, 21580715, 21581384, 21582080, 21583359, 21585284, 21586159, 21587317, 21588928, 21589786
4715	6	+	36	295, 58, 97, 106, 127, 62, 69, 87, 142, 93, 152, 94, 110, 185, 175, 84, 170, 124, 120, 97, 125, 134, 88, 87, 192, 146, 82, 96, 129, 75, 53, 115, 66, 189, 174, 517	21417457, 21424867, 21427440, 21428695, 21543332, 21544496, 21552156, 21552531, 21553749, 21555137, 21555698, 21556751, 21558229, 21560323, 21562385, 21563291, 21564862, 21566167, 21568269, 21569204, 21570535, 21571449, 21572000, 21572186, 21578724, 21579059, 21580069, 21580715, 21581384, 21582080, 21583359, 21585284, 21586159, 21587317, 21588928, 21589786
6571	6	+	29	503, 152, 50, 154, 72, 31, 109, 117, 76, 99, 112, 116, 175, 89, 160, 91, 312, 133, 187, 186, 136, 197, 160, 123, 138, 681, 128, 129, 1955	28227187, 28247195, 28248993, 28249434, 28249728, 28249969, 28252376, 28253487, 28259047, 28261884, 28264812, 28267334, 28267872, 28270817, 28276700, 28280306, 28284949, 28289472, 28314039, 28327690, 28333949, 28337540, 28341047, 28347364, 28350118, 28353833, 28356273, 28356696, 28368097
2501	6	+	11	373, 66, 55, 217, 183, 34, 19, 22, 25, 148, 1359	40494020, 40496906, 40499401, 40501756, 40503635, 40504534, 40506463, 40506788, 40507520, 40508522, 40509344
323	6	+	2	190, 133	50114955, 50120961
4219	6	+	9	103, 111, 63, 104, 238, 77, 127, 80, 3316	50124481, 50150708, 50151582, 50163784, 50167768, 50173753, 50195026, 50195888, 50200391
4464	6	+	18	277, 157, 104, 129, 8, 44, 34, 14, 14, 19, 15, 11, 137, 226, 120, 141, 135, 2879	51128966, 51141137, 51144165, 51146097, 51147208, 51148062, 51148325, 51149727, 51150709, 51151026, 51151694, 51152941, 51153637, 51158286, 51159883, 51162243, 51163583, 51165343
9228	6	+	29	128, 141, 99, 99, 99, 102, 99, 198, 99, 99, 99, 178, 166, 180, 166, 152, 290, 141, 219, 67, 328, 163, 179, 224, 132, 99, 237, 4736, 309	42649827, 42657140, 42666245, 42667538, 42668380, 42669125, 42674061, 42677064, 42681061, 42682344, 42682893, 42685536, 42687030, 42687811, 42688726, 42691877, 42692197, 42693585, 42694382, 42701289, 42701508, 42701902, 42717569, 42719969, 42731690, 42733512, 42734520, 42737162, 42743424
4521	6	+	34	128, 141, 99, 99, 99, 99, 99, 198, 99, 99, 99, 178, 165, 180, 166, 152, 290, 141, 219, 67, 43, 32, 22, 45, 33, 174, 179, 224, 114, 132, 99, 237, 61, 309	42649827, 42657140, 42666245, 42667538, 42668380, 42669128, 42674061, 42677064, 42681061, 42682344, 42682893, 42685536, 42687031, 42687811, 42688726, 42691877, 42692197, 42693585, 42694382, 42701289, 42701508, 42701568, 42701649, 42701752, 42701823, 42701891, 42717569, 42719969, 42722055, 42731690, 42733512, 42734520, 42741837, 42743424
2556	6	+	26	99, 256, 77, 154, 141, 50, 75, 120, 118, 89, 117, 99, 33, 117, 74, 75, 18, 44, 90, 161, 65, 91, 196, 121, 61, 15	56714790, 56826477, 56902519, 56918437, 56936674, 56942222, 56945535, 56948575, 56956687, 56959266, 56959434, 56967546, 56989638, 57002304, 57013720, 57019997, 57035327, 57036569, 57038266, 57050517, 57160441, 57300454, 57307699, 57441623, 57442986, 57476037
2397	6	+	23	92, 256, 77, 154, 141, 50, 75, 120, 118, 89, 117, 99, 33, 117, 74, 75, 161, 65, 91, 196, 121, 61, 15	56715333, 56826477, 56902519, 56918437, 56936674, 56942222, 56945535, 56948575, 56956687, 56959266, 56959434, 56967546, 56989638, 57002304, 57013720, 57019997, 57050517, 57160441, 57300454, 57307699, 57441623, 57442986, 57476037
527	6	+	3	61, 103, 363	60921029, 61011178, 61230045
856	6	+	3	150, 95, 611	64324028, 64324501, 64325408
5383	6	+	7	146, 3889, 148, 78, 132, 106, 884	72673370, 72685058, 72712845, 72723664, 72725930, 72728150, 72732459
4409	6	+	3	268, 62, 4079	77392169, 77409670, 77414230
4517	6	+	4	268, 62, 108, 4079	77392169, 77409670, 77410153, 77414230
226	6	+	1	226	91275424
272	6	+	1	272	91323126
2990	6	+	2	25, 2965	91337081, 91337204
2428	6	+	9	167, 743, 180, 515, 101, 120, 364, 104, 134	94840032, 94848649, 94863136, 94863599, 94864325, 94864542, 94868364, 94971156, 94974840
1020	6	+	7	172, 135, 159, 212, 106, 119, 117	98525339, 98527913, 98529702, 98532105, 98532464, 98533266, 98534181
704	6	+	3	236, 172, 296	98552223, 98553326, 98553984
1634	6	+	8	139, 148, 602, 180, 151, 159, 162, 93	98537856, 98538271, 98539225, 98543998, 98545123, 98548269, 98549656, 98550946
1633	6	+	8	139, 148, 602, 180, 151, 159, 162, 92	98537856, 98538271, 98539225, 98543998, 98545123, 98548269, 98549656, 98550947
1530	6	+	8	32, 152, 602, 180, 151, 159, 162, 92	98537963, 98538267, 98539225, 98543998, 98545123, 98548269, 98549656, 98550947
432	6	+	2	141, 291	98709597, 98710682
5717	6	+	19	77, 120, 292, 152, 310, 165, 342, 156, 263, 2101, 323, 145, 219, 266, 169, 156, 141, 183, 137	98555172, 98556364, 98556575, 98557961, 98559511, 98561303, 98563284, 98572710, 98573815, 98575869, 98579562, 98582092, 98583575, 98589802, 98592154, 98594192, 98597682, 98600723, 98601548
2621	6	+	20	108, 127, 62, 96, 78, 93, 188, 197, 101, 102, 138, 165, 113, 163, 79, 188, 165, 123, 183, 152	98417295, 98457435, 98484766, 98486154, 98486346, 98486512, 98495005, 98496521, 98499443, 98502496, 98505031, 98510227, 98511273, 98512705, 98513207, 98513525, 98515353, 98516809, 98520021, 98524880
2654	6	+	20	138, 127, 62, 96, 78, 93, 188, 197, 101, 102, 138, 165, 113, 163, 79, 191, 165, 123, 183, 152	98451419, 98457435, 98484766, 98486154, 98486346, 98486512, 98495005, 98496521, 98499443, 98502496, 98505031, 98510227, 98511273, 98512705, 98513207, 98513522, 98515353, 98516809, 98520021, 98524880
3662	6	+	20	546, 188, 215, 31, 37, 131, 115, 60, 60, 283, 69, 141, 106, 203, 201, 129, 192, 66, 41, 848	98660077, 98666174, 98666921, 98667194, 98667241, 98667440, 98668048, 98668186, 98668273, 98668432, 98669238, 98670213, 98672030, 98673036, 98674244, 98675315, 98677128, 98677975, 98678672, 98679250
4669	6	+	15	341, 191, 146, 85, 113, 203, 107, 148, 221, 284, 123, 434, 109, 127, 2037	96418740, 96442366, 96443803, 96444031, 96446757, 96448074, 96453507, 96454775, 96456592, 96457398, 96458630, 96458860, 96461057, 96461890, 96462543
2740	6	+	11	91, 93, 428, 116, 163, 115, 238, 247, 177, 152, 920	99811966, 99856872, 99870969, 99909484, 99909709, 99929720, 99948586, 99985422, 99987072, 99999120, 100010515
2739	6	+	11	91, 93, 428, 116, 163, 115, 238, 247, 177, 151, 920	99811966, 99856872, 99870969, 99909484, 99909709, 99929720, 99948586, 99985422, 99987072, 99999121, 100010515
433	6	+	2	231, 202	104554369, 104592578
408	6	+	2	351, 57	106440619, 106470399
807	6	+	2	777, 30	106560973, 106561818
302	6	+	1	302	91117280
342	6	+	2	175, 167	107586841, 107596621
1317	6	+	17	93, 51, 107, 52, 65, 77, 82, 75, 7, 25, 56, 65, 111, 126, 187, 90, 48	106814171, 106873835, 106877567, 106878839, 106888817, 106892666, 106895356, 106896825, 106897782, 106899326, 106899485, 106900156, 106918158, 106928030, 106936679, 106964422, 106968078
1263	6	+	4	118, 233, 105, 807	109700287, 109708980, 109734926, 109740068
4020	6	+	2	288, 3732	110478779, 110494660
2652	6	+	13	173, 571, 225, 220, 124, 204, 171, 129, 99, 226, 106, 64, 340	126737685, 126740289, 126743024, 126744228, 126745076, 126747248, 126751765, 126754357, 126757324, 126759805, 126761647, 126763836, 126765432
706	6	+	6	176, 183, 133, 132, 29, 53	132741240, 132841705, 132849666, 132866174, 132880136, 132880957
647	6	+	6	117, 183, 133, 132, 29, 53	132797737, 132841705, 132849666, 132866174, 132880136, 132880957
3305	6	+	5	1024, 163, 61, 159, 1898	133132064, 133147417, 133154092, 133155711, 133156503
658	6	+	2	481, 177	135339618, 135340578
884	6	+	4	457, 88, 174, 165	135317994, 135328050, 135329614, 135329914
203	6	+	2	56, 147	136310181, 136310352
6725	6	+	16	370, 243, 426, 191, 190, 213, 94, 263, 184, 163, 163, 2911, 206, 21, 151, 936	136947222, 136947904, 136958359, 136964284, 136995346, 136999542, 137000324, 137000675, 137001032, 137001349, 137001632, 137002328, 137005970, 137006320, 137006572, 137006986
1572	6	+	4	74, 57, 255, 1186	147534676, 147608135, 147611631, 147616742
238	6	+	2	223, 15	147552086, 147553138
1411	7	+	3	170, 108, 1133	1775792, 1777083, 1777762
3670	7	+	6	141, 183, 272, 136, 104, 2834	1700499, 1704122, 1722200, 1723341, 1723822, 1724575
3873	7	+	8	139, 92, 183, 113, 272, 136, 104, 2834	1700501, 1702610, 1704122, 1715822, 1722200, 1723341, 1723822, 1724575
610	7	+	2	188, 422	9102564, 9103575
465	7	+	2	93, 372	9421854, 9425099
1867	7	+	12	47, 132, 107, 85, 100, 105, 139, 65, 38, 90, 123, 836	10137683, 10145794, 10147154, 10147430, 10148899, 10149436, 10149737, 10150239, 10150956, 10152131, 10152437, 10153414
1865	7	+	12	47, 132, 107, 85, 100, 105, 139, 63, 38, 90, 123, 836	10137683, 10145794, 10147154, 10147430, 10148899, 10149436, 10149737, 10150241, 10150956, 10152131, 10152437, 10153414
3033	7	+	19	268, 153, 73, 74, 79, 68, 133, 53, 103, 159, 130, 59, 79, 74, 159, 127, 133, 227, 882	10788807, 10791305, 10794275, 10800484, 10800777, 10801484, 10801997, 10802715, 10804280, 10804451, 10804705, 10805126, 10805275, 10805983, 10806477, 10806712, 10809042, 10812580, 10812939
2289	7	+	14	388, 69, 103, 194, 92, 61, 109, 128, 112, 87, 164, 199, 72, 511	10874288, 10875386, 10875597, 10876750, 10877043, 10877360, 10877527, 10878802, 10879476, 10880126, 10880297, 10880580, 10880860, 10881076
2401	7	+	15	388, 69, 103, 112, 194, 92, 61, 109, 128, 112, 87, 164, 199, 72, 511	10874288, 10875386, 10875597, 10876306, 10876750, 10877043, 10877360, 10877527, 10878802, 10879476, 10880126, 10880297, 10880580, 10880860, 10881076
1219	7	+	4	15, 127, 58, 1019	14089468, 14112245, 14112589, 14113439
4111	7	+	24	60, 187, 347, 157, 218, 84, 146, 44, 106, 147, 142, 108, 146, 64, 103, 134, 124, 81, 381, 130, 205, 177, 163, 657	16043115, 16048423, 16048789, 16050237, 16051706, 16056187, 16056374, 16057019, 16057194, 16057390, 16057678, 16061940, 16062346, 16062585, 16063642, 16063988, 16064204, 16068028, 16068202, 16068676, 16069645, 16070187, 16070441, 16072279
3754	7	+	12	30, 205, 134, 186, 795, 150, 119, 86, 128, 315, 169, 1437	20092308, 20092415, 20096857, 20099331, 20101682, 20104203, 20105440, 20106976, 20108133, 20108812, 20110656, 20117155
1287	7	+	5	145, 139, 89, 79, 835	33020228, 33020738, 33022251, 33045183, 33046071
1442	7	+	6	145, 139, 89, 155, 79, 835	33020228, 33020738, 33022251, 33024806, 33045183, 33046071
598	7	+	3	372, 106, 120	50161298, 50214442, 50240043
635	7	+	4	372, 106, 37, 120	50161298, 50214442, 50232687, 50240043
2308	7	+	2	229, 2079	67136723, 67138922
1350	7	+	4	190, 48, 158, 954	67246961, 67250341, 67251554, 67252014
878	7	+	1	878	91622047
4868	7	+	16	137, 197, 83, 108, 114, 153, 185, 761, 169, 163, 81, 126, 153, 96, 74, 2268	77134843, 77266220, 77435983, 77439541, 77440578, 77447005, 77450639, 77453460, 77457237, 77459737, 77490134, 77492006, 77492931, 77494850, 77496503, 77500474
672	7	+	2	419, 253	97003931, 97004453
951	7	+	2	51, 900	97762291, 97771677
3396	7	+	3	1190, 293, 1913	96442012, 96445239, 96448070
6391	7	+	20	278, 120, 172, 85, 89, 214, 126, 83, 250, 189, 210, 57, 108, 165, 182, 100, 196, 355, 163, 3249	103945624, 103947877, 103960766, 103961079, 103964439, 103969056, 103969802, 103974891, 103978357, 103980597, 103981018, 103990782, 103992020, 103996968, 103999451, 104000547, 104002377, 104007212, 104008671, 104010581
1943	7	+	12	46, 185, 92, 109, 134, 244, 82, 137, 175, 156, 113, 470	114745079, 114746143, 114746458, 114746621, 114746840, 114747145, 114747594, 114747743, 114747964, 114748245, 114748490, 114748675
1013	7	+	5	44, 291, 85, 146, 447	115009866, 115010120, 115010553, 115010951, 115011553
1027	7	+	5	58, 291, 85, 146, 447	115009982, 115010120, 115010553, 115010951, 115011553
856	7	+	4	168, 98, 174, 416	115807548, 115843198, 115843810, 115845421
7070	7	+	16	355, 51, 142, 92, 143, 446, 58, 371, 410, 135, 127, 91, 74, 115, 47, 4413	117087340, 117092433, 117092808, 117097586, 117098558, 117101061, 117103038, 117103793, 117105555, 117108937, 117109599, 117109845, 117110058, 117111852, 117112129, 117112988
7068	7	+	16	355, 49, 142, 92, 143, 446, 58, 371, 410, 135, 127, 91, 74, 115, 47, 4413	117087340, 117092435, 117092808, 117097586, 117098558, 117101061, 117103038, 117103793, 117105555, 117108937, 117109599, 117109845, 117110058, 117111852, 117112129, 117112988
7065	7	+	16	355, 49, 142, 92, 143, 446, 58, 371, 410, 135, 127, 88, 74, 115, 47, 4413	117087340, 117092435, 117092808, 117097586, 117098558, 117101061, 117103038, 117103793, 117105555, 117108937, 117109599, 117109848, 117110058, 117111852, 117112129, 117112988
1572	7	+	2	984, 588	123695825, 123698148
2747	7	+	2	383, 2364	123665148, 123687430
1590	7	+	4	383, 84, 88, 1035	123665148, 123676365, 123687430, 123688759
2989	7	+	2	625, 2364	123675824, 123687430
705	7	+	5	201, 128, 156, 83, 137	127510336, 127538573, 127539803, 127543087, 127543407
619	7	+	5	201, 128, 156, 83, 51	127510336, 127538573, 127539803, 127543087, 127543552
200	7	+	2	47, 153	127815117, 127816328
1246	7	+	3	137, 130, 979	133539379, 133611815, 133633075
6822	7	+	19	576, 134, 219, 68, 67, 251, 97, 210, 168, 82, 135, 197, 2837, 149, 139, 86, 124, 92, 1191	134962478, 135014487, 135021604, 135030322, 135032748, 135032908, 135033511, 135033688, 135034957, 135040067, 135041956, 135042815, 135043345, 135051950, 135064675, 135064907, 135066312, 135066528, 135077139
2937	7	+	13	123, 297, 80, 109, 50, 259, 180, 136, 59, 110, 103, 263, 1168	137898625, 137922593, 137932408, 137936404, 137937462, 137941311, 137942821, 137947696, 137960093, 137965004, 137968065, 137969783, 137970928
1981	7	+	7	212, 523, 150, 126, 124, 119, 727	140960343, 140961330, 140964326, 140964783, 140965307, 140965710, 140967989
2380	7	+	9	118, 50, 117, 529, 93, 93, 75, 156, 1149	142149743, 142150221, 142150813, 142151186, 142151801, 142151981, 142152221, 142153177, 142153523
605	8	+	2	236, 369	9179350, 9185051
851	8	+	4	236, 147, 99, 369	9179350, 9183288, 9184201, 9185051
2196	8	+	12	33, 92, 379, 176, 52, 153, 61, 32, 30, 67, 51, 1070	12107120, 12108474, 12109292, 12110726, 12111213, 12112476, 12113346, 12114785, 12115866, 12116160, 12116513, 12116807
2639	8	+	12	394, 92, 379, 176, 52, 153, 61, 32, 30, 404, 41, 825	12107147, 12108474, 12109292, 12110726, 12111213, 12112476, 12113346, 12114785, 12115866, 12116160, 12116807, 12117052
4323	8	+	20	84, 117, 133, 161, 88, 142, 115, 186, 172, 81, 127, 104, 174, 63, 217, 81, 59, 65, 76, 2078	11587528, 11588320, 11589752, 11592547, 11597367, 11599075, 11601555, 11602169, 11604482, 11608202, 11610110, 11612763, 11614084, 11616569, 11621659, 11622738, 11625615, 11627120, 11628766, 11632423
4325	8	+	20	84, 117, 133, 161, 88, 142, 115, 186, 172, 81, 127, 104, 174, 63, 217, 81, 59, 65, 78, 2078	11587528, 11588320, 11589752, 11592547, 11597367, 11599075, 11601555, 11602169, 11604482, 11608202, 11610110, 11612763, 11614084, 11616569, 11621659, 11622738, 11625615, 11627120, 11628766, 11632423
4124	8	+	7	22, 205, 140, 127, 96, 83, 3451	18054456, 18063494, 18064389, 18065038, 18066092, 18067968, 18081018
4100	8	+	7	22, 205, 116, 127, 96, 83, 3451	18054456, 18063494, 18064413, 18065038, 18066092, 18067968, 18081018
4515	8	+	7	407, 205, 140, 127, 101, 84, 3451	18060655, 18063494, 18064389, 18065038, 18066087, 18067967, 18081018
3511	8	+	20	147, 98, 230, 178, 148, 92, 96, 112, 98, 112, 111, 200, 168, 126, 177, 157, 54, 366, 129, 712	20470846, 20491665, 20492506, 20493187, 20496079, 20497511, 20497979, 20498613, 20499150, 20499801, 20499999, 20501242, 20501756, 20502919, 20503204, 20503477, 20503750, 20506932, 20507886, 20508464
3416	8	+	23	100, 49, 74, 85, 85, 111, 61, 124, 84, 113, 132, 100, 93, 85, 260, 95, 104, 19, 52, 71, 89, 85, 1345	20415861, 20434474, 20438929, 20439097, 20439343, 20439558, 20439757, 20439902, 20440123, 20440294, 20442089, 20442705, 20442886, 20443394, 20444193, 20444536, 20445434, 20445626, 20446001, 20446078, 20446281, 20448932, 20450234
2760	8	+	7	285, 1039, 52, 135, 139, 195, 915	25172609, 25173317, 25237850, 25273557, 25277930, 25283123, 25285548
2871	8	+	8	285, 1039, 52, 111, 135, 139, 195, 915	25172609, 25173317, 25237850, 25269300, 25273557, 25277930, 25283123, 25285548
575	8	+	2	120, 455	29491327, 29494374
922	8	+	4	433, 140, 77, 272	44351505, 44379634, 44448413, 44463005
592	8	+	2	64, 528	44463097, 44466243
2414	8	+	8	618, 214, 147, 85, 189, 88, 156, 917	47304757, 47306066, 47306771, 47308995, 47309783, 47310477, 47310731, 47310972
3692	8	+	13	13, 854, 51, 124, 112, 111, 65, 104, 81, 79, 108, 121, 1869	47049709, 47057879, 47071406, 47072276, 47073274, 47073484, 47074173, 47074414, 47074600, 47074786, 47075058, 47075503, 47076129
1987	8	+	2	579, 1408	51707128, 51707922
944	8	+	2	274, 670	55462718, 55465163
1918	8	+	3	96, 299, 1523	56967185, 56984204, 56984967
938	8	-	2	35, 903	59551030, 59551168
3037	8	+	14	482, 102, 109, 57, 141, 85, 61, 91, 59, 50, 34, 25, 197, 1544	58687963, 58701381, 58706080, 58714025, 58718180, 58720781, 58722639, 58724335, 58729560, 58732601, 58740920, 58744376, 58745928, 58748409
2922	8	+	15	482, 102, 105, 57, 141, 85, 61, 91, 59, 50, 34, 25, 19, 67, 1544	58687963, 58701381, 58706084, 58714025, 58718180, 58720781, 58722639, 58724335, 58729560, 58732601, 58740920, 58744376, 58745928, 58746058, 58748409
2924	8	+	15	482, 102, 105, 57, 141, 85, 61, 91, 61, 50, 34, 25, 19, 67, 1544	58687963, 58701381, 58706084, 58714025, 58718180, 58720781, 58722639, 58724335, 58729560, 58732601, 58740920, 58744376, 58745928, 58746058, 58748409
2866	8	+	13	691, 144, 90, 125, 106, 111, 329, 95, 67, 79, 151, 208, 670	60737134, 60778995, 60781010, 60781623, 60785701, 60791061, 60793989, 60802049, 60805121, 60813150, 60814166, 60816389, 60817478
1415	8	+	2	144, 1271	64241180, 64248656
620	8	+	2	432, 188	65114899, 65118611
2883	8	+	10	407, 167, 92, 132, 187, 271, 529, 167, 182, 749	63486153, 63495246, 63495882, 63498631, 63499035, 63499894, 63501032, 63504265, 63506880, 63507616
3289	8	+	22	126, 74, 131, 332, 250, 70, 170, 242, 67, 59, 145, 176, 101, 219, 146, 134, 142, 207, 129, 142, 117, 110	69056753, 69080864, 69081555, 69084563, 69087925, 69094376, 69096242, 69097481, 69102331, 69103719, 69105975, 69106401, 69110185, 69114995, 69116099, 69127932, 69129451, 69129859, 69130154, 69130530, 69134621, 69135920
2641	8	+	14	112, 49, 393, 41, 70, 152, 235, 86, 85, 149, 108, 111, 107, 943	70179376, 70215167, 70224524, 70243405, 70250866, 70272126, 70274710, 70280870, 70283036, 70283382, 70286282, 70293389, 70302939, 70310412
1786	8	+	5	181, 163, 176, 86, 1180	69935005, 69945265, 69946334, 69947346, 69947623
1785	8	+	5	181, 162, 176, 86, 1180	69935005, 69945266, 69946334, 69947346, 69947623
1781	8	+	5	181, 158, 176, 86, 1180	69935005, 69945270, 69946334, 69947346, 69947623
761	8	+	3	83, 107, 571	70736316, 70737950, 70738560
472	8	+	2	275, 197	71260756, 71262579
1667	8	+	10	81, 121, 172, 313, 121, 52, 269, 216, 121, 201	70705629, 70705799, 70708056, 70711558, 70712526, 70714559, 70722597, 70729903, 70730342, 70730678
1100	8	+	6	241, 52, 269, 216, 121, 201	70712406, 70714559, 70722597, 70729903, 70730342, 70730678
695	8	-	2	559, 136	70730353, 70731017
6021	8	+	25	932, 240, 84, 522, 776, 199, 161, 117, 232, 125, 221, 269, 53, 201, 175, 271, 214, 206, 128, 128, 201, 131, 200, 106, 129	70739928, 70741725, 70742318, 70744420, 70747168, 70749629, 70752592, 70762326, 70762936, 70765164, 70766492, 70767609, 70768692, 70769371, 70770474, 70771523, 70771887, 70773108, 70774360, 70775904, 70777356, 70778688, 70779816, 70780201, 70782910
4089	8	+	19	177, 294, 66, 126, 139, 182, 156, 123, 109, 170, 139, 170, 170, 166, 77, 253, 153, 306, 1113	70785202, 70786164, 70787683, 70787920, 70788912, 70790335, 70791261, 70792318, 70793571, 70795707, 70797540, 70800362, 70801589, 70801995, 70803172, 70804581, 70805324, 70807604, 70811181
1080	8	+	2	251, 829	75152514, 75181857
1615	8	+	2	128, 1487	75288633, 75290273
903	8	+	3	263, 97, 543	76628581, 76629521, 76630590
4710	8	+	31	337, 144, 90, 95, 88, 90, 132, 135, 9, 21, 67, 12, 221, 81, 87, 87, 168, 86, 82, 107, 99, 145, 115, 170, 146, 147, 158, 90, 202, 170, 1129	74680679, 74761323, 74772842, 74777243, 74791062, 74794482, 74796752, 74799177, 74799527, 74805279, 74808017, 74810998, 74811516, 74812805, 74814275, 74816848, 74817522, 74818714, 74822450, 74828969, 74835635, 74838968, 74844474, 74845259, 74847145, 74853740, 74855425, 74855935, 74866262, 74880709, 74883652
406	8	+	2	74, 332	77791873, 77795071
2621	8	+	8	48, 65, 188, 78, 172, 125, 135, 1810	82870910, 82922543, 82926233, 82941416, 82942395, 82945381, 82947103, 82948204
2701	8	+	8	128, 65, 188, 78, 172, 125, 135, 1810	82883540, 82922543, 82926233, 82941416, 82942395, 82945381, 82947103, 82948204
973	8	+	3	383, 279, 311	84983546, 85047095, 85087157
560	8	+	2	305, 255	97231679, 97239511
872	8	+	7	108, 139, 106, 89, 114, 112, 204	99915869, 99992224, 99995135, 100015841, 100101105, 100102570, 100135276
1443	8	+	4	57, 80, 106, 1200	100216875, 100231143, 100323025, 100324627
3170	8	+	3	608, 439, 2123	111510266, 111512284, 111515220
3168	8	+	3	608, 437, 2123	111510266, 111512286, 111515220
3166	8	+	3	608, 435, 2123	111510266, 111512288, 111515220
342	8	+	2	143, 199	113564384, 113565991
4339	8	+	6	177, 348, 211, 182, 176, 3245	113272660, 113295071, 113301746, 113309754, 113312661, 113313382
2290	8	+	6	152, 157, 84, 116, 213, 1568	114056423, 114058610, 114065224, 114069616, 114069910, 114070268
322	8	+	2	271, 51	119095092, 119096218
1894	8	+	15	58, 238, 152, 77, 106, 153, 111, 104, 55, 94, 91, 119, 143, 52, 341	118573832, 118574423, 118587797, 118594154, 118598761, 118601393, 118601635, 118607475, 118609430, 118609676, 118612421, 118613224, 118615382, 118616120, 118617976
2109	8	+	17	58, 238, 152, 77, 106, 107, 153, 111, 108, 104, 55, 94, 91, 119, 143, 52, 341	118573832, 118574423, 118587797, 118594154, 118598761, 118599487, 118601393, 118601635, 118602187, 118607475, 118609430, 118609676, 118612421, 118613224, 118615382, 118616120, 118617976
4847	8	+	4	654, 213, 135, 3845	121957844, 121962651, 121964895, 121967213
7053	8	+	28	417, 128, 107, 124, 68, 130, 86, 69, 138, 106, 95, 91, 46, 155, 161, 150, 77, 151, 87, 80, 90, 109, 108, 126, 120, 102, 120, 3812	123526674, 123545047, 123546699, 123556115, 123571967, 123578381, 123581521, 123583736, 123588395, 123591766, 123592998, 123600782, 123601556, 123609006, 123617567, 123706374, 123717960, 123739370, 123775199, 123776917, 123782351, 123785236, 123792285, 123810976, 123813162, 123818896, 123828471, 123837747
3129	8	+	16	165, 61, 228, 254, 239, 202, 145, 104, 339, 159, 120, 151, 122, 61, 221, 558	125961508, 125978118, 125978479, 125978839, 125979215, 125979540, 125980746, 125983420, 125983600, 125984050, 125985309, 125985730, 125986001, 125986792, 125987461, 125988093
3396	8	+	15	21, 61, 228, 254, 239, 202, 145, 104, 339, 159, 120, 151, 122, 61, 1190	125969392, 125978118, 125978479, 125978839, 125979215, 125979540, 125980746, 125983420, 125983600, 125984050, 125985309, 125985730, 125986001, 125986792, 125987461
3249	8	+	2	44, 3205	128907174, 128909854
431	8	+	3	99, 237, 95	129026859, 129027577, 129040384
2157	9	+	7	24, 109, 161, 138, 110, 220, 1395	9394538, 9395267, 9396215, 9397140, 9398415, 9398661, 9400819
2155	9	+	7	24, 109, 159, 138, 110, 220, 1395	9394538, 9395267, 9396217, 9397140, 9398415, 9398661, 9400819
3232	9	+	18	315, 161, 154, 101, 121, 188, 79, 95, 105, 37, 63, 166, 143, 113, 102, 176, 64, 1049	13796846, 13827018, 13834291, 13841856, 13847234, 13856717, 13858996, 13859434, 13861381, 13863757, 13865084, 13869157, 13869953, 13875762, 13876565, 13879104, 13885981, 13888240
3567	9	+	13	79, 419, 368, 158, 172, 249, 114, 116, 116, 132, 148, 168, 1328	15768900, 15771037, 15772528, 15775284, 15777647, 15780900, 15783426, 15785047, 15786631, 15788205, 15790372, 15791091, 15796040
3566	9	+	13	79, 419, 368, 158, 172, 249, 113, 116, 116, 132, 148, 168, 1328	15768900, 15771037, 15772528, 15775284, 15777647, 15780900, 15783427, 15785047, 15786631, 15788205, 15790372, 15791091, 15796040
3673	9	+	2	1925, 1748	29447723, 29449653
462	9	+	3	217, 75, 170	33222112, 33222694, 33222953
5164	9	+	30	226, 66, 57, 126, 111, 91, 131, 55, 79, 18, 157, 73, 211, 162, 87, 123, 107, 152, 98, 176, 121, 118, 171, 144, 135, 101, 150, 160, 140, 1618	39087486, 39087934, 39147797, 39160219, 39163053, 39166767, 39169470, 39170250, 39172080, 39172620, 39175242, 39177643, 39178809, 39182412, 39185750, 39186485, 39190699, 39192886, 39193619, 39195810, 39196619, 39200137, 39200561, 39203887, 39206355, 39207866, 39209458, 39210131, 39211022, 39211362
5353	9	+	31	226, 66, 57, 126, 111, 91, 131, 55, 79, 18, 157, 73, 211, 162, 87, 123, 107, 149, 98, 176, 121, 192, 118, 171, 144, 135, 101, 150, 160, 140, 1618	39087486, 39087934, 39147797, 39160219, 39163053, 39166767, 39169470, 39170250, 39172080, 39172620, 39175242, 39177643, 39178809, 39182412, 39185750, 39186485, 39190699, 39192889, 39193619, 39195810, 39196619, 39197676, 39200137, 39200561, 39203887, 39206355, 39207866, 39209458, 39210131, 39211022, 39211362
5397	9	+	31	226, 68, 57, 126, 111, 91, 86, 7, 79, 18, 157, 73, 211, 162, 87, 216, 231, 107, 152, 98, 176, 121, 118, 171, 144, 135, 101, 150, 160, 140, 1618	39087486, 39087934, 39147797, 39160219, 39163053, 39166767, 39169470, 39170780, 39172080, 39172620, 39175242, 39177643, 39178809, 39182412, 39185750, 39186392, 39189660, 39190699, 39192886, 39193619, 39195810, 39196619, 39200137, 39200561, 39203887, 39206355, 39207866, 39209458, 39210131, 39211022, 39211362
181	9	+	2	146, 35	45071433, 45073172
2159	9	+	6	258, 248, 61, 201, 175, 1216	45663723, 45681768, 45684210, 45686606, 45690166, 45692512
3222	9	+	16	62, 146, 138, 187, 103, 164, 117, 129, 144, 654, 192, 480, 142, 76, 61, 427	45203321, 45211848, 45212312, 45216792, 45224823, 45239019, 45265377, 45273601, 45273972, 45274280, 45274946, 45281693, 45283199, 45289938, 45290527, 45292317
3358	9	+	1	3358	58063383
4972	9	+	18	1270, 171, 171, 111, 92, 231, 115, 161, 24, 31, 43, 88, 43, 56, 5, 174, 1280, 906	58326764, 58377427, 58379664, 58407456, 58408499, 58410385, 58412424, 58419448, 58419871, 58420000, 58420465, 58425381, 58426589, 58426770, 58427139, 58428925, 58432688, 58435426
3775	9	+	8	324, 168, 177, 98, 125, 159, 174, 2550	58995315, 59028619, 59036084, 59042640, 59046921, 59051705, 59072547, 59077314
3919	9	+	9	324, 168, 177, 98, 147, 122, 159, 174, 2550	58995315, 59028619, 59036084, 59042640, 59046168, 59046924, 59051705, 59072547, 59077314
1298	9	+	1	1298	63236711
2715	9	+	10	118, 75, 35, 101, 36, 52, 120, 167, 163, 1848	63341667, 63352002, 63353447, 63359265, 63362168, 63364148, 63365972, 63369952, 63373281, 63375221
6611	9	+	17	930, 178, 182, 231, 156, 170, 156, 145, 350, 145, 117, 141, 263, 97, 36, 51, 3263	61347952, 61364062, 61383036, 61388794, 61389992, 61391768, 61393723, 61406068, 61407968, 61410163, 61414242, 61417248, 61428941, 61430748, 61431998, 61457244, 61459873
1818	9	+	7	34, 506, 133, 89, 57, 144, 855	81662414, 81686638, 81688978, 81719337, 81721402, 81728129, 81778512
4203	9	+	15	425, 94, 116, 163, 154, 118, 72, 210, 181, 77, 93, 48, 159, 92, 2201	82162463, 82182725, 82190923, 82194253, 82195031, 82198254, 82198971, 82200278, 82202985, 82206159, 82206433, 82211308, 82213198, 82214281, 82214915
1647	9	+	4	99, 72, 144, 1332	84434760, 84435122, 84435882, 84438746
1367	9	+	2	40, 1327	84435986, 84438751
6957	9	+	52	496, 57, 90, 45, 45, 63, 54, 27, 78, 63, 36, 42, 79, 63, 60, 45, 54, 44, 88, 36, 165, 93, 96, 71, 183, 169, 93, 102, 98, 151, 114, 168, 90, 135, 99, 90, 140, 127, 81, 99, 48, 186, 131, 73, 72, 126, 99, 213, 178, 115, 173, 1614	81910246, 81966192, 81967618, 81971316, 81972615, 81973595, 81974278, 81975053, 81975949, 81977710, 81977882, 81979613, 81979819, 81982606, 81983181, 81984521, 81985202, 81986895, 81988696, 81989082, 81990671, 81991316, 81991757, 81992885, 81994105, 81995410, 81997363, 81998059, 82000110, 82000644, 82001108, 82002234, 82003670, 82004092, 82009894, 82010803, 82011211, 82013311, 82015479, 82015891,…
6954	9	+	52	496, 57, 90, 45, 45, 63, 54, 27, 78, 63, 36, 42, 78, 63, 60, 45, 54, 42, 88, 36, 165, 93, 96, 71, 183, 169, 93, 102, 98, 151, 114, 168, 90, 135, 99, 90, 140, 127, 81, 99, 48, 186, 131, 73, 72, 126, 99, 213, 178, 115, 173, 1614	81910246, 81966192, 81967618, 81971316, 81972615, 81973595, 81974278, 81975053, 81975949, 81977710, 81977882, 81979613, 81979820, 81982606, 81983181, 81984521, 81985202, 81986895, 81988696, 81989082, 81990671, 81991316, 81991757, 81992885, 81994105, 81995410, 81997363, 81998059, 82000110, 82000644, 82001108, 82002234, 82003670, 82004092, 82009894, 82010803, 82011211, 82013311, 82015479, 82015891,…
590	9	+	2	152, 438	88165712, 88197291
666	9	+	2	518, 148	89122583, 89123848
1168	9	+	2	737, 431	89148773, 89165806
1473	9	+	2	136, 1337	89165805, 89166766
2337	9	+	2	1104, 1233	89149732, 89151030
2518	9	+	8	64, 847, 136, 87, 156, 189, 146, 893	90577970, 90580219, 90582103, 90583952, 90584380, 90585427, 90585849, 90587141
7852	9	+	17	1467, 59, 88, 86, 146, 135, 128, 156, 93, 105, 169, 162, 155, 91, 223, 256, 4333	88686430, 88711407, 88716192, 88734344, 88736694, 88739891, 88769801, 88771080, 88776953, 88831668, 88849544, 88892194, 88936445, 88939814, 88944933, 88990913, 88992095
6543	9	+	18	3, 59, 88, 86, 142, 135, 128, 156, 93, 105, 169, 159, 162, 155, 91, 223, 256, 4333	88710757, 88711407, 88716192, 88734344, 88736698, 88739891, 88769801, 88771080, 88776953, 88831668, 88849544, 88870162, 88892194, 88936445, 88939814, 88944933, 88990913, 88992095
2486	9	+	2	441, 2045	108510524, 108512810
5387	9	+	37	111, 347, 141, 322, 158, 93, 89, 60, 165, 162, 142, 200, 57, 125, 184, 175, 122, 197, 127, 185, 115, 157, 107, 45, 137, 145, 60, 68, 114, 88, 39, 106, 164, 37, 23, 56, 764	110214338, 110218640, 110232601, 110234121, 110235128, 110242888, 110245212, 110245406, 110248671, 110253216, 110261678, 110265155, 110268157, 110277406, 110282828, 110283326, 110286283, 110289784, 110295291, 110297731, 110300590, 110308832, 110309841, 110310058, 110314276, 110314899, 110317697, 110318009, 110321976, 110322920, 110323917, 110324051, 110331696, 110335226, 110335649, 110336889, 110…
3595	X	+	7	381, 102, 769, 131, 235, 69, 1908	8225150, 8233740, 8245609, 8251075, 8254773, 8255382, 8259165
1865	X	+	13	212, 156, 70, 91, 79, 53, 54, 103, 84, 98, 189, 42, 634	26275139, 26276198, 26276598, 26276754, 26278014, 26279892, 26280033, 26280193, 26280404, 26281009, 26281185, 26281550, 26282709
3933	X	+	9	292, 241, 110, 131, 308, 181, 142, 119, 2409	26393441, 26394404, 26395419, 26395648, 26396445, 26397510, 26397781, 26401515, 26402006
7951	X	+	16	1012, 247, 83, 133, 100, 77, 278, 274, 172, 250, 115, 210, 202, 139, 58, 4601	40666254, 40700153, 40702235, 40722668, 40754911, 40755818, 40756364, 40757286, 40758464, 40772726, 40792139, 40813452, 40814773, 40817205, 40817680, 40819610
5545	X	+	29	462, 78, 123, 171, 135, 124, 182, 159, 120, 159, 182, 163, 120, 196, 14, 31, 16, 20, 28, 44, 125, 148, 106, 469, 275, 622, 70, 200, 1003	41742823, 41746755, 41748851, 41749250, 41750615, 41753140, 41753369, 41754520, 41756470, 41756700, 41760893, 41761170, 41768402, 41768628, 41770024, 41770215, 41770371, 41771190, 41772301, 41772648, 41772770, 41773032, 41773619, 41774308, 41774835, 41776083, 41776990, 41777205, 41777652
5554	X	+	29	462, 78, 123, 171, 135, 124, 182, 159, 120, 159, 182, 163, 120, 196, 14, 31, 16, 20, 28, 44, 125, 148, 106, 469, 275, 622, 79, 200, 1003	41742823, 41746755, 41748851, 41749250, 41750615, 41753140, 41753369, 41754520, 41756470, 41756700, 41760893, 41761170, 41768402, 41768628, 41770024, 41770215, 41770371, 41771190, 41772301, 41772648, 41772770, 41773032, 41773619, 41774308, 41774835, 41776083, 41776990, 41777205, 41777652
14117	X	+	90	344, 148, 69, 99, 207, 153, 63, 78, 48, 69, 100, 101, 151, 128, 141, 106, 102, 81, 107, 178, 92, 212, 58, 177, 246, 134, 95, 192, 217, 123, 238, 231, 123, 96, 270, 153, 34, 8, 44, 25, 42, 31, 23, 177, 160, 248, 119, 196, 168, 146, 67, 218, 212, 183, 173, 149, 76, 99, 134, 169, 229, 179, 90, 117, 38, 46, 288, 256, 131, 215, 289, 103, 547, 607, 119, 157, 133, 203, 128, 100, 159, 246, 118, 141, 288,…	41269777, 41273310, 41295279, 41300082, 41300889, 41302754, 41311640, 41313582, 41314718, 41314844, 41315470, 41318981, 41319364, 41319647, 41320282, 41320622, 41322957, 41323450, 41327302, 41327651, 41328721, 41329392, 41334374, 41335110, 41337909, 41339510, 41340020, 41342985, 41344691, 41345233, 41346688, 41347359, 41349717, 41350215, 41350808, 41351651, 41351873, 41352333, 41352383, 41352649,…
917	X	+	9	53, 108, 120, 55, 96, 92, 81, 66, 246	81784699, 81805818, 81808068, 81816592, 81822856, 81856688, 81867040, 81886060, 81889302
3508	X	+	7	289, 129, 79, 43, 129, 158, 2681	86941590, 86943693, 86944031, 86944608, 86946275, 86946953, 86948297
3825	X	+	13	212, 84, 96, 275, 84, 147, 97, 164, 131, 161, 93, 225, 2056	83715966, 83761040, 83769218, 83770693, 83772369, 83773871, 83775896, 83778128, 83781019, 83781500, 83782628, 83783081, 83783785
3826	X	+	13	212, 85, 96, 275, 84, 147, 97, 164, 131, 161, 93, 225, 2056	83715966, 83761040, 83769218, 83770693, 83772369, 83773871, 83775896, 83778128, 83781019, 83781500, 83782628, 83783081, 83783785
2255	X	+	4	45, 63, 45, 2102	122056664, 122058039, 122058267, 122060314
522	X	+	4	254, 81, 77, 110	123058972, 123059698, 123060703, 123064762
3977	X	+	3	484, 1293, 2200	123148143, 123148881, 123150361
7569	X	+	6	69, 83, 82, 5183, 252, 1900	122140540, 122140944, 122141312, 122141715, 122146940, 122147294
2014	X	+	3	131, 110, 1773	157237188, 157241186, 157241951
2004	X	+	3	119, 112, 1773	157237200, 157241186, 157241951
2245	X	-	2	684, 1561	159389777, 159392007
3851	1	-	7	1732, 81, 94, 161, 1501, 188, 94	2568295, 2573194, 2574265, 2574562, 2581605, 2586348, 2617623
4839	1	-	20	940, 132, 1112, 114, 151, 210, 170, 136, 144, 75, 347, 133, 102, 113, 88, 41, 50, 51, 129, 601	3322228, 3325049, 3326777, 3331532, 3337150, 3337981, 3339241, 3340127, 3342047, 3343619, 3348588, 3354159, 3377053, 3380809, 3383313, 3386688, 3412277, 3412447, 3447954, 3486601
586	1	-	2	434, 152	7787460, 7791449
1460	1	+	2	60, 1400	16017048, 16017168
5189	1	-	24	1879, 134, 179, 108, 132, 170, 196, 169, 105, 120, 99, 119, 175, 58, 99, 168, 212, 242, 131, 55, 147, 123, 95, 274	30280719, 30283773, 30287458, 30289880, 30292367, 30292605, 30293197, 30297824, 30298757, 30299501, 30300128, 30300631, 30301488, 30302327, 30302877, 30303256, 30303977, 30305380, 30306859, 30307645, 30308932, 30312396, 30312939, 30361111
3417	1	-	15	2027, 118, 32, 7, 36, 5, 154, 62, 137, 116, 84, 122, 241, 164, 112	43149446, 43162259, 43181985, 43302308, 43326364, 43339871, 43345998, 43361697, 43569339, 43718899, 43784518, 43912262, 43983373, 44146240, 44374393
4067	1	-	2	378, 3689	45482878, 45486086
4557	1	-	4	378, 3625, 227, 327	45482878, 45486086, 45494024, 45494403
1393	1	-	3	839, 227, 327	45492751, 45494024, 45494403
12962	1	-	75	1881, 23, 93, 109, 241, 159, 66, 66, 39, 137, 112, 167, 158, 86, 202, 75, 62, 61, 79, 147, 269, 130, 157, 173, 190, 155, 206, 118, 206, 76, 150, 136, 176, 151, 173, 186, 138, 135, 171, 129, 180, 171, 156, 174, 129, 162, 150, 135, 180, 171, 156, 114, 213, 146, 181, 242, 88, 124, 170, 180, 108, 102, 120, 151, 182, 204, 161, 116, 173, 93, 78, 93, 62, 168, 741	7098224, 7103564, 7109127, 7110706, 7113491, 7114078, 7120508, 7121604, 7121873, 7127575, 7141275, 7144331, 7146935, 7151315, 7161380, 7169130, 7170968, 7181023, 7184575, 7187934, 7193165, 7213791, 7246974, 7259223, 7348826, 7370247, 7372435, 7376513, 7378898, 7381634, 7385568, 7387341, 7390799, 7392022, 7394598, 7396197, 7400576, 7401383, 7403600, 7404015, 7405640, 7411439, 7414034, 7415650, 741…
1786	1	+	2	1741, 45	60059639, 60061800
1714	1	-	2	1488, 226	65249702, 65254916
1260	1	-	2	1206, 54	78859769, 78861798
7077	1	-	7	2903, 106, 132, 78, 145, 3606, 107	76754864, 76758464, 76770954, 76772246, 76807091, 76820733, 76857694
1238	1	-	2	1075, 163	79510459, 79512485
2512	1	-	1	2512	81704092
2323	1	-	2	1281, 1042	81704092, 81705562
2763	1	-	5	2448, 99, 127, 53, 36	83003008, 83014216, 83016661, 83063348, 83067766
3211	1	-	5	2896, 99, 127, 53, 36	83047817, 83060427, 83062410, 83063348, 83067766
451	1	-	8	124, 55, 50, 37, 75, 33, 65, 12	86095271, 86095518, 86095713, 86096603, 86096979, 86097565, 86098018, 86098452
613	1	-	8	124, 55, 50, 37, 75, 33, 65, 174	86095271, 86095518, 86095713, 86096603, 86096979, 86097565, 86098018, 86098466
643	1	-	8	124, 55, 50, 37, 75, 33, 65, 204	86095271, 86095518, 86095713, 86096603, 86096979, 86097565, 86098018, 86099286
1442	1	-	2	1364, 78	90697365, 90704351
3926	1	-	4	2903, 96, 127, 800	93674417, 93678358, 93678888, 93687579
3433	1	-	5	2903, 96, 127, 251, 56	93674417, 93678358, 93678888, 93687579, 93689378
1472	1	+	2	730, 742	95600430, 95601361
2998	1	-	1	2998	96615123
2756	1	-	2	2619, 137	96615123, 96618466
191	1	-	2	130, 61	111389280, 111391842
860	1	-	3	316, 80, 464	111556294, 111557909, 111559069
5170	1	-	8	3910, 161, 91, 57, 229, 98, 121, 503	107333256, 107339680, 107341444, 107346793, 107348282, 107355365, 107358014, 107358816
2707	1	-	2	1730, 977	118366834, 118410779
543	1	-	3	243, 133, 167	122453597, 122454488, 122458668
575	1	-	3	163, 75, 337	127524683, 127525835, 127528594
1159	1	-	4	221, 101, 152, 685	127870652, 127873877, 127875131, 127877781
752	1	-	2	431, 321	127956394, 127957892
1975	1	-	4	825, 58, 658, 434	128722077, 128728277, 128733848, 128736513
7500	1	-	28	1916, 105, 218, 475, 167, 228, 98, 870, 240, 351, 101, 211, 83, 96, 185, 220, 109, 151, 106, 140, 148, 169, 104, 277, 103, 125, 57, 447	119684353, 119688259, 119689602, 119691408, 119696044, 119700734, 119702173, 119702379, 119703935, 119704501, 119707723, 119708116, 119708815, 119711550, 119711758, 119712212, 119713397, 119715858, 119719251, 119719956, 119727007, 119727470, 119728022, 119731275, 119733208, 119734157, 119750473, 119767118
892	1	-	2	608, 284	131393413, 131395067
4948	1	-	22	1120, 161, 209, 169, 123, 247, 136, 118, 54, 161, 108, 78, 118, 237, 127, 149, 183, 80, 147, 165, 196, 862	135196031, 135197543, 135198743, 135199068, 135199363, 135200962, 135201300, 135201850, 135202062, 135202725, 135203320, 135203723, 135203987, 135205399, 135206460, 135206725, 135206976, 135207326, 135207533, 135207782, 135208913, 135211570
4981	1	-	23	1120, 161, 209, 169, 123, 247, 136, 118, 54, 161, 108, 78, 118, 237, 127, 149, 183, 80, 147, 165, 196, 769, 126	135196031, 135197543, 135198743, 135199068, 135199363, 135200962, 135201300, 135201850, 135202062, 135202725, 135203320, 135203723, 135203987, 135205399, 135206460, 135206725, 135206976, 135207326, 135207533, 135207782, 135208913, 135211570, 135213059
284	1	-	2	92, 192	136188806, 136189067
660	1	-	2	365, 295	136516237, 136527552
7280	1	-	24	3909, 108, 195, 137, 142, 134, 115, 123, 237, 166, 68, 115, 183, 203, 178, 187, 156, 30, 116, 172, 145, 258, 151, 52	136165415, 136170429, 136170712, 136173712, 136175678, 136176464, 136176832, 136177207, 136178480, 136179806, 136180096, 136180384, 136180647, 136180962, 136181402, 136184466, 136184951, 136185313, 136185371, 136185896, 136186186, 136186400, 136187523, 136188700
2645	1	-	1	2645	140157307
580	1	-	2	206, 374	146220185, 146220498
338	1	-	2	206, 132	146220185, 146220937
1491	1	-	3	1230, 205, 56	149581216, 149582734, 149583297
2676	1	-	2	2023, 653	149572492, 149574613
984	1	-	4	646, 96, 150, 92	154786278, 154794333, 154800682, 154817110
1624	1	-	11	810, 46, 105, 102, 59, 36, 82, 53, 53, 111, 167	155455096, 155456584, 155458667, 155461421, 155474185, 155495685, 155501071, 155502619, 155504839, 155508920, 155556216
782	1	-	4	50, 96, 476, 160	162179629, 162180301, 162184003, 162189673
589	1	+	2	8, 581	163485487, 163485587
1271	1	-	3	1015, 152, 104	163700204, 163719077, 163720417
1123	1	-	2	1015, 108	163700204, 163720417
977	1	-	5	234, 162, 178, 231, 172	176377707, 176378494, 176379139, 176379465, 176380899
1214	1	-	7	147, 285, 249, 121, 160, 148, 104	176381147, 176382768, 176384198, 176388289, 176389673, 176390073, 176391688
4061	1	-	1	4061	176704835
7083	1	-	25	1853, 107, 180, 107, 212, 228, 180, 153, 135, 470, 190, 151, 227, 674, 280, 173, 191, 219, 110, 139, 249, 230, 247, 223, 155	176346573, 176349630, 176349818, 176352265, 176352525, 176353727, 176354592, 176355000, 176357187, 176359282, 176359933, 176360218, 176362888, 176364562, 176366265, 176366677, 176367709, 176368291, 176368634, 176368830, 176369759, 176371393, 176371995, 176374685, 176377207
3883	1	-	23	355, 165, 197, 200, 141, 102, 88, 119, 162, 131, 270, 102, 225, 174, 98, 73, 126, 214, 59, 137, 156, 164, 425	176392966, 176393953, 176394288, 176395129, 176395924, 176397211, 176397398, 176398077, 176398754, 176399025, 176401878, 176403269, 176404167, 176406420, 176408423, 176409383, 176409865, 176412109, 176413133, 176414545, 176415693, 176416160, 176442572
3885	1	-	23	355, 165, 197, 200, 141, 102, 88, 119, 164, 131, 270, 102, 225, 174, 98, 73, 126, 214, 59, 137, 156, 164, 425	176392966, 176393953, 176394288, 176395129, 176395924, 176397211, 176397398, 176398077, 176398754, 176399025, 176401878, 176403269, 176404167, 176406420, 176408423, 176409383, 176409865, 176412109, 176413133, 176414545, 176415693, 176416160, 176442572
2392	1	-	1	2392	186535481
28124	1	-	145	1289, 59, 93, 213, 129, 201, 212, 124, 143, 328, 192, 138, 183, 151, 188, 163, 167, 159, 156, 126, 195, 235, 95, 148, 155, 147, 183, 205, 134, 171, 156, 156, 177, 150, 183, 133, 197, 132, 174, 168, 201, 120, 102, 210, 156, 132, 157, 110, 132, 192, 174, 207, 162, 168, 195, 144, 183, 123, 186, 138, 183, 153, 153, 166, 260, 219, 145, 311, 2209, 266, 177, 126, 147, 177, 168, 153, 327, 171, 156, 318, …	35802503, 35811593, 35813000, 35814118, 35815905, 35817634, 35821830, 35822570, 35824734, 35829672, 35830987, 35833734, 35834104, 35837856, 35839309, 35842070, 35853151, 35857471, 35863885, 35866677, 35870519, 35872377, 35875456, 35876727, 35878109, 35881001, 35881669, 35884238, 35884804, 35887206, 35890141, 35896367, 35897060, 35898164, 35899509, 35900056, 35901291, 35902768, 35904573, 35904907,…
28595	1	-	148	1289, 60, 93, 213, 129, 201, 212, 124, 143, 328, 192, 138, 183, 151, 188, 163, 8, 460, 134, 167, 159, 156, 126, 195, 235, 95, 148, 155, 147, 183, 205, 134, 171, 156, 156, 177, 150, 183, 133, 197, 132, 174, 201, 120, 107, 210, 156, 132, 157, 182, 135, 192, 174, 207, 162, 168, 141, 195, 144, 228, 123, 186, 138, 183, 154, 153, 166, 260, 219, 145, 311, 2209, 266, 177, 126, 147, 177, 168, 153, 327, 17…	35802503, 35811593, 35813000, 35814118, 35815905, 35817634, 35821830, 35822570, 35824734, 35829672, 35830987, 35833734, 35834104, 35837856, 35839309, 35842070, 35844064, 35848260, 35849562, 35853151, 35857471, 35863885, 35866677, 35870519, 35872377, 35875456, 35876727, 35878109, 35881001, 35881669, 35884238, 35884804, 35887206, 35890141, 35896367, 35897060, 35898164, 35899509, 35900056, 35901291,…
28608	1	-	149	1289, 59, 93, 213, 129, 201, 212, 124, 143, 69, 328, 192, 138, 183, 151, 188, 163, 119, 185, 134, 167, 159, 156, 126, 195, 235, 95, 148, 155, 147, 183, 205, 135, 171, 156, 156, 177, 150, 183, 133, 197, 132, 174, 201, 120, 102, 210, 156, 132, 157, 182, 132, 192, 174, 195, 162, 168, 285, 195, 144, 183, 123, 186, 138, 183, 153, 153, 166, 260, 219, 145, 311, 2209, 266, 177, 126, 147, 177, 168, 153, 3…	35802503, 35811593, 35813000, 35814118, 35815905, 35817634, 35821830, 35822570, 35824734, 35826387, 35829672, 35830987, 35833734, 35834104, 35837856, 35839309, 35842070, 35848252, 35848535, 35849562, 35853151, 35857471, 35863885, 35866677, 35870519, 35872377, 35875456, 35876727, 35878109, 35881001, 35881669, 35884238, 35884804, 35887206, 35890141, 35896367, 35897060, 35898164, 35899509, 35900056,…
3338	1	-	3	3069, 107, 162	186896953, 186900156, 186902599
616	1	-	3	430, 97, 89	195270333, 195271279, 195271499
1055	1	-	2	726, 329	195266682, 195267770
3981	1	-	11	2326, 118, 128, 131, 215, 207, 145, 155, 160, 104, 292	192462075, 192466101, 192466698, 192467359, 192467891, 192471935, 192475787, 192476034, 192502642, 192558196, 192598758
1904	1	-	5	1536, 57, 92, 129, 90	201010361, 201012038, 201012319, 201013460, 201014232
1935	1	-	5	1539, 57, 92, 129, 118	201010361, 201012038, 201012319, 201013460, 201014234
297	1	+	2	263, 34	201659267, 201661206
2073	1	-	13	905, 43, 81, 156, 102, 93, 62, 107, 45, 133, 150, 154, 42	201683079, 201684207, 201684554, 201693172, 201694631, 201701650, 201705709, 201707010, 201707908, 201709199, 201709784, 201711753, 201718760
2273	1	-	5	591, 128, 129, 135, 1290	202822924, 202823626, 202823832, 202824043, 202824259
1847	1	-	2	379, 1468	203008109, 203019988
2018	1	-	2	1957, 61	203031070, 203035016
596	1	+	3	489, 62, 45	208458001, 208458592, 208458751
2331	1	-	2	520, 1811	208427759, 208428417
581	1	-	2	408, 173	211549920, 211550417
377	1	-	2	308, 69	213539639, 213540085
860	1	-	3	702, 108, 50	213557255, 213558127, 213560195
4073	1	-	3	3844, 151, 78	220825486, 220832428, 220861880
5268	1	-	11	3534, 90, 162, 153, 62, 162, 62, 15, 23, 13, 992	215392893, 215400155, 215404886, 215408826, 215409800, 215411940, 215413120, 215414097, 215415744, 215415825, 215418683
413	1	-	2	28, 385	226754913, 226755281
665	1	-	2	88, 577	235600305, 235765109
668	1	-	2	91, 577	235600305, 235765109
2080	1	-	2	1950, 130	238579954, 238624330
5287	1	-	24	2207, 68, 75, 62, 273, 112, 92, 121, 111, 145, 83, 123, 103, 104, 81, 92, 93, 163, 113, 123, 170, 208, 185, 380	241546957, 241549806, 241550413, 241555829, 241557171, 241563912, 241565003, 241566781, 241567722, 241569759, 241574922, 241577324, 241580452, 241589139, 241591310, 241592830, 241593305, 241594475, 241595042, 241597802, 241603504, 241607031, 241608799, 241645938
5453	1	-	25	2207, 68, 73, 62, 273, 168, 112, 92, 121, 111, 145, 83, 123, 103, 104, 81, 92, 93, 163, 113, 123, 170, 208, 185, 380	241546957, 241549806, 241550415, 241555829, 241557171, 241560120, 241563912, 241565003, 241566781, 241567722, 241570376, 241574922, 241577324, 241580452, 241589139, 241591310, 241592830, 241593305, 241594475, 241595042, 241597802, 241603504, 241607031, 241608799, 241645938
2923	1	-	3	821, 14, 2088	248295733, 248296895, 248297376
3923	1	-	16	1918, 137, 71, 156, 73, 206, 66, 195, 96, 190, 197, 133, 143, 145, 137, 60	246474490, 246483501, 246484840, 246489299, 246495458, 246499147, 246500746, 246504891, 246508430, 246521920, 246524811, 246528211, 246528474, 246529617, 246534549, 246570099
3319	1	-	11	1710, 149, 124, 84, 123, 173, 103, 76, 45, 103, 629	251252344, 251254740, 251255100, 251255317, 251255580, 251256197, 251256496, 251256699, 251256894, 251257065, 251265965
4581	1	-	14	2646, 120, 50, 335, 118, 84, 114, 132, 29, 92, 77, 76, 81, 627	252600513, 252604042, 252606527, 252607750, 252612853, 252617656, 252621088, 252647294, 252676963, 252697859, 252707572, 252729646, 252796695, 252839151
3407	1	-	3	2271, 76, 1060	258525995, 258533367, 258539829
5982	1	-	30	3083, 113, 59, 195, 126, 115, 47, 168, 86, 173, 50, 102, 66, 84, 115, 130, 48, 63, 75, 64, 173, 30, 142, 113, 129, 90, 69, 54, 86, 134	245417167, 245422253, 245425468, 245439522, 245442278, 245442539, 245446041, 245449827, 245453061, 245455731, 245464282, 245468244, 245468874, 245472612, 245478012, 245480438, 245480672, 245489604, 245489989, 245491698, 245493922, 245498987, 245502648, 245512385, 245522576, 245524841, 245527740, 245531522, 245578859, 245640426
5975	1	-	21	3354, 59, 190, 141, 78, 143, 265, 71, 116, 86, 114, 213, 100, 137, 97, 147, 114, 74, 123, 135, 218	261367026, 261375704, 261377325, 261378292, 261378982, 261381159, 261381642, 261382534, 261383584, 261384979, 261385178, 261387546, 261388038, 261391211, 261391897, 261393222, 261395544, 261398231, 261400076, 261401466, 261407459
2489	1	+	2	1561, 928	263331179, 263332856
2419	1	-	2	1948, 471	263346161, 263365743
3665	1	-	19	792, 220, 211, 81, 190, 35, 43, 57, 122, 143, 87, 99, 105, 120, 213, 129, 127, 710, 181	263095118, 263096590, 263097928, 263099577, 263101190, 263101520, 263101657, 263101722, 263103210, 263104661, 263105534, 263105773, 263106666, 263111849, 263112844, 263113991, 263115043, 263117898, 263126871
3675	1	-	20	792, 211, 81, 190, 35, 43, 57, 122, 143, 87, 99, 105, 124, 213, 129, 127, 437, 258, 230, 192	263095118, 263097928, 263099577, 263101190, 263101520, 263101657, 263101722, 263103210, 263104661, 263105534, 263105773, 263106666, 263111849, 263112844, 263113991, 263115043, 263117898, 263118350, 263125527, 263126871
3935	1	-	5	2268, 46, 469, 443, 709	266459732, 266467849, 266490097, 266491476, 266497219
550	1	+	2	421, 129	263545419, 263545955
298	10	-	2	186, 112	199330, 200332
238	10	-	3	49, 61, 128	201352, 201485, 202831
1995	10	-	9	946, 146, 92, 180, 137, 149, 154, 124, 67	778142, 780540, 782167, 785697, 795827, 811047, 813221, 814177, 822516
2779	10	-	2	2407, 372	4300691, 4311123
3870	10	-	21	1497, 140, 141, 82, 56, 117, 107, 83, 129, 64, 80, 76, 131, 373, 249, 71, 181, 125, 53, 62, 53	3764313, 3787798, 3806437, 3854720, 3858929, 3885005, 3940309, 4001812, 4074924, 4077357, 4100303, 4102502, 4107632, 4117952, 4120643, 4121851, 4125902, 4148213, 4166264, 4168752, 4185244
245	10	-	2	145, 100	13974705, 13975085
903	10	-	2	747, 156	14139239, 14140079
823	10	-	2	782, 41	14518194, 14519944
230	10	-	3	39, 77, 114	14519851, 14520017, 14524483
2830	10	-	10	1972, 123, 101, 61, 105, 125, 95, 73, 62, 113	16793922, 16809056, 16811824, 16814364, 16815986, 16820757, 16824861, 16834684, 16839586, 16889456
2989	10	-	10	614, 123, 74, 190, 195, 1090, 126, 195, 108, 274	16670166, 16677957, 16679162, 16681569, 16683452, 16695641, 16699315, 16701525, 16703908, 16723804
7283	10	-	9	3962, 182, 115, 119, 90, 174, 51, 82, 2508	15965711, 15970820, 15973232, 15975508, 15975951, 15979309, 15990442, 16008173, 16025575
3444	10	-	2	3030, 414	29336715, 29344823
555	10	-	2	304, 251	29387998, 29413290
1640	10	-	2	1389, 251	29407444, 29413290
609	10	-	2	358, 251	29412327, 29413290
596	10	-	4	61, 102, 189, 244	32245664, 32306549, 32460257, 32489059
2481	10	-	5	1226, 255, 513, 348, 139	37159041, 37160399, 37161140, 37161887, 37166747
3435	10	-	11	1436, 118, 465, 117, 168, 212, 161, 158, 95, 58, 447	37337957, 37342479, 37348565, 37350179, 37352001, 37353907, 37354720, 37359255, 37371258, 37374015, 37379840
231	10	+	2	100, 131	43631680, 43631873
1928	10	-	4	1106, 225, 93, 504	45221783, 45223455, 45225962, 45227216
1832	10	-	5	1244, 125, 111, 184, 168	45515803, 45517172, 45517483, 45517674, 45532169
1986	10	-	3	1529, 119, 338	47048904, 47051167, 47057335
1829	10	-	3	1533, 119, 177	47048904, 47051167, 47074776
1020	10	-	2	849, 171	47064627, 47074776
5087	10	-	27	1373, 136, 158, 119, 179, 209, 150, 107, 188, 287, 81, 146, 138, 61, 172, 89, 48, 83, 59, 102, 74, 174, 37, 33, 42, 93, 749	47932614, 47936236, 47937481, 47937917, 47938698, 47942298, 47945147, 47953867, 47954280, 47954719, 47956541, 47958726, 47962860, 47965940, 47975124, 47980760, 47982216, 47983846, 47985734, 47986765, 47990486, 47991663, 47994086, 47995079, 48005705, 48008223, 48009380
618	10	-	2	286, 332	53613291, 53618758
5333	10	-	28	1409, 324, 115, 92, 208, 146, 120, 171, 84, 181, 231, 132, 123, 162, 62, 157, 74, 129, 132, 129, 125, 141, 106, 190, 106, 136, 296, 52	55744910, 55746404, 55747599, 55747798, 55747996, 55748314, 55748712, 55749001, 55749368, 55749538, 55749844, 55750327, 55750589, 55750978, 55751243, 55751603, 55751859, 55752239, 55752469, 55754566, 55754803, 55755043, 55755464, 55755688, 55756313, 55757214, 55761910, 55765247
959	10	-	2	911, 48	56207042, 56213908
1180	10	-	4	790, 132, 105, 153	56760281, 56761161, 56761463, 56764598
1366	10	-	5	790, 132, 105, 186, 153	56760281, 56761161, 56761463, 56762693, 56764598
4802	10	-	14	674, 45, 142, 854, 224, 100, 83, 90, 171, 171, 1663, 144, 308, 133	57963326, 57964403, 57967032, 57968120, 57972851, 57988871, 57990327, 57992634, 57995058, 57995937, 58000321, 58006812, 58007783, 58016279
2809	10	-	17	994, 87, 108, 177, 133, 149, 140, 193, 69, 103, 133, 93, 89, 109, 79, 51, 102	62612273, 62614487, 62618400, 62619262, 62622048, 62624167, 62624630, 62624914, 62625231, 62627032, 62628287, 62630740, 62640995, 62654679, 62655413, 62656520, 62663090
9258	10	-	14	5681, 835, 201, 147, 47, 129, 94, 195, 66, 69, 122, 65, 104, 1503	66658091, 66667218, 66675610, 66679628, 66683688, 66687622, 66687878, 66691511, 66696554, 66697741, 66705490, 66716710, 66721596, 66746636
2152	10	-	1	2152	75762451
5491	10	-	37	948, 200, 135, 44, 124, 153, 91, 183, 84, 162, 92, 196, 201, 135, 232, 149, 122, 115, 93, 110, 106, 111, 126, 158, 139, 30, 12, 96, 102, 174, 213, 98, 146, 64, 91, 153, 103	87770920, 87772124, 87772969, 87773465, 87773632, 87774697, 87775887, 87776736, 87778698, 87778907, 87779493, 87780978, 87781677, 87781995, 87782285, 87784896, 87785494, 87785716, 87787450, 87788215, 87788410, 87788631, 87789042, 87789478, 87791524, 87791968, 87792860, 87792986, 87793752, 87793982, 87795291, 87795694, 87797511, 87799373, 87800167, 87800807, 87802010
4169	10	-	19	1602, 105, 52, 171, 131, 95, 207, 93, 123, 88, 180, 156, 152, 131, 175, 90, 157, 138, 323	89715348, 89717439, 89717798, 89720766, 89721894, 89722194, 89723815, 89727807, 89730069, 89730270, 89730720, 89731285, 89731875, 89732239, 89734935, 89736579, 89739156, 89742994, 89748866
4332	10	-	19	1602, 105, 52, 171, 131, 95, 207, 93, 123, 88, 180, 156, 152, 131, 175, 90, 157, 138, 486	89715348, 89717439, 89717798, 89720766, 89721894, 89722194, 89723815, 89727807, 89730069, 89730270, 89730720, 89731285, 89731875, 89732239, 89734935, 89736579, 89739156, 89742994, 89756662
369	10	-	4	86, 62, 182, 39	91895707, 91896015, 91896633, 91899249
732	10	-	2	158, 574	91899620, 91899898
4931	10	-	15	1564, 253, 113, 58, 30, 91, 153, 189, 182, 166, 199, 116, 142, 1372, 303	93510441, 93512279, 93513077, 93513406, 93513966, 93516646, 93517137, 93517636, 93518267, 93526875, 93532330, 93533031, 93556372, 93598977, 93642493
681	10	-	6	138, 72, 86, 124, 77, 184	96556834, 96557802, 96559744, 96560139, 96561320, 96562341
654	10	-	6	111, 58, 149, 57, 114, 165	96563230, 96564870, 96566126, 96567659, 96567830, 96569421
524	10	-	3	60, 304, 160	98836354, 98875907, 98887652
6210	10	-	9	4739, 64, 156, 96, 72, 8, 89, 149, 837	96590496, 96611172, 96617794, 96637068, 96682772, 96705821, 96707515, 96723948, 96870832
5931	10	-	39	792, 56, 80, 141, 120, 95, 76, 161, 92, 118, 121, 92, 66, 120, 114, 174, 192, 138, 134, 167, 196, 117, 140, 91, 139, 120, 170, 111, 59, 166, 142, 186, 142, 227, 104, 165, 205, 102, 300	99477642, 99479035, 99480587, 99482444, 99482803, 99483379, 99483568, 99484127, 99488572, 99490379, 99490847, 99492431, 99493336, 99497771, 99499742, 99500566, 99502837, 99503844, 99510656, 99512076, 99514738, 99518799, 99521824, 99522593, 99523191, 99523504, 99524035, 99525079, 99525473, 99529137, 99532634, 99533760, 99534201, 99536102, 99536964, 99539078, 99542399, 99544268, 99550337
1556	10	-	2	1404, 152	107957997, 107959962
1273	10	-	2	764, 509	109607256, 109608808
2509	10	-	5	1842, 102, 119, 53, 393	109932621, 109934612, 109935393, 109935589, 109936550
1682	10	-	3	1495, 65, 122	110019641, 110021216, 110021881
4068	10	-	14	2289, 103, 117, 96, 72, 161, 127, 73, 87, 180, 124, 95, 49, 495	109808712, 109811677, 109812797, 109813948, 109817111, 109830987, 109836678, 109837548, 109839572, 109841930, 109842465, 109844384, 109845179, 109847532
424	11	-	2	131, 293	2161342, 2182191
332	11	-	2	57, 275	3011606, 3025889
2559	11	-	5	1775, 168, 214, 341, 61	14520817, 14524430, 14525855, 14534077, 14535887
904	11	-	3	612, 75, 217	15108673, 15129533, 15149960
4923	11	-	2	2550, 2373	2118436, 2121836
5438	11	-	6	2550, 2314, 142, 140, 203, 89	2118436, 2121836, 2125236, 2127948, 2128634, 2130786
3200	11	-	5	2626, 142, 140, 203, 89	2121524, 2125236, 2127948, 2128634, 2130786
5640	11	-	1	5640	15068282
4766	11	-	10	2270, 176, 176, 187, 287, 168, 133, 347, 990, 32	25433777, 25436607, 25437718, 25438004, 25438413, 25439214, 25439704, 25440183, 25442033, 25444137
536	11	-	2	118, 418	31413475, 31432086
324	11	+	2	202, 122	34610828, 34611586
2894	11	-	11	546, 214, 115, 161, 68, 272, 183, 935, 163, 135, 102	34381635, 34383189, 34384822, 34391087, 34394036, 34486501, 34520298, 34524675, 34525846, 34536696, 34550820
7354	11	-	6	6949, 97, 83, 29, 65, 131	58040739, 58050374, 58058572, 58069651, 58070596, 58072050
4968	11	-	7	3633, 149, 121, 135, 126, 233, 571	60167011, 60200762, 60201367, 60211333, 60427186, 60498720, 60870665
5323	11	-	14	3714, 179, 128, 126, 79, 164, 100, 89, 132, 95, 100, 108, 134, 175	66552358, 66556394, 66559912, 66562078, 66571157, 66572176, 66573048, 66573480, 66574315, 66580333, 66584610, 66590810, 66595768, 66609071
6849	11	-	22	1346, 670, 125, 205, 264, 133, 30, 176, 165, 117, 88, 98, 145, 23, 141, 142, 159, 128, 112, 122, 150, 2310	67289703, 67291054, 67292756, 67295555, 67296563, 67300701, 67301709, 67303068, 67304518, 67305081, 67308902, 67311876, 67313031, 67313859, 67318034, 67320301, 67321534, 67323567, 67325146, 67341012, 67345251, 67435898
8641	11	-	17	4863, 175, 88, 17, 43, 135, 161, 59, 104, 120, 117, 1329, 345, 339, 291, 288, 167	68824034, 68831470, 68834318, 68836927, 68844418, 68853608, 68857287, 68857713, 68860764, 68865458, 68866635, 68869213, 68875798, 68876962, 68885745, 68888951, 68911829
1142	11	-	3	675, 150, 317	70331923, 70332994, 70334369
994	11	-	3	675, 150, 169	70331923, 70332994, 70334553
4756	11	-	19	2589, 141, 222, 82, 59, 68, 64, 86, 120, 158, 140, 99, 114, 100, 150, 202, 202, 58, 102	69976279, 69980463, 69981669, 69982661, 69982892, 69983677, 69984678, 69984953, 69986047, 69986844, 69988008, 69988403, 69988822, 69989894, 69990184, 69991734, 69992345, 69993596, 69997296
4673	11	-	19	2589, 141, 222, 82, 59, 68, 64, 86, 120, 158, 140, 99, 114, 100, 150, 202, 202, 58, 19	69976279, 69980463, 69981669, 69982661, 69982892, 69983677, 69984678, 69984953, 69986047, 69986844, 69988008, 69988403, 69988822, 69989894, 69990184, 69991734, 69992345, 69993596, 69997987
555	11	-	2	78, 477	79509771, 79513675
5889	11	-	10	4819, 107, 77, 105, 116, 118, 91, 127, 63, 266	75297951, 75304256, 75313916, 75314782, 75315691, 75327384, 75339668, 75342399, 75343474, 75360500
5934	11	-	11	4819, 107, 77, 105, 45, 116, 118, 91, 127, 63, 266	75297951, 75304256, 75313916, 75314782, 75314973, 75315691, 75327384, 75339668, 75342399, 75343474, 75360500
2119	11	-	6	1536, 117, 183, 94, 143, 46	82441305, 82444180, 82444499, 82444850, 82448657, 82449728
5122	11	-	47	739, 81, 54, 166, 170, 81, 83, 91, 104, 43, 90, 148, 48, 90, 99, 85, 83, 57, 120, 72, 120, 73, 43, 52, 90, 223, 47, 90, 47, 91, 36, 75, 171, 81, 108, 60, 154, 68, 87, 125, 55, 33, 94, 131, 69, 312, 83	81635311, 81639146, 81666381, 81681988, 81686160, 81689700, 81696608, 81696967, 81702985, 81705955, 81706754, 81710876, 81746651, 81748912, 81755732, 81756558, 81757595, 81761522, 81762453, 81766773, 81772464, 81773216, 81781021, 81785280, 81787323, 81789998, 81794399, 81810800, 81811398, 81811655, 81813136, 81814328, 81818628, 81820405, 81823557, 81825923, 81826083, 81827404, 81829928, 81830837,…
5118	11	-	47	739, 81, 54, 166, 170, 81, 83, 88, 104, 43, 90, 148, 47, 90, 99, 85, 83, 57, 120, 72, 120, 73, 43, 52, 90, 223, 47, 90, 47, 91, 36, 75, 171, 81, 108, 60, 154, 68, 87, 125, 55, 33, 94, 131, 69, 312, 83	81635311, 81639146, 81666381, 81681988, 81686160, 81689700, 81696608, 81696970, 81702985, 81705955, 81706754, 81710876, 81746651, 81748912, 81755732, 81756558, 81757595, 81761522, 81762453, 81766773, 81772464, 81773216, 81781021, 81785280, 81787323, 81789998, 81794399, 81810800, 81811398, 81811655, 81813136, 81814328, 81818628, 81820405, 81823557, 81825923, 81826083, 81827404, 81829928, 81830837,…
2907	11	-	15	1010, 220, 168, 132, 150, 68, 77, 140, 70, 94, 133, 110, 122, 70, 343	82597189, 82598291, 82602177, 82602507, 82603140, 82603418, 82603591, 82603763, 82604681, 82604961, 82605326, 82605656, 82605886, 82606434, 82621801
15428	11	-	17	13367, 121, 179, 170, 127, 69, 672, 126, 12, 34, 34, 14, 16, 202, 61, 104, 120	77950552, 77967027, 77972808, 78068918, 78120635, 78159181, 78206628, 78292071, 78293058, 78293241, 78294398, 78313874, 78324123, 78324178, 78380159, 78477546, 78501299
4425	11	-	8	3358, 94, 144, 189, 203, 140, 269, 28	86084478, 86089201, 86093790, 86095263, 86096316, 86099402, 86107581, 86114215
4437	11	-	8	3358, 94, 144, 189, 203, 140, 269, 40	86084478, 86089201, 86093790, 86095263, 86096316, 86099402, 86107581, 86114251
2603	12	-	3	2519, 61, 23	207273, 212959, 213222
3188	12	-	3	2796, 61, 331	4808263, 4813519, 4813902
3010	12	-	4	2796, 61, 127, 26	4808263, 4813519, 4813902, 4832096
1598	12	-	2	98, 1500	11246621, 11252681
2030	12	-	8	1311, 93, 68, 91, 138, 58, 155, 116	17247457, 17249763, 17252011, 17262455, 17272783, 17274149, 17278047, 17284874
2031	12	-	8	1311, 93, 69, 91, 138, 58, 155, 116	17247457, 17249763, 17252011, 17262455, 17272783, 17274149, 17278047, 17284874
599	12	-	2	495, 104	17764041, 17766424
572	12	-	4	104, 132, 111, 225	17771069, 17775591, 17776114, 17780467
3870	12	-	23	1171, 93, 168, 116, 85, 255, 112, 44, 87, 240, 146, 59, 94, 99, 111, 66, 198, 180, 27, 182, 195, 97, 45	15898171, 15899551, 15900854, 15902198, 15904987, 15905510, 15907727, 15908859, 15910267, 15911341, 15912044, 15912302, 15912894, 15913326, 15915791, 15916191, 15917095, 15919853, 15920134, 15921282, 15922917, 15929290, 15942656
1292	12	-	2	416, 876	25116777, 25399841
4137	12	-	4	3715, 65, 144, 213	32868850, 32872703, 32896654, 32897247
946	12	-	4	317, 218, 135, 276	35530497, 35531088, 35534670, 35536251
2243	12	-	4	1977, 98, 83, 85	35916544, 35919650, 35920178, 35921623
370	12	-	2	136, 234	36354143, 36355178
188	12	-	2	156, 32	36487262, 36488269
5012	12	-	16	2175, 223, 196, 164, 222, 104, 156, 120, 147, 191, 124, 107, 152, 224, 208, 499	36318304, 36321731, 36322093, 36322753, 36323745, 36324143, 36325956, 36326549, 36327257, 36328489, 36330404, 36331025, 36332948, 36333191, 36334336, 36335271
2639	12	-	9	1156, 224, 92, 153, 148, 120, 95, 185, 466	37956095, 37969065, 37987830, 37995919, 37999252, 38000257, 38002344, 38004088, 38005875
2290	12	-	9	1156, 224, 92, 153, 148, 120, 95, 185, 117	37956095, 37969065, 37987830, 37995919, 37999252, 38000257, 38002344, 38004088, 38007856
873	12	-	2	141, 732	45691634, 45800815
600	12	-	3	141, 279, 180	45691634, 45913744, 45927912
908	12	-	2	728, 180	45913295, 45927912
4041	13	-	31	1042, 26, 27, 43, 74, 76, 56, 87, 103, 103, 109, 109, 92, 93, 100, 140, 183, 82, 106, 60, 41, 117, 131, 125, 107, 99, 122, 249, 116, 83, 140	11668792, 11685881, 11687892, 11688457, 11690707, 11692397, 11692778, 11695938, 11697502, 11705824, 11708347, 11717716, 11720731, 11722188, 11722367, 11724669, 11730993, 11732358, 11790543, 11793163, 11796193, 11798704, 11800049, 11801197, 11823033, 11825896, 11826650, 11828415, 11829487, 11829891, 11833788
3979	13	-	31	1042, 26, 27, 43, 74, 76, 56, 87, 103, 103, 109, 109, 92, 93, 100, 140, 183, 82, 106, 60, 41, 117, 131, 125, 107, 99, 122, 249, 54, 83, 140	11668792, 11685881, 11687892, 11688457, 11690707, 11692397, 11692778, 11695938, 11697502, 11705824, 11708347, 11717716, 11720731, 11722188, 11722367, 11724669, 11730993, 11732358, 11790543, 11793163, 11796193, 11798704, 11800049, 11801197, 11823033, 11825896, 11826650, 11828415, 11829549, 11829891, 11833788
4049	13	-	31	1042, 26, 27, 43, 74, 76, 56, 87, 103, 103, 109, 109, 92, 93, 100, 140, 183, 82, 106, 60, 41, 117, 131, 125, 107, 99, 122, 257, 116, 83, 140	11668792, 11685881, 11687892, 11688457, 11690707, 11692397, 11692778, 11695938, 11697502, 11705824, 11708347, 11717716, 11720731, 11722188, 11722367, 11724669, 11730993, 11732358, 11790543, 11793163, 11796193, 11798704, 11800049, 11801197, 11823033, 11825896, 11826650, 11828415, 11829487, 11829891, 11833788
9089	12	-	55	1359, 158, 28, 14, 105, 155, 113, 178, 136, 97, 97, 121, 144, 111, 121, 98, 270, 123, 156, 204, 156, 216, 42, 57, 108, 100, 138, 119, 90, 114, 114, 125, 89, 101, 189, 147, 135, 151, 146, 82, 104, 151, 164, 162, 171, 210, 111, 110, 99, 82, 110, 139, 133, 653, 483	43387446, 43389385, 43389646, 43389809, 43390155, 43390407, 43392371, 43392872, 43393640, 43394842, 43396107, 43397233, 43398030, 43399525, 43401591, 43403417, 43405508, 43405891, 43408760, 43409654, 43410885, 43414189, 43415679, 43415952, 43417406, 43417603, 43417947, 43423300, 43425582, 43426226, 43426428, 43428321, 43428711, 43436606, 43438197, 43439733, 43441492, 43443791, 43445086, 43446718,…
1084	13	-	7	21, 90, 134, 64, 74, 129, 572	38771759, 38805410, 38936668, 38998504, 39079108, 39275890, 39401082
843	13	-	2	271, 572	39275748, 39401082
1055	13	-	4	903, 39, 69, 44	38652289, 38660212, 38672832, 38771630
3507	13	-	5	1247, 136, 941, 525, 658	45246588, 45248782, 45250196, 45273383, 45283676
10546	13	-	27	7309, 136, 149, 129, 147, 62, 91, 167, 157, 57, 84, 160, 159, 126, 69, 173, 64, 89, 88, 121, 53, 45, 79, 43, 108, 155, 526	32430988, 32447925, 32451899, 32457368, 32458859, 32461299, 32461525, 32463534, 32466254, 32470772, 32470917, 32472409, 32481129, 32482943, 32489013, 32501065, 32504722, 32521976, 32526055, 32535579, 32535974, 32536511, 32541697, 32541873, 32559384, 32575563, 32610713
10548	13	-	27	7309, 136, 149, 129, 147, 62, 91, 167, 157, 57, 84, 160, 161, 126, 69, 173, 64, 89, 88, 121, 53, 45, 79, 43, 108, 155, 526	32430988, 32447925, 32451899, 32457368, 32458859, 32461299, 32461525, 32463534, 32466254, 32470772, 32470917, 32472409, 32481129, 32482943, 32489013, 32501065, 32504722, 32521976, 32526055, 32535579, 32535974, 32536511, 32541697, 32541873, 32559384, 32575563, 32610713
729	13	-	2	613, 116	47395325, 47400065
4964	13	-	21	817, 177, 87, 239, 214, 192, 107, 88, 180, 232, 242, 243, 215, 162, 36, 126, 126, 258, 198, 660, 365	46630838, 46639105, 46661260, 46661426, 46662103, 46663580, 46670574, 46671752, 46672514, 46673526, 46674502, 46675626, 46676196, 46679221, 46680798, 46682166, 46682718, 46683354, 46684107, 46696854, 46747563
4958	13	-	23	817, 177, 41, 4, 41, 234, 214, 192, 107, 88, 180, 232, 242, 243, 215, 162, 36, 126, 126, 258, 198, 660, 365	46630838, 46639105, 46639772, 46639883, 46661034, 46661431, 46662103, 46663580, 46670574, 46671752, 46672514, 46673526, 46674502, 46675626, 46676196, 46679221, 46680798, 46682166, 46682718, 46683354, 46684107, 46696854, 46747563
2146	13	-	3	1217, 725, 204	48608447, 48614239, 48711073
6424	13	-	18	4552, 81, 161, 126, 72, 72, 66, 72, 69, 72, 72, 69, 72, 216, 72, 72, 72, 436	47945375, 47952329, 47955959, 47957922, 47959606, 47960077, 47961326, 47962284, 47963491, 47965420, 47965680, 47968415, 47983062, 47988301, 48023767, 48033885, 48036224, 48066002
5934	13	-	19	2067, 1995, 81, 161, 126, 72, 72, 66, 72, 69, 72, 72, 69, 72, 216, 72, 72, 72, 436	47945375, 47947932, 47952329, 47955959, 47957922, 47959606, 47960077, 47961326, 47962284, 47963491, 47965420, 47965680, 47968415, 47983062, 47988301, 48023767, 48033885, 48036224, 48066002
3654	13	-	14	2237, 108, 171, 91, 129, 66, 96, 141, 37, 107, 96, 135, 121, 119	64658687, 64661491, 64668233, 64670753, 64671450, 64676109, 64677088, 64677851, 64678624, 64679876, 64681883, 64684002, 64686247, 64688336
3568	13	-	14	2237, 108, 171, 91, 129, 66, 96, 141, 37, 107, 96, 135, 121, 33	64658687, 64661491, 64668233, 64670753, 64671450, 64676109, 64677088, 64677851, 64678624, 64679876, 64681883, 64684002, 64686247, 64688422
5046	13	-	23	1467, 100, 159, 200, 115, 150, 145, 150, 80, 206, 157, 149, 246, 183, 219, 113, 190, 123, 137, 99, 136, 189, 333	68151137, 68155455, 68155645, 68157894, 68159058, 68159662, 68160809, 68162615, 68163937, 68165745, 68166242, 68168926, 68170777, 68172559, 68173322, 68174404, 68178202, 68179754, 68181127, 68183623, 68187941, 68192889, 68210586
4936	13	-	10	1141, 185, 128, 241, 157, 1511, 144, 64, 926, 439	70179810, 70185527, 70186365, 70189082, 70191067, 70192546, 70200343, 70209497, 70210184, 70212947
7956	13	-	28	2819, 100, 159, 200, 115, 150, 145, 138, 80, 206, 157, 179, 143, 154, 246, 189, 222, 113, 190, 123, 137, 99, 118, 189, 167, 131, 305, 982	68241455, 68246244, 68250133, 68251191, 68252380, 68252688, 68254335, 68255332, 68257936, 68258700, 68263588, 68264590, 68266415, 68267032, 68267630, 68271275, 68271547, 68273552, 68274678, 68274959, 68275499, 68275724, 68276201, 68277141, 68280638, 68283596, 68287827, 68368760
7960	13	-	28	2819, 100, 159, 200, 115, 150, 145, 138, 80, 210, 157, 179, 143, 154, 246, 189, 222, 113, 190, 123, 137, 99, 118, 189, 167, 131, 305, 982	68241455, 68246244, 68250133, 68251191, 68252380, 68252688, 68254335, 68255332, 68257936, 68258700, 68263588, 68264590, 68266415, 68267032, 68267630, 68271275, 68271547, 68273552, 68274678, 68274959, 68275499, 68275724, 68276201, 68277141, 68280638, 68283596, 68287827, 68368760
5124	13	-	25	1557, 56, 92, 155, 105, 88, 1170, 91, 69, 66, 92, 56, 21, 106, 108, 68, 125, 124, 151, 138, 132, 18, 111, 112, 313	77511568, 77514811, 77519525, 77520043, 77521085, 77526521, 77527120, 77530750, 77531750, 77536938, 77537712, 77538270, 77538524, 77540296, 77541542, 77545608, 77546143, 77553851, 77556769, 77557304, 77559092, 77559229, 77561672, 77563579, 77575726
9007	13	-	45	1098, 123, 147, 405, 249, 71, 37, 18, 83, 137, 161, 145, 209, 200, 155, 147, 88, 185, 197, 170, 126, 137, 154, 23, 88, 89, 5, 49, 220, 187, 170, 142, 1058, 122, 659, 144, 114, 114, 511, 101, 160, 112, 47, 86, 364	70816624, 70824813, 70827578, 70827847, 70829037, 70829834, 70830136, 70830328, 70830396, 70834847, 70838050, 70841390, 70845232, 70848960, 70855896, 70858727, 70861618, 70862260, 70863085, 70867003, 70869557, 70870922, 70871449, 70871646, 70871869, 70871976, 70872074, 70873560, 70927615, 70933841, 70936182, 70938391, 70940920, 70944616, 70945947, 70949487, 70952113, 70955418, 70985074, 70985590,…
10297	13	-	61	1098, 123, 147, 405, 249, 71, 37, 18, 295, 15, 25, 84, 205, 116, 82, 9, 33, 34, 127, 92, 22, 138, 35, 30, 28, 137, 161, 145, 209, 200, 155, 147, 88, 185, 197, 170, 126, 137, 154, 23, 88, 89, 5, 49, 220, 187, 170, 142, 1061, 122, 659, 144, 114, 114, 511, 101, 160, 112, 47, 86, 364	70816624, 70824813, 70827578, 70827847, 70829037, 70829834, 70830136, 70830328, 70830396, 70830727, 70830777, 70830868, 70831114, 70831334, 70833036, 70833305, 70833536, 70833744, 70833967, 70834196, 70834401, 70834517, 70834673, 70834735, 70834778, 70834847, 70838050, 70841390, 70845232, 70848960, 70855896, 70858727, 70861618, 70862260, 70863085, 70867003, 70869557, 70870922, 70871449, 70871646,…
10138	13	-	61	1098, 123, 147, 405, 249, 71, 37, 18, 295, 15, 25, 84, 205, 116, 82, 9, 33, 34, 127, 92, 22, 138, 35, 30, 28, 137, 161, 145, 209, 200, 155, 147, 88, 185, 197, 170, 126, 137, 154, 4, 14, 84, 89, 5, 49, 220, 187, 170, 142, 1058, 122, 659, 114, 114, 511, 101, 160, 112, 44, 86, 364	70816624, 70824813, 70827578, 70827847, 70829037, 70829834, 70830136, 70830328, 70830396, 70830727, 70830777, 70830868, 70831114, 70831334, 70833036, 70833305, 70833536, 70833744, 70833967, 70834196, 70834401, 70834517, 70834673, 70834735, 70834778, 70834847, 70838050, 70841390, 70845232, 70848960, 70855896, 70858727, 70861618, 70862260, 70863085, 70867003, 70869557, 70870922, 70871449, 70871686,…
9923	13	-	18	5632, 88, 203, 135, 862, 179, 202, 237, 145, 145, 555, 99, 154, 110, 107, 124, 128, 818	72376270, 72387163, 72388568, 72399225, 72405963, 72407618, 72410210, 72413966, 72414923, 72421760, 72423247, 72425206, 72426551, 72440096, 72472046, 72534078, 72544742, 72672057
9944	13	-	18	5632, 88, 203, 135, 862, 200, 202, 237, 145, 145, 555, 99, 154, 110, 107, 124, 128, 818	72376270, 72387163, 72388568, 72399225, 72405963, 72407618, 72410210, 72413966, 72414923, 72421760, 72423247, 72425206, 72426551, 72440096, 72472046, 72534078, 72544742, 72672057
303	13	-	2	59, 244	72635694, 72636420
2260	13	-	4	1371, 250, 176, 463	79459415, 79461532, 79468028, 79475665
2261	13	-	4	1371, 250, 177, 463	79459415, 79461532, 79468028, 79475665
2262	13	-	4	1371, 250, 178, 463	79459415, 79461532, 79468028, 79475665
3931	13	-	20	644, 106, 89, 157, 143, 318, 70, 116, 118, 60, 258, 120, 94, 215, 136, 114, 186, 93, 62, 832	81082151, 81087388, 81090501, 81091934, 81093536, 81104454, 81104987, 81105481, 81110215, 81119922, 81137986, 81139851, 81141684, 81147211, 81152309, 81154606, 81157277, 81158926, 81163751, 81183552
4146	13	-	22	644, 106, 89, 157, 139, 42, 322, 69, 116, 118, 60, 174, 258, 120, 94, 215, 136, 114, 186, 93, 62, 832	81082151, 81087388, 81090501, 81091934, 81093536, 81098350, 81104450, 81104987, 81105481, 81110215, 81119922, 81127534, 81137986, 81139851, 81141684, 81147211, 81152309, 81154606, 81157277, 81158926, 81163751, 81183552
4040	13	-	6	3273, 218, 232, 95, 130, 92	81826382, 81835777, 81838026, 81839779, 81854808, 81855527
1428	13	-	10	445, 103, 77, 123, 106, 102, 93, 68, 249, 62	87109180, 87109751, 87110064, 87110269, 87110687, 87110945, 87111312, 87111718, 87112060, 87112532
8583	13	-	18	5819, 150, 235, 189, 128, 224, 211, 131, 63, 244, 184, 106, 148, 232, 103, 109, 150, 157	85796703, 85805883, 85807924, 85808429, 85810726, 85812110, 85813702, 85816726, 85817694, 85820290, 85824028, 85827067, 85827558, 85827998, 85829696, 85846549, 85900842, 85926478
8522	13	-	18	5823, 150, 237, 121, 128, 224, 211, 131, 63, 245, 184, 106, 148, 232, 103, 109, 150, 157	85796703, 85805883, 85807924, 85808429, 85810726, 85812110, 85813702, 85816726, 85817694, 85820289, 85824028, 85827067, 85827558, 85827998, 85829696, 85846549, 85900842, 85926478
2367	13	-	4	1865, 156, 174, 172	88187698, 88189723, 88191062, 88197210
2035	13	-	11	621, 75, 101, 55, 46, 132, 74, 112, 101, 85, 633	88200511, 88202598, 88203473, 88203784, 88204256, 88205460, 88205915, 88206335, 88207077, 88208167, 88209976
2036	13	-	11	621, 75, 101, 55, 46, 133, 74, 112, 101, 85, 633	88200511, 88202598, 88203473, 88203784, 88204256, 88205460, 88205915, 88206335, 88207077, 88208167, 88209976
800	13	-	2	351, 449	89715317, 89716726
306	13	-	2	113, 193	92988981, 93110612
4825	13	-	15	3031, 58, 79, 67, 49, 58, 146, 305, 111, 287, 85, 12, 178, 166, 193	97917052, 97920544, 97922497, 97927785, 97932003, 97932903, 97933106, 97933961, 97935864, 97937612, 97944328, 97944817, 97967223, 97972692, 98030536
730	14	-	2	453, 277	5181654, 5211058
1469	14	+	2	1412, 57	5339960, 5341497
6831	14	-	10	1391, 273, 151, 489, 819, 71, 3205, 132, 132, 168	16658154, 16661134, 16668584, 16670547, 16672423, 16676030, 16682163, 16689549, 16704708, 16819762
5526	14	-	26	1753, 80, 97, 162, 174, 69, 73, 179, 162, 114, 192, 71, 272, 134, 175, 114, 155, 88, 158, 77, 180, 161, 136, 180, 74, 496	20380035, 20382442, 20384815, 20389299, 20392369, 20395056, 20403933, 20405073, 20413250, 20415512, 20432149, 20440138, 20453929, 20460341, 20475007, 20477733, 20478468, 20481125, 20487878, 20537180, 20573252, 20580300, 20591389, 20672129, 20691999, 20739164
8750	14	-	3	4266, 217, 4267	56605149, 56825797, 57320710
2700	14	-	8	2008, 49, 160, 10, 80, 127, 158, 108	82090273, 82092772, 82093317, 82093801, 82100042, 82102663, 82104725, 82111908
4972	14	-	2	3382, 1590	84286194, 84290562
3177	14	-	12	1197, 115, 112, 246, 145, 111, 158, 172, 324, 465, 62, 70	87371369, 87373119, 87373362, 87373648, 87374188, 87374852, 87375918, 87376322, 87377041, 87377813, 87379464, 87380125
3165	14	-	13	1197, 115, 112, 246, 145, 111, 158, 250, 324, 86, 289, 62, 70	87371369, 87373119, 87373362, 87373648, 87374188, 87374852, 87375918, 87376322, 87377041, 87377813, 87377989, 87379464, 87380125
1378	14	-	4	931, 99, 193, 155	110116813, 110152422, 110165470, 110169093
1170	14	-	4	591, 193, 116, 270	110151930, 110165470, 110169093, 110169711
389	14	-	2	234, 155	110165429, 110169093
2525	14	-	6	253, 120, 135, 77, 955, 985	109197209, 109204441, 109207835, 109246575, 109426656, 109434045
1465	15	-	6	28, 82, 116, 109, 881, 249	2896418, 2899083, 2899377, 2908555, 2998317, 3012300
2815	15	-	4	2246, 242, 111, 216	9072202, 9075358, 9077016, 9081892
2218	15	-	7	1626, 79, 77, 85, 88, 153, 110	18824135, 18826898, 18827748, 18830830, 18831033, 18832464, 18834384
2283	15	-	7	1626, 79, 77, 85, 88, 153, 175	18824135, 18826898, 18827748, 18830830, 18831033, 18832464, 18834547
2259	15	-	3	1043, 168, 1048	26867047, 26868268, 26872785
1581	15	-	2	897, 684	26872150, 26873149
3411	15	-	5	1261, 132, 1435, 89, 494	27433942, 27435438, 27435856, 27437598, 27442981
604	15	-	3	314, 93, 197	40785977, 40793682, 40836117
534	15	-	2	246, 288	40788424, 40793682
1385	15	-	2	1193, 192	43182607, 43187181
5871	15	-	6	2657, 129, 145, 128, 2603, 209	44398117, 44402703, 44406682, 44413058, 44422432, 44427087
5727	15	-	6	2657, 129, 145, 128, 2603, 65	44398117, 44402703, 44406682, 44413058, 44422432, 44443900
654	15	-	2	435, 219	47303798, 47306261
4365	15	-	32	767, 109, 120, 93, 106, 164, 135, 55, 34, 25, 108, 97, 111, 118, 132, 108, 271, 100, 86, 85, 140, 109, 160, 103, 126, 107, 133, 105, 81, 111, 195, 171	59730064, 59737723, 59738588, 59741376, 59744192, 59745354, 59747005, 59747800, 59748501, 59748714, 59749441, 59755635, 59755864, 59757592, 59760302, 59764540, 59765758, 59768484, 59771714, 59774915, 59779507, 59779740, 59781442, 59782736, 59786115, 59787613, 59790358, 59790762, 59814153, 59816448, 59883623, 59884402
1887	15	-	10	379, 144, 148, 152, 135, 136, 173, 153, 116, 351	81233122, 81233954, 81237793, 81246226, 81308527, 81310047, 81322199, 81375485, 81422620, 81572753
2043	15	-	11	379, 144, 148, 152, 135, 136, 173, 156, 153, 116, 351	81233122, 81233954, 81237793, 81246226, 81308527, 81310047, 81322199, 81322781, 81375485, 81422620, 81572753
3730	15	-	8	1946, 158, 63, 136, 547, 90, 64, 726	83685575, 83716539, 83759620, 83809023, 83839417, 83923083, 83967956, 84046157
7109	15	-	23	2435, 177, 170, 160, 245, 159, 162, 210, 164, 165, 228, 472, 22, 98, 44, 25, 16, 21, 133, 105, 90, 610, 1198	85357211, 85361966, 85363501, 85365526, 85367933, 85370995, 85372377, 85375817, 85378351, 85389783, 85391854, 85392113, 85392731, 85393040, 85433874, 85433961, 85434065, 85434485, 85434700, 85442403, 85446221, 85448336, 85560731
6918	15	-	25	2435, 177, 170, 160, 245, 159, 162, 210, 164, 24, 165, 448, 16, 21, 22, 98, 44, 25, 16, 21, 133, 105, 90, 610, 1198	85357211, 85361966, 85363501, 85365526, 85367933, 85370995, 85372377, 85375817, 85378351, 85386022, 85389783, 85391854, 85392514, 85392564, 85392731, 85393040, 85433874, 85433961, 85434065, 85434485, 85434700, 85442403, 85446221, 85448336, 85560731
6469	15	-	39	441, 135, 96, 276, 126, 204, 309, 125, 166, 184, 197, 119, 127, 390, 91, 146, 177, 243, 256, 137, 124, 118, 88, 71, 310, 171, 269, 139, 104, 99, 64, 93, 112, 28, 157, 144, 218, 129, 86	33044153, 33044945, 33045435, 33046635, 33047018, 33049221, 33049821, 33050977, 33051188, 33051509, 33052343, 33052806, 33053014, 33053458, 33055334, 33055667, 33056059, 33056375, 33056783, 33059746, 33060125, 33060386, 33060589, 33060908, 33061570, 33062158, 33062508, 33063212, 33063434, 33063948, 33064270, 33065011, 33065346, 33065692, 33065814, 33066201, 33067516, 33068078, 33068677
8318	15	-	52	2275, 139, 101, 191, 211, 147, 6, 114, 123, 107, 58, 216, 114, 183, 138, 116, 44, 48, 67, 112, 134, 118, 114, 179, 112, 84, 147, 72, 126, 70, 116, 90, 87, 122, 124, 93, 66, 188, 80, 123, 83, 123, 198, 141, 68, 135, 96, 70, 83, 90, 117, 359	106628944, 106634564, 106635107, 106638744, 106650313, 106653489, 106654837, 106655031, 106656336, 106671671, 106673647, 106676070, 106676425, 106677990, 106678290, 106680672, 106686678, 106689709, 106690937, 106693291, 106695376, 106700606, 106702120, 106702415, 106704322, 106705065, 106705333, 106714821, 106716652, 106717614, 106719345, 106721552, 106722357, 106723287, 106723762, 106725964, 106…
998	15	+	2	751, 247	106682285, 106683101
738	16	-	2	440, 298	7161611, 7166040
5208	16	-	28	2008, 92, 83, 83, 146, 84, 88, 220, 118, 88, 202, 75, 27, 112, 141, 69, 64, 83, 115, 79, 213, 143, 88, 201, 71, 79, 84, 352	7168097, 7175558, 7177270, 7177698, 7178519, 7179240, 7179420, 7180793, 7181093, 7181548, 7184451, 7189457, 7191790, 7193350, 7196817, 7198885, 7201752, 7204158, 7205456, 7207337, 7212917, 7214805, 7216422, 7218067, 7223352, 7232926, 7247417, 7248622
4989	16	-	28	2008, 92, 83, 83, 146, 84, 88, 220, 118, 88, 202, 75, 28, 112, 141, 69, 64, 85, 115, 79, 213, 143, 88, 201, 71, 79, 84, 130	7168097, 7175558, 7177270, 7177698, 7178519, 7179240, 7179420, 7180793, 7181093, 7181548, 7184451, 7189457, 7191790, 7193350, 7196817, 7198885, 7201752, 7204156, 7205456, 7207337, 7212917, 7214805, 7216422, 7218067, 7223352, 7232926, 7247417, 7299318
5632	16	-	5	5303, 113, 95, 111, 10	8167591, 8177740, 8178284, 8194124, 8194356
5816	16	-	5	5303, 33, 113, 95, 272	8167591, 8174414, 8177740, 8178284, 8194124
5421	16	-	12	3703, 131, 176, 298, 193, 145, 100, 97, 103, 163, 213, 99	10059692, 10063480, 10064537, 10069692, 10073042, 10076554, 10079959, 10080191, 10085509, 10087984, 10092287, 10105776
7566	16	-	11	4911, 85, 90, 87, 84, 196, 163, 91, 197, 1453, 209	13051209, 13066198, 13071919, 13073855, 13076418, 13088225, 13099608, 13114119, 13139669, 13140798, 13165552
2417	16	-	10	1374, 87, 111, 157, 119, 108, 132, 157, 82, 90	19616417, 19618948, 19619124, 19619395, 19620260, 19620933, 19624115, 19624610, 19624845, 19626860
1927	16	-	2	993, 934	28507725, 28508736
1913	16	-	2	1668, 245	28507725, 28510115
453	16	-	4	108, 143, 116, 86	30882459, 30882686, 30884047, 30884969
284	16	-	2	119, 165	30896241, 30898003
378	16	-	3	154, 116, 108	30906619, 30911872, 30912397
402	16	-	3	149, 162, 91	30923113, 30924726, 30927255
421	16	-	3	149, 162, 110	30923113, 30924726, 30928287
335	16	-	3	158, 67, 110	30933574, 30933974, 30934213
1371	16	-	2	843, 528	31410567, 31413821
1234	16	-	2	1028, 206	36313069, 36315633
6106	16	-	3	2462, 127, 3517	60243950, 60258785, 60327845
6486	16	-	37	287, 115, 93, 262, 73, 161, 136, 63, 198, 135, 137, 159, 121, 132, 173, 165, 359, 172, 191, 146, 220, 198, 191, 130, 143, 227, 155, 199, 217, 110, 178, 117, 171, 270, 246, 115, 321	54321635, 54322966, 54323162, 54324005, 54325479, 54326922, 54327491, 54327875, 54329798, 54335831, 54338033, 54338504, 54339702, 54342088, 54342549, 54347863, 54361151, 54364006, 54368086, 54368768, 54369020, 54370827, 54373344, 54377092, 54377359, 54380598, 54380945, 54382444, 54384307, 54385925, 54388863, 54395574, 54395878, 54398000, 54399072, 54401055, 54418976
6636	16	-	38	287, 115, 93, 260, 73, 161, 136, 63, 198, 135, 137, 159, 121, 132, 173, 359, 172, 191, 146, 220, 198, 191, 141, 130, 143, 227, 155, 174, 199, 217, 110, 178, 171, 270, 246, 115, 119, 321	54321635, 54322966, 54323162, 54324005, 54325479, 54326922, 54327491, 54327875, 54329798, 54335831, 54338033, 54338504, 54339702, 54342088, 54342549, 54361151, 54364006, 54368086, 54368768, 54369020, 54370827, 54373344, 54374556, 54377092, 54377359, 54380598, 54380945, 54381588, 54382444, 54384307, 54385925, 54388863, 54395878, 54398000, 54399072, 54401055, 54407983, 54418976
4271	16	-	19	1264, 106, 138, 71, 123, 191, 111, 122, 145, 5, 199, 145, 191, 124, 173, 90, 267, 185, 621	70868886, 70870256, 70870638, 70871066, 70871375, 70872901, 70873453, 70873890, 70874634, 70875000, 70875561, 70878085, 70880388, 70881784, 70884067, 70884474, 70886300, 70909954, 70923822
4927	16	-	37	817, 56, 23, 37, 164, 106, 39, 88, 117, 68, 60, 145, 137, 45, 107, 157, 115, 179, 127, 188, 122, 175, 184, 128, 54, 200, 142, 162, 165, 51, 89, 93, 158, 139, 156, 118, 16	79329889, 79332284, 79332814, 79334407, 79334666, 79338321, 79340176, 79340883, 79341141, 79344239, 79345566, 79345749, 79349049, 79349571, 79352094, 79352287, 79353265, 79354788, 79355214, 79357077, 79359588, 79361195, 79364587, 79365888, 79373532, 79374209, 79375883, 79378463, 79378770, 79383037, 79383179, 79390207, 79391204, 79391492, 79397229, 79398745, 79402582
6455	16	-	50	1215, 287, 192, 117, 147, 99, 162, 117, 126, 72, 108, 108, 75, 64, 182, 123, 144, 105, 66, 162, 222, 108, 57, 60, 202, 107, 73, 155, 93, 150, 111, 67, 54, 45, 51, 36, 93, 42, 36, 63, 16, 20, 72, 117, 45, 135, 81, 55, 89, 329	82899226, 82902219, 82903323, 82904484, 82904739, 82905206, 82905389, 82906526, 82907200, 82908050, 82908706, 82909090, 82909530, 82909744, 82910034, 82910499, 82913621, 82914320, 82914501, 82916230, 82918139, 82919652, 82920272, 82922201, 82922580, 82924255, 82924450, 82926970, 82927632, 82931769, 82932336, 82932979, 82933753, 82938010, 82938666, 82939175, 82939916, 82941438, 82943252, 82944997,…
1522	17	-	6	855, 77, 111, 197, 111, 171	3244864, 3275967, 3384841, 3478019, 3504267, 3508593
345	17	-	2	174, 171	3504204, 3508593
735	17	-	2	600, 135	5244232, 5246729
557	17	-	3	429, 99, 29	5324794, 5337747, 5339281
2420	17	-	4	2101, 96, 127, 96	5274939, 5278951, 5279499, 5313350
2830	17	-	3	2362, 61, 407	7968304, 7972290, 7972750
1125	17	-	2	1094, 31	8821311, 8823671
470	17	-	2	429, 41	12192213, 12194406
2306	17	-	3	2113, 85, 108	12187422, 12190484, 12192042
2098	17	-	3	1895, 173, 30	11016406, 11020372, 11021344
2291	17	-	3	1895, 170, 226	11016406, 11020372, 11021169
2652	17	-	3	1895, 170, 587	11016406, 11020372, 11021344
276	17	-	3	109, 132, 35	14918579, 14930836, 14935921
5110	17	-	9	3389, 257, 222, 120, 252, 566, 176, 82, 46	13811131, 13815685, 13818617, 13819928, 13820967, 13823881, 13832644, 13833305, 13834205
5095	17	-	9	3389, 257, 222, 120, 252, 566, 176, 82, 31	13811131, 13815685, 13818617, 13819928, 13820967, 13823881, 13832644, 13833305, 13838589
5100	17	-	8	3389, 257, 222, 120, 252, 566, 176, 118	13811131, 13815685, 13818617, 13819928, 13820967, 13823881, 13832644, 13838589
2038	17	-	2	1742, 296	19659510, 19670886
1660	17	-	2	1631, 29	20276905, 20326654
1517	17	-	3	1435, 45, 37	23725891, 23728396, 23731171
1521	17	-	2	1435, 86	23725891, 23731171
580	17	-	2	98, 482	25686497, 25773789
3047	17	-	4	2120, 55, 124, 748	24217988, 24226833, 24228269, 24229483
1929	17	-	9	926, 116, 124, 55, 88, 226, 134, 149, 111	27135128, 27140056, 27142390, 27145045, 27145842, 27150088, 27155880, 27156941, 27162506
3085	17	-	6	1087, 111, 77, 198, 149, 1463	32379261, 32380435, 32381879, 32393070, 32393982, 32688652
9615	17	-	24	3685, 205, 107, 142, 117, 270, 113, 206, 157, 180, 201, 124, 144, 122, 76, 110, 271, 125, 2551, 173, 136, 90, 114, 196	15361600, 15366912, 15369870, 15373541, 15375069, 15376472, 15377380, 15380020, 15382186, 15383878, 15384920, 15394097, 15399923, 15400957, 15407510, 15412427, 15414252, 15416783, 15431379, 15439680, 15448492, 15470204, 15471034, 15473470
754	17	-	3	231, 198, 325	33597173, 33599226, 33599722
1512	17	-	7	859, 102, 114, 131, 165, 88, 53	37255353, 37258601, 37259558, 37260827, 37277833, 37280215, 37283731
447	17	-	3	182, 155, 110	48253755, 48260311, 48263378
478	17	+	2	265, 213	48507133, 48771404
7739	17	-	24	3772, 498, 99, 108, 84, 163, 194, 139, 167, 227, 202, 127, 155, 153, 126, 96, 105, 162, 53, 129, 167, 151, 103, 559	32848421, 32855055, 32856401, 32857053, 32857894, 32858545, 32859771, 32860865, 32861316, 32862494, 32863570, 32864658, 32865510, 32867543, 32868148, 32869236, 32870071, 32871430, 32872858, 32873782, 32878383, 32879490, 32882185, 32895847
1377	17	-	2	1012, 365	60306677, 60308945
5055	17	-	8	1864, 178, 1805, 106, 203, 162, 201, 536	60175902, 60179420, 60181658, 60187383, 60189354, 60192285, 60234265, 60293008
5409	17	-	9	1864, 178, 1805, 106, 203, 162, 201, 138, 752	60175902, 60179420, 60181658, 60187383, 60189354, 60192285, 60234265, 60293008, 60302003
3060	17	-	10	2118, 163, 167, 120, 58, 36, 101, 35, 75, 187	66037925, 66042740, 66065702, 66073154, 66073365, 66079362, 66082983, 66095979, 66104587, 66167888
7554	17	-	4	3431, 3683, 334, 106	61349769, 61356933, 61377499, 61391859
7524	17	-	5	3431, 2082, 1571, 334, 106	61349769, 61356933, 61359045, 61377499, 61391859
8068	17	-	37	3196, 124, 175, 75, 58, 62, 171, 169, 131, 110, 112, 122, 124, 81, 110, 202, 115, 209, 137, 140, 115, 120, 94, 65, 103, 110, 124, 111, 92, 198, 120, 135, 210, 126, 111, 72, 539	71434185, 71440532, 71443237, 71446210, 71448254, 71454358, 71464410, 71466737, 71474173, 71480096, 71480296, 71481537, 71482224, 71488219, 71489579, 71493704, 71495658, 71497972, 71499786, 71504341, 71528250, 71529595, 71529849, 71533660, 71535783, 71536178, 71536612, 71542845, 71545213, 71551613, 71553174, 71554875, 71566938, 71570319, 71588618, 71611553, 71824749
6062	17	-	17	3977, 109, 125, 46, 252, 107, 210, 54, 111, 104, 137, 79, 141, 148, 60, 119, 283	71931349, 71937178, 71937381, 71941371, 71947100, 71947645, 71954011, 71954317, 71955324, 71957854, 71959610, 71961282, 71967101, 71967449, 71978771, 71980589, 72009803
11518	17	-	77	528, 72, 157, 98, 140, 99, 137, 151, 35, 235, 218, 141, 157, 67, 245, 153, 56, 62, 97, 146, 189, 77, 32, 23, 34, 14, 18, 7, 35, 20, 21, 146, 179, 192, 153, 167, 231, 170, 178, 611, 132, 199, 138, 150, 15, 20, 20, 7, 30, 40, 37, 5, 246, 200, 11, 18, 22, 17, 27, 19, 175, 145, 427, 8, 18, 24, 108, 18, 224, 154, 162, 1009, 220, 1636, 91, 199, 56	66569088, 66574394, 66574853, 66580465, 66580825, 66586630, 66588677, 66591134, 66594275, 66595027, 66597943, 66601652, 66605221, 66606920, 66612120, 66616440, 66617276, 66618161, 66619303, 66620078, 66622849, 66623407, 66628288, 66629568, 66629948, 66631990, 66632091, 66634324, 66635114, 66635660, 66635746, 66639441, 66641016, 66644638, 66654671, 66655592, 66657545, 66658984, 66661414, 66662506,…
2127	18	-	6	1267, 132, 76, 151, 144, 357	112044, 114366, 115621, 115941, 117330, 117933
7656	17	-	26	4624, 107, 150, 93, 172, 105, 93, 93, 93, 105, 111, 111, 111, 111, 111, 108, 105, 105, 114, 102, 102, 111, 111, 105, 72, 431	91514501, 91520842, 91538956, 91540166, 91543871, 91544911, 91546161, 91549176, 91555949, 91557931, 91559994, 91560219, 91564007, 91567485, 91571048, 91576053, 91578908, 91583698, 91588670, 91597903, 91598628, 91609723, 91616039, 91619033, 91626538, 91626709
1000	18	-	2	441, 559	2490311, 2492932
360	18	-	2	93, 267	2814616, 2822870
879	18	-	2	310, 569	2500326, 2501062
776	18	-	2	113, 663	6005335, 6016038
2035	18	-	5	887, 306, 145, 179, 518	6225165, 6229998, 6244853, 6269520, 6325172
7158	17	-	25	2147, 32, 106, 42, 126, 90, 74, 79, 156, 143, 280, 285, 126, 37, 85, 103, 159, 1894, 30, 55, 79, 93, 25, 180, 732	94817859, 94823467, 94825353, 94825769, 94825992, 94829061, 94829227, 94829879, 94830074, 94830683, 94831321, 94834262, 94836211, 94838361, 94840375, 94841938, 94842152, 94850993, 94854166, 94859226, 94862010, 94863548, 94887202, 94889133, 94941013
6691	17	-	26	2147, 32, 106, 42, 126, 90, 74, 79, 156, 143, 137, 65, 285, 126, 37, 103, 159, 1894, 30, 55, 79, 93, 25, 180, 394, 34	94817859, 94823467, 94825353, 94825769, 94825992, 94829061, 94829227, 94829879, 94830074, 94830683, 94831321, 94831536, 94834262, 94836211, 94838361, 94841938, 94842152, 94850993, 94854166, 94859226, 94862010, 94863548, 94887202, 94889133, 94941013, 94941798
6730	17	-	26	2147, 32, 106, 42, 126, 90, 74, 79, 156, 143, 140, 65, 285, 126, 37, 103, 159, 1894, 66, 55, 81, 93, 14, 189, 394, 34	94817859, 94823467, 94825353, 94825769, 94825992, 94829061, 94829227, 94829879, 94830074, 94830683, 94831321, 94831536, 94834262, 94836211, 94838361, 94841938, 94842152, 94850993, 94854166, 94859226, 94862010, 94863548, 94887202, 94889124, 94941013, 94941798
779	18	-	4	410, 95, 143, 131	17099628, 17118257, 17123393, 17166302
1665	18	-	3	1072, 78, 515	25841347, 25846655, 25868155
1374	18	-	5	1072, 78, 64, 44, 116	25841347, 25846655, 25868155, 25869477, 25869977
1861	18	-	2	1382, 479	31077341, 31088308
1293	18	-	3	256, 286, 751	31078871, 31088308, 31094774
5911	18	-	5	2415, 152, 3, 98, 3243	31195642, 31203703, 31205500, 31206457, 31209656
5381	18	-	38	440, 701, 39, 138, 109, 84, 57, 65, 16, 69, 44, 5, 115, 46, 29, 69, 148, 106, 213, 164, 64, 220, 103, 148, 117, 136, 183, 86, 200, 107, 185, 121, 70, 192, 112, 62, 506, 112	30893588, 30894033, 30895168, 30895431, 30895679, 30897184, 30897937, 30898191, 30898691, 30898743, 30899132, 30899195, 30899266, 30899430, 30900086, 30900181, 30900526, 30901526, 30902253, 30904549, 30904953, 30905624, 30907789, 30907989, 30908551, 30909280, 30909574, 30909897, 30910087, 30910733, 30910925, 30911191, 30911526, 30911737, 30916070, 30916280, 30916444, 30918445
5413	18	-	38	440, 701, 39, 138, 109, 84, 57, 65, 16, 69, 44, 5, 115, 46, 29, 69, 148, 106, 213, 164, 64, 220, 103, 148, 117, 136, 183, 86, 200, 107, 185, 121, 70, 192, 112, 62, 538, 112	30893588, 30894033, 30895168, 30895431, 30895679, 30897184, 30897937, 30898191, 30898691, 30898743, 30899132, 30899195, 30899266, 30899430, 30900086, 30900181, 30900526, 30901526, 30902253, 30904549, 30904953, 30905624, 30907789, 30907989, 30908551, 30909280, 30909574, 30909897, 30910087, 30910733, 30910925, 30911191, 30911526, 30911737, 30916070, 30916280, 30916444, 30918445
4073	18	-	4	3421, 104, 203, 345	31782703, 31790836, 31801712, 31806512
4154	18	-	5	3418, 104, 203, 148, 281	31782703, 31790836, 31801712, 31858610, 31868374
7421	18	-	17	4590, 123, 98, 207, 235, 184, 104, 141, 149, 90, 147, 207, 164, 143, 143, 114, 582	38095393, 38101340, 38113816, 38116712, 38120111, 38130157, 38137184, 38141817, 38146959, 38148460, 38149550, 38165260, 38167465, 38181339, 38204480, 38231265, 38385555
1477	18	-	5	1028, 57, 118, 101, 173	52717381, 52718986, 52722147, 52733481, 52733913
5759	18	-	19	3161, 165, 21, 59, 81, 141, 177, 156, 132, 218, 89, 120, 91, 102, 63, 61, 118, 138, 666	41544240, 41568029, 41573785, 41576316, 41578553, 41578725, 41579215, 41580867, 41583630, 41585954, 41587036, 41587811, 41589870, 41594264, 41595075, 41596041, 41599961, 41602153, 41665686
1647	18	-	3	1327, 109, 211	57627429, 57630784, 57642681
1488	18	-	1	1488	58104949
3725	18	-	20	1975, 81, 8, 61, 59, 30, 148, 65, 135, 48, 130, 72, 59, 88, 94, 127, 113, 184, 138, 110	57780143, 57785782, 57786355, 57787117, 57789199, 57789761, 57792027, 57794201, 57794845, 57796946, 57799647, 57803888, 57806182, 57820619, 57826687, 57832473, 57838467, 57840527, 57855671, 57900591
543	18	-	2	72, 471	62731446, 62731936
5873	18	-	27	1569, 131, 163, 246, 84, 224, 289, 133, 76, 112, 165, 113, 189, 157, 44, 209, 191, 89, 159, 83, 319, 62, 99, 114, 98, 203, 552	60747780, 60751410, 60756194, 60756671, 60757942, 60758898, 60768671, 60769773, 60773756, 60775026, 60776559, 60778523, 60780519, 60785800, 60786727, 60788844, 60792555, 60795934, 60796304, 60796577, 60797906, 60801960, 60802160, 60803711, 60806531, 60829469, 60887234
1010	18	-	3	163, 122, 725	66978508, 66983330, 66996464
1015	18	-	3	168, 122, 725	66978508, 66983330, 66996464
2196	18	-	3	1566, 410, 220	67039523, 67042943, 67044237
298	18	-	2	77, 221	71586283, 71586774
7223	18	-	14	723, 31, 21, 218, 89, 275, 36, 128, 148, 3292, 1696, 118, 127, 321	61529680, 61530453, 61531021, 61562889, 61567119, 61568693, 61572690, 61572821, 61579299, 61584545, 61628733, 61653313, 61657412, 61671634
3013	18	-	15	1218, 20, 74, 30, 143, 169, 184, 51, 117, 120, 213, 30, 175, 377, 92	70431694, 70433480, 70433608, 70433882, 70434050, 70438642, 70439477, 70446766, 70448088, 70448296, 70452138, 70458744, 70459381, 70461236, 70475377
3019	18	-	17	1223, 18, 13, 33, 17, 44, 143, 169, 184, 51, 117, 120, 213, 30, 175, 377, 92	70431694, 70432987, 70433048, 70433095, 70433364, 70433868, 70434050, 70438642, 70439477, 70446766, 70448088, 70448296, 70452138, 70458744, 70459381, 70461236, 70475377
545	18	-	2	315, 230	70472592, 70474592
1469	18	-	7	709, 4, 58, 85, 113, 220, 280	77085557, 77086303, 77086350, 77088395, 77091146, 77091763, 77094596
515	18	-	3	343, 133, 39	77532121, 77545581, 77549262
834	18	-	2	702, 132	75986156, 76007857
1796	18	-	1	1796	80747413
5904	18	-	8	301, 179, 121, 84, 167, 75, 115, 4862	80860182, 80860566, 80890242, 80896001, 80899591, 80981643, 81112441, 81118039
4001	19	-	24	474, 125, 115, 105, 147, 156, 169, 176, 99, 126, 85, 98, 73, 81, 35, 192, 440, 131, 112, 149, 150, 168, 204, 391	20052172, 20052831, 20053920, 20054243, 20054894, 20055440, 20055962, 20056753, 20057547, 20058339, 20058699, 20060359, 20061469, 20061679, 20062168, 20062452, 20064666, 20066342, 20068126, 20069056, 20069510, 20070352, 20071347, 20073690
9871	19	-	45	1846, 105, 129, 195, 140, 169, 273, 87, 74, 903, 203, 220, 43, 69, 55, 18, 10, 30, 43, 41, 16, 95, 160, 200, 197, 111, 180, 168, 196, 211, 256, 144, 177, 244, 122, 138, 87, 118, 56, 69, 147, 112, 332, 1613, 69	17112319, 17116047, 17121027, 17125414, 17126089, 17130871, 17132144, 17133394, 17133493, 17134278, 17137763, 17141397, 17142906, 17144953, 17145137, 17145281, 17148349, 17149232, 17149738, 17149848, 17150350, 17150600, 17151298, 17156765, 17157415, 17159512, 17161774, 17162594, 17166560, 17168862, 17170239, 17170587, 17173354, 17176892, 17180264, 17181988, 17182932, 17188332, 17189399, 17189533,…
4965	19	-	3	2432, 124, 2409	26222058, 26247336, 26254587
4968	19	-	3	2435, 124, 2409	26222058, 26247336, 26254587
1439	19	-	3	1211, 44, 184	35447501, 35457176, 35462530
7343	19	-	20	4790, 41, 255, 139, 56, 121, 163, 190, 105, 95, 65, 118, 55, 133, 82, 73, 47, 51, 84, 680	30121562, 30126918, 30127937, 30128702, 30130405, 30131189, 30132790, 30140987, 30141268, 30144210, 30145841, 30145999, 30146352, 30149262, 30151864, 30153723, 30154387, 30161395, 30163929, 30167558
7417	19	-	21	4790, 41, 255, 139, 75, 56, 121, 163, 190, 101, 98, 65, 118, 55, 133, 82, 73, 47, 51, 84, 680	30121562, 30126918, 30127937, 30128702, 30129627, 30130405, 30131189, 30132790, 30140987, 30141272, 30144210, 30145841, 30145999, 30146352, 30149262, 30151864, 30153723, 30154387, 30161395, 30163929, 30167558
7050	19	-	26	3873, 155, 113, 98, 141, 118, 124, 173, 166, 207, 178, 109, 105, 131, 148, 73, 112, 80, 51, 117, 119, 45, 209, 65, 63, 277	27718514, 27766678, 27769566, 27788805, 27790918, 27793663, 27794839, 27796091, 27815779, 27828486, 27841102, 27857209, 27868088, 27868552, 27908632, 27922589, 27930221, 27959709, 27970670, 28050413, 28052958, 28084040, 28086290, 28104492, 28347242, 28479784
2721	19	-	4	2472, 118, 58, 73	36732130, 36735001, 36735383, 36742026
2730	19	-	4	2472, 118, 56, 84	36732130, 36735001, 36735385, 36742026
4265	19	-	3	4098, 62, 105	39608805, 39614305, 39616728
2651	19	-	5	1692, 228, 446, 226, 59	49806180, 49811981, 49812351, 49813486, 49821691
587	19	-	4	32, 123, 96, 336	52793861, 52795189, 52800105, 52833993
862	19	-	6	80, 87, 172, 214, 166, 143	52790080, 52790244, 52790431, 52790693, 52791144, 52793586
296	2	-	2	50, 246	504316, 612105
377	2	+	2	340, 37	611983, 771597
1496	2	-	4	96, 65, 294, 1041	3043893, 3044099, 3063890, 3068337
554	2	+	2	381, 173	135778, 334463
5664	2	-	4	4911, 136, 130, 487	12326392, 12337131, 12337824, 12340412
689	2	-	4	51, 222, 96, 320	22084998, 22086364, 22086994, 22088374
248	2	-	2	170, 78	22090021, 22105991
2056	2	-	8	782, 174, 100, 134, 148, 147, 150, 421	23318559, 23326738, 23329310, 23330560, 23343861, 23345476, 23349396, 23355306
6113	2	-	18	1532, 168, 106, 163, 81, 148, 105, 83, 225, 156, 123, 379, 143, 162, 97, 2273, 109, 60	22725170, 22731592, 22732612, 22733686, 22737326, 22740262, 22740841, 22742209, 22744631, 22745617, 22746618, 22748054, 22750323, 22752767, 22755722, 22757082, 22760306, 22766562
4444	2	-	26	51, 1467, 25, 75, 100, 76, 96, 99, 88, 159, 108, 87, 172, 226, 153, 169, 61, 119, 123, 82, 134, 107, 150, 76, 114, 327	29477421, 29481231, 29484660, 29485442, 29486813, 29487785, 29490450, 29490747, 29492545, 29492711, 29493005, 29494460, 29496107, 29497184, 29498069, 29501246, 29501982, 29502540, 29504780, 29514432, 29523990, 29527118, 29532661, 29536887, 29539025, 29570421
5304	2	-	25	2490, 143, 75, 100, 76, 96, 99, 88, 159, 108, 87, 172, 226, 153, 169, 61, 119, 123, 82, 134, 107, 150, 76, 114, 97	29480356, 29484542, 29485442, 29486813, 29487785, 29490450, 29490747, 29492545, 29492711, 29493005, 29494460, 29496107, 29497184, 29498069, 29501246, 29501982, 29502540, 29504780, 29514432, 29523990, 29527118, 29532661, 29536887, 29539025, 29539275
613	2	-	3	327, 188, 98	31530949, 31532255, 31538391
677	2	-	4	327, 188, 64, 98	31530949, 31532255, 31534624, 31538391
678	2	-	4	327, 188, 64, 99	31530949, 31532255, 31534624, 31540657
849	2	-	4	327, 188, 64, 270	31530949, 31532255, 31534624, 31540766
10359	2	-	5	236, 96, 7364, 2465, 198	23363895, 23365530, 23372874, 23380529, 23416517
1521	2	-	2	1231, 290	34538329, 34541037
1368	2	-	11	148, 115, 181, 174, 122, 100, 70, 116, 130, 73, 139	34561974, 34563329, 34565705, 34566972, 34567617, 34569598, 34574390, 34575939, 34576350, 34576784, 34578181
935	2	-	9	38, 147, 122, 100, 70, 116, 130, 73, 139	34565848, 34566999, 34567617, 34569598, 34574390, 34575939, 34576350, 34576784, 34578181
6739	2	-	22	4155, 171, 69, 177, 143, 126, 181, 43, 19, 23, 38, 37, 15, 21, 9, 80, 202, 132, 75, 93, 712, 218	32598707, 32604016, 32604767, 32604926, 32605269, 32606418, 32606762, 32607044, 32610018, 32610277, 32610627, 32613491, 32614338, 32614997, 32617581, 32620926, 32621195, 32622171, 32628332, 32629054, 32675016, 32685614
597	2	-	2	317, 280	39176664, 39178179
1118	2	+	2	1003, 115	42781007, 42782133
4374	2	-	42	661, 105, 163, 57, 106, 34, 228, 88, 189, 111, 129, 49, 230, 33, 18, 18, 35, 21, 16, 11, 49, 19, 41, 21, 25, 126, 102, 111, 80, 132, 103, 99, 125, 91, 175, 50, 17, 50, 62, 67, 138, 389	44247264, 44248984, 44256793, 44257753, 44259591, 44259796, 44261737, 44263438, 44264942, 44269017, 44269600, 44270018, 44270147, 44270491, 44271043, 44271603, 44272448, 44272877, 44273152, 44273188, 44275863, 44276002, 44276088, 44276472, 44277105, 44277683, 44279315, 44281116, 44281673, 44283602, 44285158, 44286159, 44287251, 44289379, 44290675, 44294166, 44296538, 44297036, 44298195, 44299710,…
9481	2	-	28	5665, 117, 93, 108, 105, 114, 103, 90, 77, 81, 210, 111, 137, 167, 131, 258, 144, 143, 145, 74, 166, 151, 149, 128, 112, 89, 113, 500	47102243, 47111994, 47113024, 47114494, 47114752, 47116818, 47121396, 47122841, 47124691, 47127812, 47135485, 47143172, 47144219, 47145653, 47148192, 47150390, 47151944, 47155142, 47159581, 47160385, 47164305, 47169326, 47172347, 47185352, 47186242, 47186478, 47190870, 47206133
3114	2	-	8	1759, 131, 223, 358, 145, 102, 139, 257	51817134, 51820552, 51827577, 51827902, 51834675, 51843142, 51844495, 51845556
2534	2	-	8	790, 85, 136, 95, 136, 167, 123, 1002	61277681, 61279437, 61281241, 61283551, 61291159, 61314605, 61326434, 61340690
2573	2	-	2	2355, 218	62297194, 62300975
1623	2	-	2	1543, 80	78483816, 78487931
2147	2	-	2	1543, 604	78483816, 78609665
817	2	-	2	546, 271	84721537, 84724670
6238	2	-	26	3386, 136, 133, 90, 135, 182, 70, 202, 138, 101, 120, 135, 75, 69, 81, 59, 52, 33, 62, 190, 169, 73, 144, 74, 97, 232	83544630, 83550312, 83552987, 83555426, 83556905, 83558788, 83562739, 83571630, 83573399, 83575501, 83575798, 83577038, 83578323, 83578481, 83578773, 83580727, 83582299, 83584177, 83585086, 83587338, 83589851, 83592215, 83595301, 83598295, 83599386, 83622065
2082	2	+	2	748, 1334	58068237, 58069095
981	2	-	2	566, 415	106891498, 106892170
664	2	-	3	566, 40, 58	106891498, 106893351, 106910091
3660	2	-	4	3257, 178, 114, 111	96522115, 96529099, 96555309, 96597255
3783	2	-	5	3257, 178, 123, 114, 111	96522115, 96529099, 96548114, 96555309, 96597255
5403	2	-	26	2003, 128, 167, 213, 281, 150, 114, 173, 106, 119, 72, 139, 87, 175, 125, 54, 139, 60, 152, 59, 291, 244, 77, 76, 139, 60	113314036, 113321491, 113324053, 113335888, 113346306, 113349616, 113350069, 113351767, 113353159, 113354918, 113357431, 113359444, 113361063, 113362625, 113363888, 113380726, 113383538, 113393004, 113395704, 113401185, 113442272, 113446044, 113460473, 113536616, 113558695, 113579471
5406	2	-	26	2003, 128, 170, 213, 281, 150, 114, 173, 106, 119, 72, 139, 87, 175, 125, 54, 139, 60, 152, 59, 291, 244, 77, 76, 139, 60	113314036, 113321491, 113324053, 113335888, 113346306, 113349616, 113350069, 113351767, 113353159, 113354918, 113357431, 113359444, 113361063, 113362625, 113363888, 113380726, 113383538, 113393004, 113395704, 113401185, 113442272, 113446044, 113460473, 113536616, 113558695, 113579471
6629	2	-	7	4121, 225, 230, 95, 98, 1763, 97	116665553, 116670550, 116671131, 116674724, 116676500, 116690231, 116693547
2419	2	-	3	1893, 76, 450	147866078, 147869295, 147869645
444	2	+	2	317, 127	148494677, 148495099
531	2	-	2	205, 326	151879171, 151879506
238	2	-	3	60, 96, 82	153249460, 153249613, 153252234
241	2	-	3	60, 99, 82	153249460, 153249613, 153252234
10147	2	-	24	849, 147, 188, 127, 135, 131, 105, 193, 332, 132, 304, 159, 131, 183, 165, 198, 210, 150, 252, 126, 231, 147, 90, 5462	142464485, 142469107, 142469439, 142470606, 142471688, 142471910, 142473347, 142475223, 142483890, 142484439, 142486334, 142488098, 142490171, 142492549, 142493655, 142495016, 142497115, 142499204, 142519276, 142521592, 142540034, 142545245, 142593854, 142598925
4629	2	-	17	2852, 95, 163, 72, 105, 129, 132, 45, 170, 87, 86, 96, 53, 30, 90, 45, 379	159070801, 159075966, 159078332, 159080333, 159083238, 159084811, 159089028, 159091473, 159091604, 159093277, 159094899, 159095827, 159100470, 159100619, 159100757, 159101682, 159128108
4645	2	-	16	2418, 72, 69, 168, 110, 83, 248, 303, 162, 84, 83, 151, 54, 50, 75, 515	166764162, 166766928, 166774526, 166774923, 166778919, 166780418, 166781307, 166782526, 166785489, 166790294, 166791136, 166794029, 166795746, 166797548, 166798911, 166856412
515	2	-	3	103, 122, 290	177706656, 177742247, 177830624
4842	2	-	16	2741, 78, 140, 108, 199, 101, 127, 128, 149, 106, 151, 158, 150, 165, 143, 198	179112492, 179115446, 179116083, 179116361, 179117622, 179119363, 179119550, 179120283, 179120611, 179120933, 179121572, 179123351, 179126820, 179128676, 179169052, 179204406
1573	2	-	10	407, 85, 121, 158, 67, 96, 143, 180, 21, 295	190683575, 190684577, 190685080, 190685285, 190685594, 190685796, 190686106, 190686914, 190687976, 190690174
1634	2	-	11	407, 85, 121, 158, 67, 96, 143, 180, 21, 61, 295	190683575, 190684577, 190685080, 190685285, 190685594, 190685796, 190686106, 190686914, 190687976, 190688777, 190690174
7346	2	-	14	5200, 237, 6, 219, 283, 176, 127, 53, 78, 101, 30, 16, 78, 742	190553585, 190564188, 190564640, 190566600, 190568900, 190573656, 190577190, 190578355, 190579627, 190580659, 190587219, 190595495, 190600754, 190606037
1306	2	+	2	434, 872	199008254, 199008799
3920	2	-	15	2117, 159, 149, 95, 133, 110, 204, 147, 129, 105, 63, 148, 54, 116, 191	219197008, 219200360, 219202832, 219205011, 219205577, 219207821, 219216480, 219217673, 219219410, 219222467, 219227376, 219228213, 219229397, 219250870, 219288019
3095	2	-	15	739, 194, 103, 179, 94, 194, 103, 213, 281, 243, 200, 110, 128, 209, 105	240714871, 240718641, 240726183, 240727259, 240728593, 240730786, 240733574, 240734083, 240734855, 240735772, 240736456, 240736867, 240737712, 240739545, 240749508
2574	2	-	23	243, 358, 16, 26, 15, 17, 17, 33, 18, 16, 12, 22, 222, 198, 189, 171, 189, 42, 149, 76, 192, 73, 280	250761787, 250762116, 250763008, 250765071, 250765297, 250765715, 250766008, 250766168, 250766257, 250766688, 250766725, 250768781, 250769157, 250770366, 250774003, 250775939, 250776186, 250777633, 250781160, 250781551, 250782242, 250783738, 250792712
2324	2	-	22	243, 358, 16, 26, 15, 17, 17, 33, 18, 16, 12, 22, 222, 198, 189, 171, 189, 149, 76, 192, 73, 72	250761787, 250762116, 250763008, 250765071, 250765297, 250765715, 250766008, 250766168, 250766257, 250766688, 250766725, 250768781, 250769157, 250770366, 250774003, 250775939, 250776186, 250781160, 250781551, 250782242, 250783738, 250793560
639	20	-	2	381, 258	1686436, 1687110
613	20	-	3	381, 114, 118	1686436, 1687110, 1687437
4015	20	-	18	808, 372, 164, 76, 195, 64, 247, 159, 148, 101, 307, 174, 78, 52, 136, 87, 118, 729	2970797, 2971865, 2972501, 2972892, 2973262, 2973545, 2973911, 2974272, 2974510, 2974827, 2975382, 2975876, 2976171, 2977362, 2977855, 2978112, 2978784, 2983889
453	20	-	2	224, 229	3497327, 3498390
775	20	-	2	555, 220	5752602, 5755266
1189	20	-	3	555, 70, 564	5752602, 5755266, 5755734
1748	20	-	5	1268, 79, 108, 190, 103	8531902, 8542072, 8592005, 8615907, 8651110
1350	20	-	2	793, 557	12011496, 12015451
2294	20	-	4	761, 994, 54, 485	25159435, 25160246, 25184914, 25185189
5460	20	-	7	4590, 135, 106, 182, 93, 152, 202	24632050, 24686081, 24699719, 24763567, 24804897, 24927187, 25039806
2076	20	+	2	67, 2009	26430930, 26431117
4025	20	-	17	964, 182, 165, 150, 234, 169, 88, 390, 195, 33, 165, 168, 181, 104, 144, 225, 468	28094444, 28096731, 28098082, 28098854, 28105386, 28105711, 28107100, 28107594, 28108225, 28110259, 28110484, 28111215, 28112220, 28113256, 28113671, 28114706, 28162122
8001	20	-	24	838, 132, 177, 140, 123, 131, 91, 169, 279, 217, 211, 128, 90, 153, 215, 202, 2174, 173, 1676, 193, 144, 125, 106, 114	22151810, 22153234, 22158581, 22160000, 22163972, 22164493, 22165380, 22166298, 22169444, 22170212, 22170875, 22171381, 22172053, 22177892, 22178984, 22181061, 22185248, 22187783, 22191555, 22193505, 22193792, 22195095, 22196951, 22222656
8435	20	-	26	838, 132, 177, 140, 123, 131, 91, 169, 279, 215, 211, 128, 90, 153, 215, 202, 2174, 173, 1676, 193, 144, 125, 106, 114, 165, 271	22151810, 22153234, 22158581, 22160000, 22163972, 22164493, 22165380, 22166298, 22169444, 22170212, 22170875, 22171381, 22172053, 22177892, 22178984, 22181061, 22185248, 22187783, 22191555, 22193505, 22193792, 22195095, 22196951, 22222656, 22257115, 22314313
2846	20	-	2	2356, 490	41305733, 41309607
545	20	-	3	390, 117, 38	44079469, 44080916, 44081659
5405	20	+	2	3510, 1895	44452520, 44456190
288	3	-	2	207, 81	773065, 773819
4318	3	-	12	2894, 54, 143, 123, 56, 178, 96, 128, 152, 122, 136, 236	1516368, 1522631, 1522775, 1525318, 1541190, 1541323, 1545328, 1547000, 1548570, 1548985, 1549279, 1588879
433	3	-	4	135, 56, 55, 187	4817973, 4818499, 4819781, 4820167
4126	3	-	26	1371, 136, 169, 163, 94, 148, 114, 139, 20, 40, 5, 76, 23, 37, 142, 91, 87, 130, 105, 101, 124, 180, 179, 355, 43, 54	6075093, 6078291, 6082874, 6083769, 6098591, 6102573, 6107633, 6109426, 6109775, 6110049, 6111551, 6111603, 6111711, 6111786, 6122481, 6124581, 6124908, 6128611, 6129792, 6133377, 6133625, 6137097, 6138314, 6139749, 6142450, 6143035
1598	3	-	12	391, 87, 80, 187, 90, 77, 121, 87, 150, 148, 59, 121	9195451, 9195923, 9196448, 9196614, 9196896, 9197075, 9197452, 9198355, 9198517, 9201083, 9205905, 9262814
4221	3	-	3	2854, 1025, 342	11181129, 11196669, 11198289
8868	3	-	31	1439, 78, 60, 78, 95, 138, 112, 57, 78, 150, 83, 246, 184, 114, 141, 106, 112, 118, 82, 98, 246, 139, 62, 143, 175, 199, 124, 98, 137, 3647, 329	4583003, 4586583, 4587463, 4588238, 4588967, 4589302, 4589773, 4590025, 4590282, 4593194, 4594789, 4595414, 4596865, 4597292, 4597837, 4598585, 4598888, 4599177, 4599476, 4599830, 4601162, 4601867, 4602113, 4602423, 4603129, 4603444, 4604170, 4605565, 4608067, 4610401, 4617134
8121	3	-	31	1439, 78, 78, 95, 138, 115, 57, 78, 150, 83, 246, 184, 114, 141, 106, 112, 118, 82, 98, 246, 139, 62, 143, 175, 199, 124, 98, 137, 419, 2538, 329	4583003, 4586583, 4588238, 4588967, 4589302, 4589773, 4590025, 4590282, 4593194, 4594789, 4595414, 4596865, 4597292, 4597837, 4598585, 4598888, 4599177, 4599476, 4599830, 4601162, 4601867, 4602113, 4602423, 4603129, 4603444, 4604170, 4605565, 4608067, 4610401, 4611510, 4617134
4312	3	-	22	655, 149, 108, 135, 82, 85, 214, 147, 168, 434, 215, 306, 113, 119, 133, 201, 176, 234, 118, 297, 36, 187	17133200, 17135139, 17135387, 17135810, 17136031, 17136362, 17136808, 17137363, 17140555, 17141623, 17143931, 17148363, 17157770, 17159240, 17159481, 17160192, 17165109, 17171087, 17173865, 17176363, 17179883, 17183302
4293	3	-	22	655, 130, 108, 135, 82, 85, 214, 147, 168, 434, 215, 306, 113, 119, 133, 201, 176, 234, 118, 297, 36, 187	17133200, 17135158, 17135387, 17135810, 17136031, 17136362, 17136808, 17137363, 17140555, 17141623, 17143931, 17148363, 17157770, 17159240, 17159481, 17160192, 17165109, 17171087, 17173865, 17176363, 17179883, 17183302
2629	3	-	19	466, 45, 124, 66, 70, 135, 159, 200, 93, 112, 98, 112, 96, 92, 145, 166, 221, 170, 59	17335550, 17341730, 17346210, 17351985, 17352056, 17357765, 17359831, 17367151, 17367989, 17382672, 17382987, 17383691, 17384971, 17386100, 17395883, 17401873, 17405981, 17411804, 17465306
2250	3	-	17	642, 101, 174, 73, 82, 100, 79, 102, 102, 153, 99, 97, 99, 87, 96, 132, 32	18856125, 18860868, 18861166, 18864326, 18874128, 18878155, 18880819, 18881754, 18882192, 18885339, 18885629, 18886927, 18892170, 18894051, 18894873, 18906952, 18936741
5129	3	-	6	4373, 152, 84, 148, 61, 311	33901848, 33908682, 33916117, 33917796, 33918381, 33926444
396	3	-	3	230, 104, 62	46973779, 47013512, 47016125
296	3	-	3	130, 104, 62	47009115, 47013512, 47016125
598	3	-	5	79, 116, 143, 54, 206	53620220, 53629414, 53641449, 53668379, 53670312
920	3	-	3	514, 294, 112	55185564, 55186545, 55187636
1150	3	-	6	514, 294, 58, 111, 75, 98	55185564, 55186545, 55189393, 55190212, 55194799, 55196868
1868	3	-	2	1770, 98	55193104, 55196868
506	3	-	2	345, 161	62684914, 62692546
1036	3	-	6	71, 117, 67, 183, 114, 484	62703325, 62704333, 62707462, 62711735, 62730947, 62838065
338	3	-	2	139, 199	67878754, 67878985
4209	3	-	11	1288, 860, 113, 124, 133, 92, 103, 173, 158, 122, 1043	67897817, 67899498, 67900764, 67901828, 67902276, 67902915, 67903996, 67904248, 67906390, 67912770, 67920670
4210	3	-	11	1288, 860, 114, 124, 133, 92, 103, 173, 158, 122, 1043	67897817, 67899498, 67900764, 67901828, 67902276, 67902915, 67903996, 67904248, 67906390, 67912770, 67920670
2206	3	-	6	1353, 346, 135, 126, 147, 99	87107367, 87110450, 87214880, 87226971, 87268923, 87339476
3892	3	-	5	2510, 20, 240, 78, 1044	87455700, 87535909, 87538879, 87576683, 87593660
3313	3	-	19	1118, 101, 195, 188, 34, 75, 214, 109, 156, 87, 53, 138, 83, 239, 37, 15, 48, 260, 163	89061058, 89062451, 89063129, 89065678, 89065950, 89067352, 89067474, 89069429, 89069622, 89069971, 89070142, 89072063, 89073574, 89073745, 89077138, 89079790, 89086481, 89092235, 89093008
3276	3	-	20	1118, 101, 195, 188, 34, 75, 96, 81, 109, 156, 87, 53, 138, 83, 239, 37, 15, 48, 260, 163	89061058, 89062451, 89063129, 89065678, 89065950, 89067352, 89067474, 89067607, 89069429, 89069622, 89069971, 89070142, 89072063, 89073574, 89073745, 89077138, 89079790, 89086481, 89092235, 89093008
272	3	-	3	96, 106, 70	91341677, 91355193, 91360014
276	3	-	2	169, 107	91567526, 91568665
2846	3	-	3	2599, 208, 39	100054284, 100060098, 100060589
993	3	-	2	432, 561	105840061, 105841673
3358	3	-	2	3210, 148	106999824, 107003395
2779	3	-	22	579, 29, 7, 31, 20, 59, 74, 104, 59, 109, 69, 94, 100, 184, 62, 118, 45, 54, 114, 86, 61, 721	106845906, 106848633, 106848949, 106850564, 106850607, 106854021, 106854127, 106857385, 106858405, 106859458, 106861634, 106863247, 106865745, 106867826, 106868970, 106873948, 106880656, 106880790, 106882796, 106886178, 106891230, 106892430
2037	3	-	6	641, 261, 247, 480, 80, 328	118031963, 118032898, 118035138, 118035473, 118036062, 118036788
9848	3	-	66	1372, 175, 232, 120, 129, 117, 123, 126, 207, 126, 132, 123, 120, 117, 66, 150, 126, 120, 129, 117, 126, 123, 126, 72, 159, 123, 126, 69, 165, 123, 123, 126, 123, 123, 126, 126, 123, 126, 126, 129, 126, 228, 126, 51, 138, 120, 126, 126, 54, 153, 123, 123, 126, 120, 141, 183, 159, 126, 126, 198, 96, 96, 99, 83, 339, 72	112607820, 112610302, 112613388, 112615056, 112615944, 112616342, 112619127, 112619462, 112621381, 112622147, 112623753, 112624187, 112625686, 112627619, 112627951, 112628384, 112631644, 112635124, 112635997, 112638014, 112640204, 112643377, 112646350, 112649201, 112649942, 112650728, 112651720, 112651939, 112653790, 112654249, 112656009, 112658151, 112659684, 112659959, 112667273, 112668602, 112…
9850	3	-	66	1372, 175, 232, 120, 129, 117, 123, 126, 207, 126, 132, 123, 120, 117, 66, 150, 126, 120, 129, 117, 126, 123, 126, 72, 159, 123, 126, 69, 165, 123, 123, 126, 123, 123, 126, 126, 123, 126, 126, 129, 126, 228, 126, 51, 138, 120, 126, 126, 54, 153, 123, 123, 126, 120, 141, 183, 159, 128, 126, 198, 96, 96, 99, 83, 339, 72	112607820, 112610302, 112613388, 112615056, 112615944, 112616342, 112619127, 112619462, 112621381, 112622147, 112623753, 112624187, 112625686, 112627619, 112627951, 112628384, 112631644, 112635124, 112635997, 112638014, 112640204, 112643377, 112646350, 112649201, 112649942, 112650728, 112651720, 112651939, 112653790, 112654249, 112656009, 112658151, 112659684, 112659959, 112667273, 112668602, 112…
821	3	-	3	757, 35, 29	135176431, 135178276, 135181143
7626	3	-	3	5466, 642, 1518	137185712, 137191426, 137192119
194	3	-	3	27, 101, 66	147539155, 147551251, 147571905
4150	3	-	14	1172, 213, 123, 139, 149, 99, 117, 84, 94, 124, 183, 1306, 198, 149	148911279, 148915804, 148916606, 148918690, 148920840, 148921868, 148924202, 148925974, 148927595, 148929332, 148931735, 148932338, 148936254, 148945308
8804	3	-	4	5518, 2982, 116, 188	151555673, 151571412, 151624164, 151671432
4421	3	-	6	1614, 95, 728, 119, 772, 1093	154220941, 154223257, 154224024, 154226420, 154267540, 154288837
4058	3	-	7	1614, 95, 728, 119, 772, 689, 41	154220941, 154223257, 154224024, 154226420, 154267540, 154288837, 154289932
460	3	-	2	239, 221	157112117, 157113060
524	3	-	3	54, 188, 282	157565544, 157566126, 157567905
5117	3	-	24	1385, 84, 67, 31, 133, 240, 79, 81, 191, 405, 510, 153, 147, 482, 116, 78, 56, 88, 93, 114, 219, 149, 71, 145	156859531, 156862355, 156867546, 156867836, 156868488, 156869860, 156870869, 156873591, 156877749, 156880063, 156884679, 156887397, 156892664, 156899857, 156905141, 156906631, 156908788, 156910453, 156911645, 156914903, 156918209, 156924561, 156950017, 156958982
8024	3	-	2	6796, 1228	157529815, 157537173
276	3	-	2	200, 76	163886018, 163886474
3121	3	-	1	3121	167505704
1204	3	-	3	762, 131, 311	170634182, 170635673, 170637395
7868	3	-	17	3506, 196, 90, 154, 526, 133, 105, 117, 160, 460, 226, 213, 322, 832, 112, 185, 531	169751735, 169762478, 169763358, 169763969, 169764484, 169765216, 169766200, 169766447, 169767665, 169767940, 169776607, 169777762, 169780850, 169782220, 169784022, 169785298, 169797249
4614	4	-	22	1374, 131, 67, 189, 213, 248, 133, 98, 88, 105, 233, 158, 87, 188, 152, 221, 154, 116, 147, 75, 54, 383	890172, 902344, 905481, 906246, 911823, 922777, 932772, 934967, 937578, 939163, 946369, 946765, 950669, 962466, 964804, 965938, 966478, 970388, 975372, 976352, 979593, 991752
1113	4	-	2	934, 179	5536154, 5539625
2136	4	-	2	2087, 49	26628523, 26638121
1031	4	-	2	644, 387	27617617, 27620775
2631	4	-	2	1200, 1431	27793284, 27808009
4692	4	-	1	4692	27892266
5535	4	-	3	5246, 151, 138	28180312, 28189190, 28192370
5232	4	-	1	5232	27975928
5082	4	-	2	5014, 68	27975928, 27989944
3135	4	-	18	1138, 91, 159, 139, 141, 81, 55, 159, 59, 85, 94, 139, 150, 140, 116, 143, 54, 192	30822665, 30824012, 30824196, 30835085, 30856921, 30879669, 30881260, 30894597, 30895206, 30899054, 30899345, 30900079, 30904707, 30916441, 30939832, 30967188, 30977721, 31006226
3161	4	-	18	1138, 91, 159, 139, 141, 81, 53, 159, 85, 85, 94, 139, 152, 140, 116, 143, 54, 192	30822665, 30824012, 30824196, 30835085, 30856921, 30879669, 30881262, 30894597, 30895180, 30899054, 30899345, 30900079, 30904707, 30916441, 30939832, 30967188, 30977721, 31006226
3159	4	-	18	1138, 91, 159, 139, 141, 81, 53, 159, 88, 85, 94, 139, 147, 140, 116, 143, 54, 192	30822665, 30824012, 30824196, 30835085, 30856921, 30879669, 30881262, 30894597, 30895180, 30899054, 30899345, 30900079, 30904707, 30916441, 30939832, 30967188, 30977721, 31006226
734	4	-	2	673, 61	39336664, 39337755
768	4	-	2	671, 97	39336664, 39337755
634	4	-	2	159, 475	42930442, 42931318
11992	4	-	50	529, 137, 130, 86, 233, 201, 183, 106, 203, 669, 151, 220, 145, 160, 17, 192, 98, 64, 486, 1038, 180, 153, 105, 177, 120, 233, 39, 213, 163, 230, 206, 104, 141, 222, 354, 93, 97, 172, 112, 86, 136, 74, 214, 2346, 177, 156, 171, 45, 219, 206	26772470, 26774578, 26775253, 26780164, 26782156, 26783731, 26784731, 26786252, 26786790, 26787443, 26792842, 26793647, 26795530, 26799584, 26799756, 26800015, 26801270, 26801479, 26801942, 26804273, 26806760, 26807728, 26815714, 26816380, 26820118, 26821456, 26823237, 26824132, 26825270, 26837111, 26843620, 26846983, 26847574, 26848753, 26849921, 26858557, 26861363, 26865684, 26866315, 26869287,…
12154	4	-	50	529, 137, 130, 86, 233, 201, 183, 106, 203, 669, 151, 220, 145, 189, 192, 98, 64, 486, 135, 1038, 180, 153, 105, 177, 120, 233, 213, 163, 230, 206, 104, 141, 222, 354, 93, 97, 172, 112, 86, 136, 74, 214, 2346, 177, 156, 171, 54, 45, 219, 206	26772470, 26774578, 26775253, 26780164, 26782156, 26783731, 26784731, 26786252, 26786790, 26787443, 26792842, 26793647, 26795530, 26799584, 26800015, 26801270, 26801479, 26801942, 26802903, 26804273, 26806760, 26807728, 26815714, 26816380, 26820118, 26821456, 26824132, 26825270, 26837111, 26843620, 26846983, 26847574, 26848753, 26849921, 26858557, 26861363, 26865684, 26866315, 26869287, 26869944,…
2806	4	-	2	1518, 1288	55288104, 55290610
4446	4	-	7	3733, 129, 53, 40, 75, 77, 339	57121221, 57131621, 57149017, 57150170, 57169015, 57170360, 57216483
3546	4	-	2	2118, 1428	58125865, 58128035
3406	4	-	3	3165, 101, 140	58182561, 58236830, 58252881
9964	4	+	2	7648, 2316	58229279, 58252877
2132	4	-	3	1864, 134, 134	65844483, 65850095, 65850600
4301	4	-	19	953, 87, 240, 118, 42, 178, 149, 141, 78, 70, 110, 188, 51, 94, 201, 122, 128, 1098, 253	66966112, 66967600, 66968772, 66969303, 66971876, 66973515, 66983741, 66985566, 66987228, 66989444, 66990384, 66993844, 66996018, 66996548, 66999892, 67009933, 67011431, 67024159, 67063984
3336	4	-	9	421, 298, 338, 240, 214, 98, 995, 634, 98	70522546, 70525702, 70527494, 70529081, 70529627, 70530368, 70530719, 70537703, 70544225
3668	4	-	24	503, 123, 127, 145, 145, 79, 64, 138, 251, 94, 135, 108, 131, 157, 93, 104, 124, 168, 114, 54, 117, 235, 92, 367	78521600, 78524257, 78526257, 78528171, 78533341, 78534267, 78537611, 78544920, 78548168, 78552879, 78554069, 78561587, 78564763, 78573208, 78574344, 78574632, 78577627, 78578186, 78581968, 78582888, 78583093, 78600466, 78664743, 78695576
4844	4	-	10	2782, 83, 123, 120, 63, 81, 102, 211, 404, 875	79696167, 79700305, 79701049, 79701373, 79702147, 79702812, 79702978, 79703183, 79703573, 79704074
4698	4	-	11	2782, 83, 123, 120, 63, 81, 102, 211, 147, 111, 875	79696167, 79700305, 79701049, 79701373, 79702147, 79702812, 79702978, 79703183, 79703573, 79703866, 79704074
5284	4	-	1	5284	82177058
2470	4	-	9	969, 73, 177, 183, 147, 148, 208, 118, 447	87196709, 87199634, 87200631, 87209073, 87210904, 87211943, 87212922, 87222064, 87236590
870	4	-	3	443, 138, 289	105673613, 105674751, 105684770
2894	4	-	4	2043, 283, 175, 393	106050658, 106058245, 106059562, 106061925
5118	4	-	18	1994, 234, 156, 184, 100, 96, 120, 149, 305, 234, 156, 184, 100, 96, 120, 149, 163, 578	116924558, 116928000, 116928814, 116930069, 116930344, 116931459, 116933456, 116933893, 116935137, 116936571, 116937990, 116941224, 116941662, 116942297, 116943088, 116947461, 116958669, 116974952
955	4	-	2	414, 541	122275839, 122278243
392	4	-	3	209, 30, 153	124966748, 125052299, 125164181
250	4	-	2	218, 32	128005347, 128014378
250	4	-	2	215, 35	128005347, 128014378
760	4	-	5	288, 93, 131, 58, 190	128051753, 128059929, 128062206, 128065943, 128074318
1130	4	-	4	305, 207, 120, 498	128095326, 128102500, 128126041, 128254469
3268	4	-	21	700, 167, 70, 122, 102, 77, 202, 84, 88, 105, 205, 151, 87, 138, 198, 191, 76, 77, 130, 114, 184	133772882, 133778773, 133783405, 133785233, 133788339, 133789074, 133789261, 133798082, 133809908, 133821946, 133846167, 133852775, 133858289, 133859432, 133917954, 134006825, 134104207, 134154584, 134281022, 134366745, 134368678
273	4	-	2	252, 21	149226983, 149229118
2950	4	-	6	1069, 136, 935, 691, 56, 63	152146715, 152150255, 152175301, 152276168, 152280867, 152317967
2104	4	-	10	577, 68, 119, 204, 336, 237, 159, 165, 87, 152	160988287, 160989399, 160989761, 160990420, 160993312, 160995487, 160996719, 161005810, 161006103, 161014017
2108	4	-	10	577, 68, 119, 204, 336, 241, 159, 165, 87, 152	160988287, 160989399, 160989761, 160990420, 160993312, 160995487, 160996719, 161005810, 161006103, 161014017
2127	4	-	15	464, 153, 141, 27, 12, 126, 9, 140, 56, 44, 129, 63, 65, 255, 443	165238146, 165238710, 165240671, 165252910, 165253430, 165253524, 165253765, 165254588, 165257447, 165257930, 165259104, 165262768, 165263119, 165282973, 165313819
785	4	-	3	342, 388, 55	166791130, 166801387, 166801929
1466	4	-	2	1048, 418	166939578, 166940817
1357	4	-	8	755, 104, 152, 36, 93, 39, 149, 29	166914565, 166917030, 166917752, 166918518, 166918999, 166919904, 166922506, 166925172
13388	4	-	47	6942, 336, 104, 107, 129, 353, 135, 128, 102, 103, 97, 128, 166, 92, 66, 129, 84, 111, 159, 202, 147, 53, 108, 88, 107, 60, 130, 133, 70, 121, 115, 48, 208, 226, 161, 27, 91, 173, 104, 197, 159, 140, 140, 106, 17, 311, 475	154890610, 154899137, 154901020, 154901794, 154904138, 154906878, 154908609, 154909189, 154911223, 154915462, 154917466, 154918087, 154918742, 154923261, 154924408, 154926356, 154936535, 154950470, 154951130, 154952771, 154954475, 154954903, 154955674, 154966450, 154969173, 154973198, 154974384, 154974869, 154981590, 154981966, 154982769, 154984734, 154985609, 154995002, 154996776, 155004494, 155…
2930	4	-	4	1335, 709, 36, 850	173883479, 173890650, 173893422, 173893476
3782	4	-	22	1169, 130, 181, 223, 144, 109, 134, 184, 149, 75, 89, 127, 74, 137, 83, 150, 162, 68, 77, 80, 73, 164	174602017, 174605980, 174607326, 174615344, 174624059, 174625060, 174629713, 174632824, 174636432, 174638554, 174638972, 174641587, 174644014, 174646597, 174647179, 174652847, 174653129, 174654276, 174662820, 174664505, 174722696, 174776816
1483	4	-	4	926, 102, 103, 352	180182084, 180183790, 180191777, 180198420
2214	4	+	2	275, 1939	184140024, 184144372
4138	5	-	3	2950, 359, 829	17214700, 17218164, 17222692
10355	5	-	42	5214, 68, 103, 191, 67, 115, 144, 103, 218, 42, 129, 91, 83, 95, 180, 208, 223, 162, 185, 118, 137, 86, 149, 93, 143, 73, 76, 50, 104, 101, 145, 150, 104, 134, 162, 102, 105, 38, 59, 13, 79, 513	7399971, 7413727, 7419237, 7438193, 7438569, 7491339, 7512200, 7518447, 7522088, 7529352, 7533559, 7534502, 7535236, 7535928, 7538072, 7550393, 7551092, 7564233, 7567518, 7579067, 7581649, 7585241, 7591853, 7594261, 7594492, 7597524, 7600910, 7603701, 7604349, 7616502, 7618956, 7619287, 7626206, 7633693, 7643700, 7654175, 7661295, 7662680, 7664094, 7664246, 7664343, 7728641
2640	5	-	19	533, 159, 133, 83, 57, 121, 120, 159, 74, 99, 132, 135, 124, 146, 122, 91, 125, 108, 119	25102129, 25104062, 25109700, 25112906, 25113934, 25117024, 25120953, 25124601, 25129626, 25130156, 25130352, 25132760, 25136010, 25142479, 25143169, 25143562, 25146492, 25152652, 25157625
3366	5	-	5	2352, 77, 110, 582, 245	41575956, 41579095, 41586132, 41589912, 41596580
12045	4	-	64	3721, 162, 161, 166, 131, 93, 196, 165, 176, 126, 193, 108, 123, 96, 111, 202, 257, 184, 188, 109, 108, 143, 191, 121, 129, 126, 252, 201, 123, 126, 90, 174, 166, 58, 130, 10, 30, 18, 37, 13, 18, 25, 28, 169, 145, 252, 186, 120, 173, 162, 142, 161, 100, 152, 45, 98, 147, 84, 99, 159, 87, 116, 71, 392	183676323, 183680616, 183713009, 183731516, 183733381, 183741004, 183744345, 183745272, 183752123, 183759953, 183763725, 183768086, 183796225, 183798796, 183801677, 183804122, 183806886, 183808497, 183812833, 183813440, 183851765, 183854496, 183857155, 183873934, 183876043, 183888261, 183890075, 183893026, 183893845, 183894853, 183895091, 183911283, 183913115, 183916023, 183920104, 183920740, 183…
2481	5	-	11	852, 100, 122, 85, 107, 162, 171, 168, 214, 194, 306	60600299, 60603106, 60607243, 60610495, 60612858, 60614080, 60616046, 60617218, 60623342, 60625401, 60641446
829	5	-	3	482, 132, 215	87606475, 87611519, 87614589
3986	5	-	12	674, 123, 179, 547, 72, 210, 213, 37, 203, 126, 213, 1389	80382173, 80383278, 80383737, 80385376, 80386714, 80398754, 80399580, 80400914, 80402018, 80428523, 80439087, 80464196
571	5	-	3	257, 146, 168	94403614, 94406807, 94486522
4262	5	-	9	3297, 44, 117, 139, 112, 99, 198, 147, 109	101681478, 101685316, 101696272, 101710412, 101713372, 101719364, 101722646, 101730830, 101736140
8041	5	-	9	6439, 185, 135, 119, 121, 69, 54, 532, 387	101178541, 101217551, 101220095, 101239368, 101242303, 101251788, 101277765, 101403451, 101409877
3846	5	-	1	3846	108197347
3344	5	-	14	1176, 165, 102, 70, 69, 220, 158, 170, 136, 168, 121, 101, 194, 494	114868923, 114872067, 114874586, 114875553, 114878547, 114882818, 114883741, 114884183, 114886672, 114887286, 114888194, 114888400, 114891074, 114899094
3345	5	-	14	1176, 165, 102, 71, 69, 220, 158, 170, 136, 168, 121, 101, 194, 494	114868923, 114872067, 114874586, 114875554, 114878547, 114882818, 114883741, 114884183, 114886672, 114887286, 114888194, 114888400, 114891074, 114899094
8128	5	-	37	1300, 86, 116, 129, 165, 48, 224, 150, 73, 130, 145, 202, 412, 265, 196, 142, 145, 187, 197, 186, 195, 253, 94, 209, 168, 91, 197, 143, 345, 132, 109, 324, 197, 302, 95, 514, 262	101772502, 101776718, 101784904, 101785576, 101785905, 101786361, 101786955, 101788958, 101794671, 101796924, 101804803, 101805785, 101810033, 101819238, 101824704, 101828192, 101832219, 101834795, 101837893, 101839200, 101840637, 101848794, 101851978, 101854636, 101857595, 101858973, 101860036, 101864769, 101865874, 101867668, 101870222, 101874232, 101882366, 101884192, 101886630, 101890926, 101…
4866	5	-	25	1187, 111, 118, 173, 125, 193, 95, 151, 152, 136, 128, 88, 144, 107, 187, 124, 158, 189, 340, 164, 154, 124, 199, 82, 237	121804185, 121806210, 121806702, 121808284, 121808831, 121809777, 121810816, 121811020, 121812159, 121813855, 121814870, 121815789, 121816609, 121818608, 121823636, 121826051, 121828228, 121831468, 121833500, 121835893, 121838351, 121843173, 121845570, 121847955, 121912889
549	5	-	2	371, 178	128268929, 128269843
6823	5	-	14	4698, 98, 53, 198, 48, 162, 51, 100, 65, 177, 141, 755, 166, 111	129338539, 129344664, 129346894, 129347071, 129348256, 129348405, 129352437, 129352731, 129354115, 129359049, 129361503, 129367381, 129372915, 129375228
8153	5	-	8	6427, 123, 509, 225, 88, 145, 94, 542	126002469, 126009363, 126012384, 126022174, 126025248, 126026946, 126027651, 126073911
3295	5	-	2	2662, 633	142551670, 142557993
3477	5	-	19	830, 200, 102, 135, 195, 91, 160, 185, 134, 123, 120, 148, 88, 135, 137, 209, 121, 172, 192	145713032, 145714604, 145716440, 145718389, 145719236, 145722185, 145723817, 145729852, 145731725, 145732540, 145733861, 145735178, 145735440, 145740357, 145761767, 145762796, 145764864, 145773309, 145786562
251	5	+	3	13, 102, 136	149344263, 149345749, 149346984
4236	5	-	6	3275, 182, 107, 126, 110, 436	154002133, 154006320, 154011014, 154016020, 154034375, 154066811
2629	5	-	4	2253, 127, 101, 148	164503734, 164506869, 164515817, 164521891
2585	5	-	3	2450, 127, 8	164615629, 164619082, 164633055
2650	5	-	3	2450, 127, 73	164615629, 164619082, 164728353
779	5	-	2	703, 76	164696971, 164848237
4968	5	-	27	812, 147, 179, 192, 135, 145, 127, 236, 99, 128, 100, 139, 199, 114, 99, 117, 57, 84, 115, 101, 142, 229, 145, 88, 136, 187, 716	166406345, 166407628, 166408957, 166411572, 166413805, 166419366, 166420959, 166424578, 166427540, 166428573, 166429957, 166435220, 166437599, 166439135, 166440084, 166440261, 166441058, 166445957, 166448728, 166451254, 166452787, 166461692, 166464098, 166465487, 166467296, 166479944, 166508367
4964	5	-	27	812, 147, 175, 192, 135, 145, 127, 236, 99, 128, 100, 139, 199, 114, 99, 117, 57, 84, 115, 101, 142, 229, 145, 88, 136, 187, 716	166406345, 166407628, 166408961, 166411572, 166413805, 166419366, 166420959, 166424578, 166427540, 166428573, 166429957, 166435220, 166437599, 166439135, 166440084, 166440261, 166441058, 166445957, 166448728, 166451254, 166452787, 166461692, 166464098, 166465487, 166467296, 166479944, 166508367
4572	5	-	6	3180, 231, 293, 263, 116, 489	171953797, 171957571, 171959027, 171959417, 171960130, 171960381
6148	6	-	19	2901, 86, 268, 99, 162, 107, 73, 53, 277, 78, 124, 184, 78, 193, 158, 132, 139, 916, 120	1727082, 1730575, 1732874, 1734915, 1735770, 1739199, 1741257, 1742748, 1746453, 1748037, 1751541, 1752589, 1754954, 1755556, 1760754, 1762503, 1764240, 1795401, 1803469
769	6	-	5	82, 366, 181, 80, 60	9589418, 9594487, 9597298, 9600635, 9604152
5233	6	-	18	2610, 357, 126, 37, 148, 116, 117, 78, 276, 117, 174, 148, 132, 63, 103, 204, 133, 294	19808020, 19812340, 19813038, 19813480, 19822796, 19824957, 19827790, 19829012, 19835270, 19837932, 19838451, 19839889, 19841350, 19841966, 19844147, 19845613, 19848646, 19907046
5346	6	-	19	2610, 362, 126, 37, 148, 116, 117, 78, 276, 117, 174, 148, 132, 63, 103, 204, 133, 108, 294	19808020, 19812340, 19813038, 19813480, 19822796, 19824957, 19827790, 19829012, 19835270, 19837932, 19838451, 19839889, 19841350, 19841966, 19844147, 19845613, 19848646, 19881548, 19907046
635	6	-	3	458, 75, 102	25157586, 25158893, 25159388
869	6	-	2	414, 455	32522891, 32523598
1422	6	-	7	860, 96, 54, 72, 72, 156, 112	46466491, 46467545, 46468105, 46471192, 46492639, 46496660, 46502168
3033	6	-	11	878, 88, 101, 99, 74, 73, 113, 139, 114, 1238, 116	46567251, 46568329, 46569139, 46573626, 46578120, 46580044, 46588296, 46598044, 46599743, 46628689, 46632274
3150	6	-	12	878, 88, 101, 99, 74, 73, 113, 139, 114, 117, 1238, 116	46567251, 46568329, 46569139, 46573626, 46578120, 46580044, 46588296, 46598044, 46599743, 46620251, 46628689, 46632274
5525	6	-	11	2800, 1270, 142, 110, 203, 131, 124, 90, 104, 188, 363	54202452, 54208706, 54211204, 54212313, 54212992, 54214533, 54215595, 54217443, 54219712, 54231894, 54240206
2777	6	-	4	2337, 77, 308, 55	75203444, 75205866, 75206058, 75207288
2523	6	-	4	2337, 77, 54, 55	75203444, 75205866, 75206312, 75207288
9521	6	-	52	1689, 31, 125, 128, 159, 156, 124, 72, 862, 184, 135, 69, 111, 109, 59, 126, 21, 12, 38, 40, 61, 12, 23, 99, 196, 8, 26, 26, 6, 52, 8, 23, 182, 217, 125, 1536, 162, 238, 130, 149, 135, 198, 240, 209, 139, 116, 178, 44, 58, 50, 111, 514	75849248, 75858885, 75859440, 75890057, 75891553, 75919976, 75926065, 75954680, 75957988, 75967493, 75968860, 75977979, 75983559, 75985092, 75986264, 75987158, 75987368, 75991341, 75991366, 75991647, 75991802, 75991985, 75992676, 76028956, 76029482, 76030093, 76035621, 76035663, 76035727, 76036092, 76036392, 76036425, 76037108, 76038269, 76043019, 76044848, 76060811, 76061910, 76064055, 76069869,…
9662	6	-	53	1689, 31, 125, 128, 159, 156, 124, 72, 862, 184, 135, 69, 111, 109, 59, 126, 21, 12, 38, 40, 61, 12, 23, 99, 196, 8, 26, 26, 6, 52, 8, 23, 182, 217, 125, 1536, 141, 162, 238, 130, 149, 135, 198, 240, 209, 139, 116, 178, 44, 58, 50, 111, 514	75849248, 75858885, 75859440, 75890057, 75891553, 75919976, 75926065, 75954680, 75957988, 75967493, 75968860, 75977979, 75983559, 75985092, 75986264, 75987158, 75987368, 75991341, 75991366, 75991647, 75991802, 75991985, 75992676, 76028956, 76029482, 76030093, 76035621, 76035663, 76035727, 76036092, 76036392, 76036425, 76037108, 76038269, 76043019, 76044848, 76057293, 76060811, 76061910, 76064055,…
1548	6	-	4	1303, 118, 48, 79	93117005, 93125697, 93129338, 93130280
1552	6	-	4	1303, 118, 48, 83	93117005, 93125697, 93129338, 93130369
500	6	-	2	42, 458	101925400, 101925505
3022	6	-	3	2791, 198, 33	103119313, 103124406, 103125226
402	6	-	2	307, 95	107979603, 107985573
2803	6	-	13	1525, 77, 21, 22, 30, 291, 205, 141, 75, 75, 141, 128, 72	107837406, 107842103, 107843135, 107843248, 107843368, 107844135, 107846914, 107850662, 107852916, 107872085, 107882176, 107922128, 107958602
4765	6	-	16	3323, 116, 57, 141, 102, 62, 80, 89, 36, 76, 144, 80, 280, 73, 70, 36	108436890, 108441946, 108443313, 108445290, 108446876, 108447794, 108448449, 108448793, 108449365, 108449617, 108453579, 108455784, 108457245, 108459886, 108469686, 108472932
514	6	-	2	455, 59	108995750, 109016334
3495	6	-	7	2853, 127, 82, 13, 14, 32, 374	109394400, 109397876, 109406317, 109406842, 109409445, 109410174, 109411248
1516	6	-	4	1232, 109, 114, 61	114616585, 114628105, 114637670, 114640842
1540	6	-	4	1232, 133, 114, 61	114616585, 114628105, 114637670, 114640842
486	6	-	3	50, 50, 386	114682458, 114691712, 114818094
4171	6	-	15	868, 227, 191, 143, 170, 159, 103, 132, 156, 117, 78, 618, 99, 56, 1054	125312135, 125314055, 125314682, 125316047, 125317044, 125322363, 125324019, 125324222, 125326154, 125327862, 125328083, 125330709, 125334333, 125338283, 125353477
391	6	-	2	142, 249	126239254, 126245910
392	6	-	2	143, 249	126239254, 126245910
394	6	-	2	145, 249	126239254, 126245910
766	6	-	3	396, 158, 212	129240642, 129241810, 129243016
1127	6	-	2	915, 212	129241053, 129243016
893	6	-	2	181, 712	133099365, 133099655
6632	6	-	28	860, 76, 163, 269, 877, 156, 781, 176, 106, 183, 154, 214, 180, 140, 76, 133, 155, 243, 133, 473, 169, 161, 135, 131, 163, 188, 98, 39	128777245, 128778407, 128778583, 128780720, 128782617, 128786803, 128790192, 128791842, 128792486, 128792822, 128793867, 128794199, 128794512, 128796375, 128797341, 128798190, 128799759, 128800565, 128802546, 128808877, 128810770, 128816083, 128816861, 128817893, 128818796, 128819601, 128825004, 128826159
6635	6	-	28	860, 76, 163, 269, 877, 156, 781, 176, 106, 183, 154, 214, 180, 140, 76, 133, 158, 243, 133, 473, 169, 161, 135, 131, 163, 188, 98, 39	128777245, 128778407, 128778583, 128780720, 128782617, 128786803, 128790192, 128791842, 128792486, 128792822, 128793867, 128794199, 128794512, 128796375, 128797341, 128798190, 128799759, 128800565, 128802546, 128808877, 128810770, 128816083, 128816861, 128817893, 128818796, 128819601, 128825004, 128826159
2498	6	-	2	2382, 116	136745887, 136750158
7135	6	-	42	711, 150, 155, 122, 83, 70, 205, 79, 102, 195, 106, 227, 203, 142, 171, 79, 71, 93, 107, 81, 200, 151, 173, 158, 143, 196, 103, 274, 189, 93, 151, 262, 103, 155, 186, 97, 180, 163, 103, 153, 163, 587	129774468, 129776969, 129777708, 129778241, 129778915, 129779726, 129781890, 129782656, 129786267, 129786741, 129787513, 129788173, 129789386, 129791317, 129793350, 129793921, 129794406, 129794892, 129795426, 129797492, 129797722, 129799338, 129800027, 129800510, 129803692, 129804485, 129804904, 129806415, 129810248, 129810564, 129811128, 129812909, 129814521, 129814714, 129815811, 129816953, 129…
929	7	-	2	680, 249	724823, 729697
541	7	-	5	101, 114, 179, 64, 83	744227, 745318, 745845, 751717, 757819
3474	7	-	14	1917, 85, 81, 111, 141, 110, 80, 158, 92, 59, 161, 87, 61, 331	1424848, 1427025, 1427468, 1428127, 1430434, 1430791, 1430989, 1436240, 1438568, 1439361, 1443612, 1462441, 1465543, 1465719
1739	7	-	3	1631, 64, 44	1835811, 1838664, 1839518
408	7	-	3	316, 23, 69	1839944, 1840478, 1840804
878	7	-	2	826, 52	9227482, 9232674
1953	7	-	2	1779, 174	9153226, 9158232
2418	7	-	3	1779, 110, 529	9153226, 9158232, 9162209
1315	7	-	2	940, 375	9157395, 9160320
4413	7	-	8	2254, 264, 142, 318, 63, 88, 631, 653	11059881, 11063084, 11063952, 11064290, 11066764, 11067008, 11068129, 11070076
201	7	-	3	67, 55, 79	14241262, 14242155, 14242419
1920	7	-	5	1183, 210, 196, 228, 103	16192565, 16198285, 16204176, 16210994, 16219054
4644	7	-	5	3601, 122, 112, 83, 726	19676234, 19680751, 19681366, 19686729, 19726663
925	7	-	2	424, 501	21682947, 21686708
615	7	-	2	562, 53	32573253, 32575796
1047	7	-	2	686, 361	33016787, 33020036
2227	7	-	3	1654, 361, 212	32604620, 32607962, 32609738
864	7	-	2	798, 66	43667903, 43731306
1319	7	-	3	1210, 53, 56	49087705, 49183890, 49259273
1481	7	-	3	1210, 53, 218	49087705, 49183890, 49311118
447	7	-	2	229, 218	49310192, 49311118
2484	7	-	11	1045, 70, 100, 113, 129, 204, 78, 96, 259, 282, 108	56228666, 56231631, 56231782, 56235524, 56236802, 56238861, 56239648, 56247210, 56255982, 56257725, 56272120
2412	7	-	10	1045, 70, 100, 113, 129, 204, 78, 259, 275, 139	56228666, 56231631, 56231782, 56235524, 56236802, 56238861, 56239648, 56255982, 56257725, 56272120
3640	7	-	17	1412, 145, 101, 50, 62, 157, 121, 125, 126, 80, 183, 148, 67, 123, 58, 143, 539	55819244, 55826291, 55827700, 55828877, 55829019, 55831875, 55832127, 55833135, 55834975, 55837442, 55839667, 55840470, 55850324, 55860190, 55868517, 55880668, 55910651
839	7	-	3	423, 89, 327	62871206, 62876255, 62878836
9227	7	-	60	1070, 86, 145, 114, 156, 85, 176, 61, 131, 145, 112, 244, 99, 121, 221, 114, 173, 74, 231, 212, 269, 258, 132, 112, 124, 240, 161, 130, 127, 119, 147, 92, 149, 98, 124, 96, 152, 127, 211, 198, 155, 112, 144, 113, 110, 185, 11, 22, 82, 155, 111, 117, 212, 150, 160, 190, 120, 77, 82, 83	73467239, 73470232, 73471718, 73473292, 73473642, 73475945, 73476401, 73478310, 73479543, 73480466, 73481117, 73482869, 73484787, 73484986, 73486077, 73487225, 73487422, 73489279, 73490007, 73491739, 73492109, 73492873, 73493440, 73494918, 73495593, 73497278, 73497618, 73498818, 73499037, 73499247, 73499455, 73500827, 73501361, 73502573, 73503339, 73503823, 73504324, 73508183, 73509675, 73512555,…
3431	7	-	9	1992, 144, 183, 185, 94, 93, 50, 98, 592	94907665, 94910956, 94912150, 94920784, 94921747, 94932859, 94933836, 94935432, 94942328
5085	7	-	8	3818, 120, 46, 92, 682, 55, 138, 134	104464033, 104469212, 104470667, 104471880, 104474219, 104486858, 104513968, 104532710
5548	7	-	9	3818, 120, 46, 180, 197, 862, 55, 138, 132	104464033, 104469212, 104470667, 104471880, 104473083, 104474039, 104486858, 104513968, 104532712
829	7	-	2	344, 485	114982660, 114994373
673	7	-	4	33, 230, 366, 44	114982660, 114982774, 114994373, 114997605
668	7	-	4	33, 225, 366, 44	114982660, 114982779, 114994373, 114997605
3402	7	-	4	2439, 114, 133, 716	114897107, 114925053, 114925497, 114925860
661	7	-	3	472, 102, 87	115495498, 115496868, 115507077
2218	7	-	2	2092, 126	115488870, 115495241
2216	7	-	2	2092, 124	115488870, 115495243
2913	7	-	5	2435, 105, 117, 102, 154	115461919, 115466864, 115467475, 115468016, 115470424
3071	7	-	5	2435, 105, 127, 102, 302	115461919, 115466864, 115467465, 115468016, 115481515
3211	7	-	7	1509, 149, 145, 206, 90, 97, 1015	118243436, 118245272, 118248056, 118249479, 118251051, 118253212, 118261563
1434	7	-	5	806, 112, 113, 116, 287	123812503, 123814031, 123814945, 123816451, 123816800
948	7	-	2	761, 187	132165686, 132175067
2092	7	-	10	553, 146, 158, 374, 163, 110, 224, 127, 86, 151	137632157, 137632827, 137633153, 137633431, 137634064, 137634342, 137634548, 137634936, 137635236, 137639371
2869	7	-	2	2427, 442	140834896, 140837482
1243	7	-	2	176, 1067	140837978, 140838336
2545	7	-	5	1953, 101, 187, 183, 121	142106516, 142109491, 142114358, 142123587, 142149480
15842	7	-	48	1194, 109, 74, 286, 131, 137, 1141, 128, 133, 131, 176, 76, 160, 168, 141, 2883, 233, 67, 92, 114, 26, 40, 364, 1372, 137, 147, 1815, 51, 74, 242, 85, 156, 201, 87, 118, 131, 135, 120, 232, 56, 110, 165, 182, 105, 111, 117, 1109, 780	137601681, 137602975, 137603172, 137603435, 137605326, 137605540, 137607941, 137609228, 137609430, 137610066, 137610306, 137610587, 137611391, 137611707, 137611998, 137612240, 137615225, 137615554, 137615717, 137615943, 137616470, 137617244, 137617853, 137618397, 137619964, 137620212, 137620457, 137622354, 137622593, 137622746, 137623187, 137623356, 137623707, 137623956, 137624210, 137624408, 137…
3179	8	-	6	1273, 179, 206, 686, 686, 149	20258328, 20259992, 20260478, 20262170, 20265665, 20268673
4497	8	-	24	535, 111, 118, 173, 119, 193, 98, 151, 155, 136, 128, 88, 177, 104, 196, 109, 158, 201, 367, 164, 148, 124, 220, 524	20128474, 20129085, 20131760, 20132171, 20133164, 20133668, 20134513, 20134825, 20135385, 20135625, 20137316, 20138202, 20138382, 20138656, 20138847, 20139137, 20142005, 20142249, 20143087, 20145405, 20145908, 20146290, 20148796, 20150599
5328	8	-	13	2316, 90, 201, 143, 220, 88, 237, 103, 150, 1221, 115, 145, 299	20865473, 20868526, 20868990, 20871607, 20873270, 20874336, 20877858, 20878539, 20878733, 20890954, 20892536, 20893478, 20894910
552	8	-	6	129, 51, 142, 95, 64, 71	21607950, 21608778, 21609489, 21613762, 21615605, 21616617
3363	8	-	6	2685, 107, 93, 127, 104, 247	21581782, 21585745, 21587719, 21590568, 21597502, 21599017
3369	8	-	6	2685, 113, 93, 127, 104, 247	21581782, 21585745, 21587719, 21590568, 21597502, 21599017
251	8	-	2	101, 150	26631273, 26632022
471	8	-	3	94, 174, 203	30939197, 30940065, 30972407
619	8	+	2	377, 242	31687576, 31688063
2338	8	-	4	1474, 642, 158, 64	34965401, 34967343, 34969636, 34969915
2943	8	+	2	2404, 539	34988924, 34991439
2332	8	-	9	476, 349, 340, 121, 78, 153, 112, 230, 473	47275080, 47275561, 47276719, 47277143, 47277348, 47277875, 47278209, 47278575, 47281506
4166	8	-	2	3459, 707	45980620, 45984576
4173	8	-	2	3466, 707	45980620, 45984576
4174	8	-	2	3467, 707	45980620, 45984576
2294	8	-	14	301, 96, 133, 377, 99, 120, 60, 97, 140, 141, 60, 511, 114, 45	48844340, 48845547, 48846549, 48846807, 48848076, 48848379, 48848897, 48850400, 48862207, 48866410, 48871662, 48872470, 48877257, 48878799
3970	8	-	19	1442, 124, 119, 162, 176, 124, 132, 133, 65, 108, 131, 94, 81, 146, 142, 177, 100, 110, 404	57079757, 57085303, 57089952, 57091114, 57091970, 57092234, 57093940, 57096814, 57100419, 57102038, 57102350, 57103467, 57110177, 57110340, 57111797, 57113708, 57118029, 57121179, 57132319
1633	8	-	8	198, 137, 103, 448, 362, 70, 108, 207	63930194, 64149486, 64289738, 64315075, 64350604, 64415488, 64430612, 64455489
1637	8	-	8	198, 137, 103, 452, 362, 70, 108, 207	63930194, 64149486, 64289738, 64315075, 64350604, 64415488, 64430612, 64455489
3951	8	-	4	2898, 246, 599, 208	66200065, 66212576, 66213643, 66233465
6004	8	-	2	5132, 872	66945279, 66961485
3734	8	-	6	3129, 99, 105, 117, 150, 134	69808676, 69813340, 69815465, 69821823, 69831130, 69837114
1118	8	-	3	537, 233, 348	71468103, 71471740, 71476976
593	8	-	2	245, 348	71471728, 71476976
891	8	-	2	778, 113	71876616, 71964086
3198	8	-	9	1309, 201, 174, 143, 103, 159, 65, 58, 986	75077886, 75081203, 75083375, 75090081, 75098796, 75102537, 75107408, 75119501, 75133137
4478	8	-	10	3065, 145, 144, 108, 131, 87, 123, 157, 196, 322	80389853, 80395317, 80397457, 80403273, 80407005, 80408786, 80413823, 80416278, 80419132, 80432905
1179	8	-	7	214, 129, 45, 45, 393, 156, 197	82081068, 82108896, 82117573, 82127725, 82180495, 82192500, 82310990
4182	8	-	27	939, 177, 119, 111, 160, 67, 96, 157, 123, 88, 80, 163, 311, 105, 44, 212, 166, 83, 36, 95, 68, 134, 115, 99, 132, 45, 257	100558322, 100560492, 100561999, 100564119, 100570342, 100572800, 100573489, 100575022, 100578451, 100580482, 100582978, 100583431, 100585552, 100586954, 100590012, 100590964, 100591352, 100592186, 100592359, 100592474, 100593042, 100593810, 100594393, 100596589, 100601186, 100602918, 100611249
1045	8	-	2	655, 390	101847371, 101849007
1169	8	-	3	655, 124, 390	101847371, 101848231, 101849007
5392	8	-	9	4071, 367, 122, 150, 206, 136, 177, 114, 49	93724087, 93730357, 93734767, 93735313, 93735972, 93738864, 93751697, 93751972, 93812257
709	8	-	5	454, 97, 74, 56, 28	93791581, 93792233, 93792714, 93792887, 93793280
6546	8	-	3	2413, 3582, 551	101780532, 101782950, 101828385
401	8	-	2	185, 216	110602745, 110603333
1829	8	-	4	1097, 186, 111, 435	112839623, 112840874, 112841132, 112844086
7653	8	-	37	782, 94, 669, 97, 494, 12, 37, 36, 63, 63, 36, 51, 63, 63, 63, 84, 15, 54, 66, 63, 54, 45, 27, 72, 54, 93, 155, 79, 344, 570, 576, 558, 561, 621, 597, 98, 244	110793271, 110800054, 110803059, 110806479, 110813268, 110816398, 110819020, 110819171, 110820504, 110827872, 110828821, 110831537, 110832622, 110836848, 110841632, 110843439, 110843724, 110851258, 110852848, 110857484, 110858611, 110858752, 110861284, 110861408, 110862986, 110864331, 110866168, 110870256, 110870428, 110876865, 110880055, 110882859, 110884157, 110885705, 110887811, 110892517, 110…
856	8	-	2	50, 806	115504663, 115506570
425	8	-	2	184, 241	121671892, 121821060
3391	8	-	8	2301, 111, 127, 59, 21, 148, 565, 59	127546657, 127549699, 127550922, 127551325, 127551609, 127551711, 127557446, 127562854
6220	8	-	4	2667, 3379, 53, 121	124994967, 124998022, 125004085, 125005055
4707	9	-	16	2430, 85, 64, 37, 115, 144, 111, 127, 209, 137, 123, 108, 192, 93, 146, 586	882520, 889143, 889330, 889596, 891385, 894613, 895285, 900828, 902319, 907004, 910836, 913787, 921264, 930622, 934622, 937186
454	9	+	2	227, 227	9073602, 9074045
797	9	-	2	527, 270	8713687, 8715502
2064	9	-	2	1002, 1062	11159058, 11161968
3088	9	-	13	877, 168, 148, 132, 116, 116, 114, 249, 172, 158, 368, 419, 51	16066066, 16071724, 16072463, 16074646, 16076118, 16077702, 16079325, 16081716, 16085046, 16087423, 16089970, 16091410, 16091963
3112	9	-	13	877, 168, 148, 132, 116, 116, 112, 249, 172, 158, 368, 419, 77	16066066, 16071724, 16072463, 16074646, 16076118, 16077702, 16079325, 16081716, 16085046, 16087423, 16089970, 16091410, 16093887
3113	9	-	13	877, 168, 148, 132, 116, 116, 113, 249, 172, 158, 368, 419, 77	16066066, 16071724, 16072463, 16074646, 16076118, 16077702, 16079325, 16081716, 16085046, 16087423, 16089970, 16091410, 16093887
3590	9	-	7	2800, 130, 178, 143, 81, 81, 177	33541671, 33546525, 33547950, 33548224, 33558437, 33568419, 33574241
3144	9	-	2	2379, 765	47372234, 47384510
2276	9	-	18	429, 119, 62, 172, 147, 97, 133, 110, 99, 194, 61, 29, 90, 90, 144, 104, 49, 147	57125373, 57127274, 57128458, 57130108, 57131274, 57132029, 57133894, 57135416, 57138083, 57138703, 57140609, 57146395, 57147011, 57150449, 57153990, 57154918, 57155457, 57161039
1473	9	-	4	318, 124, 628, 403	62692670, 62699395, 62737458, 62783663
1475	9	-	4	318, 126, 628, 403	62692670, 62699395, 62737458, 62783663
2095	9	-	9	856, 163, 141, 152, 178, 106, 292, 138, 69	63769080, 63771372, 63772124, 63775337, 63776293, 63778927, 63782584, 63786807, 63790609
3655	9	-	7	1261, 158, 64, 194, 146, 933, 899	63440973, 63464276, 63505179, 63527294, 63536577, 63561421, 63575744
338	9	-	3	46, 145, 147	73833227, 73835511, 73843025
5647	9	-	28	1427, 298, 171, 98, 147, 76, 156, 186, 99, 123, 133, 75, 155, 94, 133, 200, 91, 139, 20, 44, 114, 142, 119, 66, 135, 187, 152, 867	66843016, 66846114, 66874144, 66876025, 66878372, 66881112, 66883230, 67001642, 67045889, 67049852, 67053372, 67082304, 67090283, 67097311, 67104998, 67114372, 67121323, 67122414, 67128843, 67128923, 67135485, 67138172, 67141402, 67161982, 67194086, 67354361, 67568176, 67967855
9741	9	-	33	4463, 33, 69, 169, 72, 78, 93, 132, 87, 1070, 199, 93, 76, 197, 621, 894, 117, 66, 130, 76, 61, 113, 84, 65, 123, 51, 181, 62, 51, 42, 42, 38, 93	73231633, 73237876, 73238248, 73239076, 73239475, 73241893, 73242747, 73243195, 73244079, 73247032, 73250329, 73259579, 73263445, 73264340, 73274270, 73274957, 73300565, 73301961, 73305348, 73305985, 73306156, 73306565, 73310480, 73311921, 73312346, 73313415, 73315215, 73317053, 73322436, 73323678, 73335157, 73388061, 73388264
2318	9	-	3	1917, 147, 254	83411357, 83522749, 83629820
8292	9	-	42	2204, 104, 95, 114, 165, 165, 155, 115, 99, 157, 143, 152, 128, 200, 74, 158, 152, 192, 142, 175, 101, 208, 119, 229, 154, 157, 118, 166, 69, 162, 93, 96, 36, 149, 96, 84, 137, 106, 803, 126, 147, 47	83960559, 83963325, 83963675, 83964252, 83965943, 83968744, 83969942, 83970367, 83976495, 83978304, 83979355, 83981619, 83982495, 83983149, 83984144, 83984511, 83986313, 83987470, 83989148, 83990490, 83990836, 83993492, 83996762, 83997138, 83998514, 84000368, 84000612, 84002959, 84003214, 84004507, 84004822, 84005809, 84005989, 84008122, 84014951, 84015890, 84021012, 84026967, 84034384, 84036450,…
1331	9	-	2	1273, 58	102233211, 102236348
1184	9	-	2	1028, 156	102233211, 102236348
4816	9	-	9	2764, 143, 77, 131, 108, 132, 258, 123, 1080	101736481, 101754614, 101911109, 102045462, 102065702, 102156203, 102169509, 102173025, 102184116
4473	9	-	9	2466, 122, 115, 112, 186, 1045, 201, 118, 108	103002821, 103007607, 103008116, 103010248, 103012903, 103027384, 103030101, 103031038, 103053954
4659	9	-	10	2466, 122, 115, 112, 186, 186, 1045, 201, 118, 108	103002821, 103007607, 103008116, 103010248, 103012903, 103017052, 103027384, 103030101, 103031038, 103053954
758	9	-	2	328, 430	105260805, 105263945
7948	MT	-	1	7948	8235
6013	9	-	31	895, 136, 164, 126, 132, 174, 150, 136, 155, 117, 98, 37, 77, 88, 188, 75, 152, 133, 37, 274, 103, 202, 110, 309, 294, 175, 116, 79, 274, 123, 884	105784865, 105797715, 105801909, 105804011, 105806467, 105807516, 105808584, 105810377, 105810691, 105815437, 105846544, 105862762, 105865084, 105888568, 105934126, 105939013, 105942897, 106028254, 106056554, 106057560, 106076516, 106079523, 106088545, 106092632, 106175773, 106178871, 106194615, 106210616, 106229656, 106325653, 106503031
6014	9	-	31	895, 136, 164, 126, 132, 174, 150, 136, 155, 117, 98, 37, 77, 88, 188, 75, 152, 133, 37, 274, 103, 202, 110, 309, 294, 175, 116, 79, 275, 123, 884	105784865, 105797715, 105801909, 105804011, 105806467, 105807516, 105808584, 105810377, 105810691, 105815437, 105846544, 105862762, 105865084, 105888568, 105934126, 105939013, 105942897, 106028254, 106056554, 106057560, 106076516, 106079523, 106088545, 106092632, 106175773, 106178871, 106194615, 106210616, 106229656, 106325653, 106503031
6088	9	-	32	895, 136, 164, 126, 132, 174, 150, 136, 155, 117, 98, 37, 77, 88, 188, 77, 152, 133, 75, 37, 274, 103, 202, 110, 309, 294, 175, 116, 79, 272, 123, 884	105784865, 105797715, 105801909, 105804011, 105806467, 105807516, 105808584, 105810377, 105810691, 105815437, 105846544, 105862762, 105865084, 105888568, 105934126, 105939013, 105942897, 106028254, 106049826, 106056554, 106057560, 106076516, 106079523, 106088545, 106092632, 106175773, 106178871, 106194615, 106210616, 106229656, 106325653, 106503031
10910	9	-	11	4385, 96, 144, 99, 4676, 148, 143, 201, 147, 148, 723	104745831, 104751831, 104755060, 104758226, 104762203, 104791979, 104794709, 104797381, 104801695, 104812447, 104823125
7203	9	-	48	900, 115, 159, 172, 71, 114, 191, 123, 86, 120, 127, 153, 135, 88, 65, 116, 158, 80, 126, 168, 119, 89, 149, 228, 135, 140, 73, 97, 145, 120, 78, 114, 83, 107, 114, 195, 184, 121, 211, 91, 167, 120, 115, 131, 83, 162, 76, 489	110535992, 110540247, 110540972, 110545122, 110554574, 110554785, 110556541, 110557358, 110558693, 110560791, 110561060, 110565215, 110565622, 110566308, 110572592, 110573540, 110574911, 110575272, 110577282, 110580674, 110583341, 110584015, 110585068, 110588354, 110590401, 110593798, 110595063, 110599735, 110610257, 110619656, 110620178, 110624870, 110626635, 110627567, 110628347, 110629649, 110…
7201	9	-	48	900, 115, 159, 172, 72, 113, 191, 123, 86, 120, 127, 153, 132, 88, 65, 116, 158, 80, 126, 168, 119, 89, 149, 228, 135, 140, 73, 97, 145, 120, 78, 114, 83, 107, 114, 195, 184, 121, 211, 91, 167, 121, 115, 131, 83, 162, 76, 489	110535992, 110540247, 110540972, 110545122, 110554574, 110554785, 110556541, 110557358, 110558693, 110560791, 110561060, 110565215, 110565622, 110566308, 110572592, 110573540, 110574911, 110575272, 110577282, 110580674, 110583341, 110584015, 110585068, 110588354, 110590401, 110593798, 110595063, 110599735, 110610257, 110619656, 110620178, 110624870, 110626635, 110627567, 110628347, 110629649, 110…
2182	X	-	5	1313, 102, 432, 244, 91	12596648, 12598047, 12598656, 12604038, 12614928
2623	X	-	6	1313, 102, 432, 441, 244, 91	12596648, 12598047, 12598656, 12599616, 12604038, 12614928
403	X	-	3	80, 171, 152	21770902, 21771685, 21773262
6654	X	-	53	387, 139, 101, 191, 211, 147, 114, 123, 107, 58, 216, 114, 183, 138, 116, 143, 48, 67, 112, 110, 76, 117, 179, 112, 84, 147, 72, 126, 70, 119, 90, 87, 127, 124, 93, 66, 185, 77, 123, 83, 123, 213, 141, 84, 80, 178, 135, 96, 70, 83, 90, 117, 262	8854594, 8860474, 8861966, 8862544, 8863442, 8868503, 8869653, 8872140, 8878268, 8883393, 8883539, 8885798, 8888248, 8891813, 8895071, 8896878, 8898960, 8900614, 8907533, 8913519, 8914196, 8916709, 8918400, 8920737, 8922033, 8923413, 8925607, 8926607, 8926817, 8929248, 8935880, 8936740, 8937468, 8942649, 8945374, 8947537, 8947689, 8949591, 8949861, 8952647, 8953997, 8956424, 8957827, 8961992, 896…
6656	X	-	53	387, 139, 101, 191, 211, 147, 114, 123, 107, 58, 216, 114, 183, 138, 116, 143, 48, 67, 112, 110, 76, 117, 179, 112, 84, 147, 72, 126, 70, 119, 90, 89, 127, 124, 93, 66, 185, 77, 123, 83, 123, 213, 141, 84, 80, 178, 135, 96, 70, 83, 90, 117, 262	8854594, 8860474, 8861966, 8862544, 8863442, 8868503, 8869653, 8872140, 8878268, 8883393, 8883539, 8885798, 8888248, 8891813, 8895071, 8896878, 8898960, 8900614, 8907533, 8913519, 8914196, 8916709, 8918400, 8920737, 8922033, 8923413, 8925607, 8926607, 8926817, 8929248, 8935880, 8936740, 8937468, 8942649, 8945374, 8947537, 8947689, 8949591, 8949861, 8952647, 8953997, 8956424, 8957827, 8961992, 896…
775	X	+	2	141, 634	36613102, 36613311
787	X	-	4	202, 78, 137, 370	37710865, 37722266, 37725304, 37727207
4300	X	-	16	2525, 223, 128, 137, 143, 175, 88, 145, 107, 136, 84, 117, 108, 41, 68, 75	40298786, 40303594, 40307282, 40308411, 40308805, 40309042, 40309694, 40311804, 40316654, 40317606, 40318030, 40318913, 40320462, 40321199, 40331785, 40334379
6454	X	-	51	1137, 173, 115, 178, 213, 99, 129, 72, 73, 134, 186, 51, 99, 81, 127, 140, 90, 99, 150, 90, 168, 114, 151, 98, 105, 93, 169, 192, 71, 93, 84, 174, 133, 42, 54, 45, 57, 54, 93, 42, 36, 63, 81, 27, 54, 63, 45, 45, 90, 60, 422	36918730, 36921192, 36921712, 36923901, 36928788, 36931046, 36931392, 36935026, 36935527, 36937523, 36945862, 36947334, 36948910, 36949728, 36954595, 36958967, 36959831, 36961149, 36963890, 36966554, 36967611, 36970283, 36977546, 36979165, 36980436, 36980633, 36982011, 36983049, 36983935, 36985303, 36988468, 36988869, 36996186, 36998155, 36999193, 37002580, 37003069, 37003218, 37003696, 37003947,…
3061	X	-	7	2276, 66, 74, 172, 157, 187, 129	48745437, 48749099, 48750584, 48753327, 48758030, 48760826, 48891858
230	X	-	3	68, 116, 46	92977070, 93139263, 93141360
579	X	-	2	75, 504	94806391, 94826620
2840	X	-	4	1747, 957, 66, 70	122260929, 122263574, 122264826, 122265168
667	X	-	2	98, 569	137275443, 137276652
429	X	-	2	63, 366	137301979, 137305800
1275	X	-	5	874, 51, 153, 165, 32	137280739, 137281708, 137284712, 137287127, 137287387
548	X	-	3	251, 51, 246	137283885, 137284231, 137284712
789	X	-	2	274, 515	144927602, 144946446
1711	X	-	3	1513, 161, 37	157598904, 157600802, 157601606
